# Supplementary material for: C2-addition patterns emerging from acetylene and nickel sulfide in simulated prebiotic hydrothermal conditions
Source: Commun Chem. 2023 Oct 12;6:220. doi: 10.1038/s42004-023-01021-1 (PMC10570370; doi:10.1038/s42004-023-01021-1)
Supplement: Supplementary file 3 — Supplementary Data 1 [file 42004_2023_1021_MOESM3_ESM.xlsx]

## Sheet: SOM_and_13C 
Supplementary table showing all annotated masses detected during the time series
Column A shows the actual detected m/z value
Column B shows the annotated number of hydrogen of the mass in the same row
Column C shows the annotated number of carbon (13C included) of the mass in the same row
Column D shows the annotated number of oxygen of the mass in the same row
Column E shows the annotated number of sulfur of the mass in the same row
Column F shows the annotated number of 13C labels of the mass in the same row
Column G shows the annotated number of sodium of the mass in the same row
Column H shows the theroretical neutral mass of the annotated formula of the same row
Column I shows the annotation error in ppm
Column J-S shows the detected signal intensities of the masses in the same row for the different time points
Column T shows the intensity of the carbon monoxide setup of the mass in the same row
Column U shows the assigned degree of 13C labelling: numbers represent the degree. Rows with multiple numbers were detected with different degrees of labelling. n/a labeld compounds were not present after 7 hours and could therefore not be annotated. n/a* annotated compounds showed a signal in labeled samples but not after 7 hours andd could therefore not be reliably assigned. n/a** were only det…
Column V shows the SOM cluster the compound was classed in. Signals from isotopes were excluded from the clustering
m/z ion	H	C (potential 13C included)	O	S	C13	Na	m/z	Error	2 hours	3 hours	5 hours	10 hours	15 hours	20 hours	24 hours	48 hours	72 hours	168 hours	168 hours (13C carbon monoxide)	number of 13C labels	SOM cluster
125.061	10	7	2	0	0	0	126.068	0.0232127	n.d.	n.d.	n.d.	n.d.	n.d.	n.d.	1517102	2.57591e+06	4550795	7777588	n.d.	1	Cluster 7
126.986	4	5	2	1	0	0	127.993	0.00921362	n.d.	n.d.	n.d.	n.d.	n.d.	n.d.	n.d.	n.d.	n.d.	1.69057e+06	n.d.	1	Cluster 8
127.076	12	7	2	0	0	0	128.084	0.0312883	n.d.	n.d.	n.d.	n.d.	n.d.	n.d.	n.d.	n.d.	n.d.	2.36699e+06	n.d.	1	Cluster 8
129.002	6	5	2	1	0	0	130.009	0.10713	n.d.	n.d.	n.d.	n.d.	n.d.	n.d.	n.d.	n.d.	n.d.	2.05422e+06	n.d.	1	Cluster 8
129.017	7	3	4	0	0	1	130.024	0.133083	5.04754e+06	1.90605e+06	2224969	1.72584e+06	n.d.	2.12715e+06	n.d.	n.d.	n.d.	n.d.	n.d.	n/a	Cluster 1
129.056	10	6	3	0	0	0	130.063	0.0957571	n.d.	n.d.	n.d.	n.d.	n.d.	n.d.	n.d.	1.72903e+06	n.d.	2.41494e+06	n.d.	2	Cluster 8
131.017	8	5	2	1	0	0	132.025	0.043811	n.d.	n.d.	n.d.	n.d.	n.d.	n.d.	n.d.	2.27135e+06	4.36228e+06	1.03172e+07	n.d.	1	Cluster 7
131.071	12	6	3	0	0	0	132.079	0.051842	n.d.	n.d.	n.d.	n.d.	n.d.	n.d.	n.d.	n.d.	n.d.	2.18398e+06	n.d.	n/a***	Cluster 8
133.033	10	5	2	1	0	0	134.04	0.0386521	n.d.	n.d.	n.d.	n.d.	n.d.	n.d.	n.d.	1.98436e+06	3.67418e+06	1.29802e+07	n.d.	1	Cluster 8
138.953	4	2	3	2	0	0	139.96	0.131124	n.d.	2.22422e+06	2.14293e+06	1.50341e+06	n.d.	n.d.	n.d.	n.d.	n.d.	n.d.	n.d.	n/a	Cluster 1
139.001	5	4	4	0	0	1	140.009	0.0130502	n.d.	n.d.	n.d.	n.d.	n.d.	n.d.	5.79945e+06	1.06004e+07	1.0368e+07	5.99296e+06	n.d.	2	Cluster 6
139.022	8	7	1	1	0	0	140.03	0.0439282	n.d.	n.d.	n.d.	n.d.	n.d.	n.d.	2.0312e+06	4.03719e+06	5.76536e+06	4804644	n.d.	1	Cluster 6
139.076	12	8	2	0	0	0	140.084	-0.0298469	n.d.	n.d.	n.d.	n.d.	n.d.	n.d.	n.d.	n.d.	n.d.	1862667	n.d.	n/a***	Cluster 8
141.056	10	7	3	0	0	0	142.063	0.0809609	n.d.	n.d.	n.d.	n.d.	n.d.	n.d.	7.2879e+06	18559301	26557253	3.8588e+07	n.d.	1	Cluster 6
143.035	8	6	4	0	0	0	144.042	0.0039361	n.d.	n.d.	n.d.	n.d.	n.d.	n.d.	n.d.	n.d.	n.d.	1.73776e+06	n.d.	n/a***	Cluster 8
143.071	12	7	3	0	0	0	144.079	0.0611793	n.d.	n.d.	n.d.	n.d.	n.d.	n.d.	2.27789e+06	4.4153e+06	6.48113e+06	1.35998e+07	n.d.	1	Cluster 7
147.012	8	5	3	1	0	0	148.019	0.0517644	n.d.	n.d.	n.d.	n.d.	n.d.	n.d.	n.d.	2.74531e+06	2.1376e+06	1.90302e+06	n.d.	n/a***	Cluster 6
147.045	8	9	2	0	0	0	148.052	0.0270393	n.d.	n.d.	n.d.	n.d.	n.d.	n.d.	n.d.	n.d.	n.d.	1.99871e+06	n.d.	1	Cluster 8
149.061	10	9	2	0	0	0	150.068	0.0148396	n.d.	n.d.	n.d.	n.d.	n.d.	n.d.	n.d.	2.12697e+06	3.8808e+06	5.90112e+06	n.d.	1	Cluster 7
149.097	14	10	1	0	0	0	150.104	0.0363521	n.d.	n.d.	n.d.	n.d.	n.d.	n.d.	n.d.	n.d.	n.d.	1855990	n.d.	n/a***	Cluster 8
151.007	8	4	4	1	0	0	152.014	0.0686326	2.75459e+06	14280373	3.04204e+07	47097471	8.02372e+07	n.d.	4.53579e+07	2.85978e+07	2.48106e+07	2.96503e+07	3.48649e+07	0, 1	Cluster 2
151.04	8	8	3	0	0	0	152.047	-0.069604	n.d.	n.d.	n.d.	n.d.	n.d.	n.d.	n.d.	n.d.	2.24312e+06	2.33716e+06	n.d.	2	Cluster 7
151.076	12	9	2	0	0	0	152.084	0.00299186	n.d.	n.d.	n.d.	n.d.	n.d.	n.d.	1.93257e+06	3.91005e+06	7534799	1.6418e+07	n.d.	1	Cluster 7
151.113	16	10	1	0	0	0	152.12	-0.05347	n.d.	n.d.	n.d.	n.d.	n.d.	n.d.	n.d.	n.d.	n.d.	2.20101e+06	1.69911e+06	0	Cluster 8
153.002	6	7	2	1	0	0	154.009	0.0196926	n.d.	n.d.	n.d.	n.d.	n.d.	n.d.	2.24658e+06	2.872e+06	4.25341e+06	8562905	n.d.	1	Cluster 7
153.038	10	8	1	1	0	0	154.045	0.0568029	n.d.	n.d.	n.d.	n.d.	n.d.	n.d.	n.d.	2.49845e+06	n.d.	1989958	1800182	0	Cluster 6
153.053	11	6	3	0	0	1	154.061	-0.086349	n.d.	n.d.	n.d.	n.d.	n.d.	n.d.	n.d.	n.d.	2.08004e+06	1.51027e+06	n.d.	n/a***	Cluster 7
153.056	10	8	3	0	0	0	154.063	0.0143804	n.d.	n.d.	n.d.	n.d.	n.d.	n.d.	2.01786e+06	4.64387e+06	7.29259e+06	1.2264e+07	n.d.	2	Cluster 7
153.092	14	9	2	0	0	0	154.099	-0.0554503	n.d.	n.d.	n.d.	n.d.	n.d.	n.d.	n.d.	3.18474e+06	4.98142e+06	1.14741e+07	n.d.	1	Cluster 7
155.017	8	7	2	1	0	0	156.025	0.0183786	n.d.	n.d.	n.d.	n.d.	1974928	1629732	2.73683e+06	5.46975e+06	9.10866e+06	15250605	n.d.	1	Cluster 7
155.071	12	8	3	0	0	0	156.079	-0.0399107	n.d.	n.d.	n.d.	n.d.	n.d.	n.d.	n.d.	2.76502e+06	3639856	8.76709e+06	n.d.	1, 2	Cluster 7
155.108	16	9	2	0	0	0	156.115	-0.0538851	n.d.	n.d.	n.d.	n.d.	n.d.	n.d.	n.d.	n.d.	n.d.	2.06196e+06	n.d.	1	Cluster 8
157.033	10	7	2	1	0	0	158.04	0.00534283	n.d.	n.d.	n.d.	n.d.	n.d.	n.d.	3.32627e+06	8.25882e+06	12821260	2.0704e+07	n.d.	1	Cluster 7
157.087	14	8	3	0	0	0	158.094	-0.122193	n.d.	n.d.	n.d.	n.d.	n.d.	n.d.	n.d.	n.d.	n.d.	2.62377e+06	2.21837e+06	0	Cluster 8
159.012	8	6	3	1	0	0	160.019	0.0617563	n.d.	n.d.	n.d.	n.d.	n.d.	n.d.	1.62053e+06	2.0175e+06	n.d.	n.d.	n.d.	n/a	Cluster 3
159.049	12	7	2	1	0	0	160.056	-0.0261933	n.d.	n.d.	n.d.	n.d.	n.d.	n.d.	1.58939e+06	4.04123e+06	9.36272e+06	2.57878e+07	n.d.	1	Cluster 7
159.066	12	7	4	0	0	0	160.074	-0.113871	n.d.	n.d.	n.d.	n.d.	n.d.	n.d.	n.d.	n.d.	1.77358e+06	2.66577e+06	n.d.	1	Cluster 7
159.082	12	11	1	0	0	0	160.089	0.0348563	n.d.	n.d.	n.d.	n.d.	n.d.	n.d.	n.d.	n.d.	n.d.	1.83617e+06	n.d.	n/a***	Cluster 8
160.974	6	5	2	2	0	0	161.981	-0.00256564	n.d.	n.d.	n.d.	2.1778e+06	4.6425e+06	3001076	5.05496e+06	5.62844e+06	6.86032e+06	8.6216e+06	n.d.	1	Cluster 6
161.028	10	6	3	1	0	0	162.035	0.00054028	n.d.	n.d.	n.d.	n.d.	n.d.	n.d.	n.d.	n.d.	n.d.	1.73447e+06	n.d.	n/a***	Cluster 8
161.064	14	7	2	1	0	0	162.071	-0.151722	n.d.	n.d.	n.d.	n.d.	n.d.	n.d.	n.d.	n.d.	n.d.	4.00373e+06	n.d.	1	Cluster 8
161.097	14	11	1	0	0	0	162.104	0.0460592	n.d.	n.d.	n.d.	n.d.	n.d.	n.d.	n.d.	n.d.	n.d.	2.21847e+06	n.d.	1	Cluster 8
162.989	8	5	2	2	0	0	163.997	-0.0226457	n.d.	n.d.	n.d.	n.d.	n.d.	n.d.	n.d.	1.76831e+06	n.d.	3587540	n.d.	1	Cluster 8
163.007	8	5	4	1	0	0	164.014	-0.00716533	n.d.	n.d.	n.d.	n.d.	n.d.	n.d.	1.79271e+06	4.12007e+06	7.76731e+06	13772567	n.d.	n/a***	Cluster 7
163.076	12	10	2	0	0	0	164.084	-0.0233142	n.d.	n.d.	n.d.	n.d.	n.d.	n.d.	n.d.	n.d.	n.d.	2.30741e+06	n.d.	n/a***	Cluster 8
163.113	16	11	1	0	0	0	164.12	-0.0571997	n.d.	n.d.	n.d.	n.d.	n.d.	n.d.	n.d.	n.d.	n.d.	1.88575e+06	n.d.	n/a***	Cluster 8
165.017	7	6	4	0	0	1	166.024	-0.0332451	n.d.	n.d.	n.d.	n.d.	n.d.	n.d.	1.87604e+06	4.70285e+06	6.43929e+06	5.31158e+06	n.d.	2	Cluster 6
165.023	10	5	4	1	0	0	166.03	0.0101198	n.d.	n.d.	n.d.	n.d.	n.d.	n.d.	7246354	8.81716e+06	6354688	3.72992e+06	2.73017e+06	0, 1	Cluster 5
165.038	10	9	1	1	0	0	166.045	-0.0342164	n.d.	n.d.	n.d.	n.d.	n.d.	n.d.	1.73121e+06	2.3617e+06	2.87494e+06	2.58906e+06	n.d.	1	Cluster 6
165.056	10	9	3	0	0	0	166.063	-0.0694008	n.d.	n.d.	n.d.	n.d.	n.d.	n.d.	n.d.	n.d.	2.18931e+06	3.74525e+06	n.d.	1	Cluster 7
165.092	14	10	2	0	0	0	166.099	-0.0330422	n.d.	n.d.	n.d.	n.d.	n.d.	n.d.	n.d.	n.d.	2.53325e+06	3.15099e+06	n.d.	1	Cluster 7
166.984	8	4	3	2	0	0	167.991	9.58174e-05	n.d.	n.d.	n.d.	2.31806e+06	4.16107e+06	2.74056e+06	3.05588e+06	3.95971e+06	4.38546e+06	7.46543e+06	1.70185e+07	0	Cluster 6
167.017	8	8	2	1	0	0	168.025	-0.0693342	n.d.	n.d.	n.d.	n.d.	n.d.	n.d.	n.d.	n.d.	n.d.	2.27262e+06	n.d.	n/a***	Cluster 8
167.033	9	6	4	0	0	1	168.04	-0.0621436	n.d.	n.d.	n.d.	n.d.	n.d.	n.d.	1.82463e+06	4.63101e+06	5.56183e+06	4.30581e+06	n.d.	2	Cluster 6
167.054	12	9	1	1	0	0	168.061	-0.0419566	n.d.	n.d.	n.d.	n.d.	n.d.	n.d.	n.d.	2.02911e+06	2.60436e+06	2.32785e+06	n.d.	1	Cluster 6
167.071	12	9	3	0	0	0	168.079	0.0259829	n.d.	n.d.	n.d.	n.d.	1.56442e+06	n.d.	5.46474e+06	1.04791e+07	1.66862e+07	3.03566e+07	n.d.	1	Cluster 7
167.108	16	10	2	0	0	0	168.115	-0.0852564	n.d.	n.d.	n.d.	n.d.	n.d.	n.d.	n.d.	n.d.	n.d.	2.2915e+06	n.d.	n/a***	Cluster 8
168.909	2	2	3	3	0	0	169.917	0.0444203	4.30063e+06	2.31197e+06	1.9375e+06	2.1123e+06	n.d.	n.d.	n.d.	n.d.	n.d.	n.d.	n.d.	n/a	Cluster 1
169.012	7	5	5	0	0	1	170.019	0.00610016	n.d.	n.d.	n.d.	n.d.	n.d.	n.d.	1.71117e+06	n.d.	3.77806e+06	2289142	n.d.	n/a***	Cluster 7
169.018	10	4	5	1	0	0	170.025	-0.0465395	n.d.	n.d.	n.d.	n.d.	n.d.	n.d.	n.d.	n.d.	n.d.	2.55184e+06	1.99761e+06	0	Cluster 8
169.033	10	8	2	1	0	0	170.04	0.0291068	n.d.	n.d.	n.d.	n.d.	n.d.	2.01826e+06	2.99594e+06	3474404	3.70858e+06	3.40552e+06	n.d.	1	Cluster 5
169.051	10	8	4	0	0	0	170.058	-0.080331	n.d.	n.d.	n.d.	n.d.	n.d.	n.d.	n.d.	n.d.	n.d.	2.38947e+06	n.d.	n/a***	Cluster 8
169.087	14	9	3	0	0	0	170.094	0.0287544	n.d.	n.d.	n.d.	n.d.	2.18995e+06	1.70787e+06	4.98746e+06	8.58708e+06	1.33618e+07	2.76588e+07	n.d.	1	Cluster 7
171.049	12	8	2	1	0	0	172.056	0.0199943	n.d.	n.d.	n.d.	n.d.	n.d.	n.d.	2.19609e+06	2.63481e+06	n.d.	2.68546e+06	n.d.	n/a***	Cluster 6
171.066	12	8	4	0	0	0	172.074	-0.0318882	n.d.	n.d.	n.d.	n.d.	n.d.	n.d.	n.d.	n.d.	n.d.	3.10959e+06	n.d.	2	Cluster 8
171.103	16	9	3	0	0	0	172.11	0.0162885	1.73397e+06	2.02435e+06	1.82348e+06	n.d.	3588542	n.d.	2179455	2.67177e+06	3.11197e+06	7.07918e+06	2.69866e+06	0, 1	Cluster 7
171.139	20	10	2	0	0	0	172.146	0.068979	2.13159e+06	1.8251e+06	n.d.	1523643	n.d.	n.d.	2.02142e+06	n.d.	n.d.	1.72247e+06	n.d.	n/a***	Cluster 1
172.989	7	4	4	1	0	1	173.996	0.0524947	n.d.	3.09084e+06	5.45426e+06	7.98048e+06	1.17886e+07	7.96534e+06	5.15424e+06	3.345e+06	n.d.	1.82712e+06	2.31393e+06	0	Cluster 2
173.007	7	4	6	0	0	1	174.014	0.0575238	1.64828e+07	4.97559e+06	4.68939e+06	4.89329e+06	2.60612e+06	8.36474e+06	3.88356e+06	6.44128e+06	7.24233e+06	n.d.	n.d.	n/a	Cluster 1
173.028	10	7	3	1	0	0	174.035	-0.0199217	n.d.	n.d.	n.d.	n.d.	1.76173e+06	n.d.	n.d.	2.47918e+06	3.5799e+06	3.95505e+06	n.d.	1	Cluster 6
173.061	10	11	2	0	0	0	174.068	-0.0326302	n.d.	n.d.	n.d.	n.d.	n.d.	n.d.	n.d.	n.d.	2.4675e+06	3.83754e+06	n.d.	1	Cluster 7
173.064	14	8	2	1	0	0	174.071	0.0409501	n.d.	n.d.	n.d.	n.d.	n.d.	n.d.	n.d.	n.d.	n.d.	2.06861e+06	n.d.	n/a***	Cluster 8
173.082	14	8	4	0	0	0	174.089	-0.0636404	n.d.	n.d.	n.d.	n.d.	n.d.	n.d.	n.d.	1.83114e+06	2.32231e+06	4.26318e+06	n.d.	1	Cluster 7
173.097	14	12	1	0	0	0	174.104	0.158408	n.d.	n.d.	n.d.	n.d.	n.d.	n.d.	n.d.	n.d.	n.d.	1705100	n.d.	n/a***	Cluster 8
175.007	8	6	4	1	0	0	176.014	-0.00518265	n.d.	n.d.	2.32213e+06	4.02403e+06	6.40833e+06	n.d.	1.64225e+06	2.63428e+06	3.02357e+06	6316663	n.d.	1, 2	Cluster 2
175.043	12	7	3	1	0	0	176.051	-0.0136652	n.d.	n.d.	n.d.	n.d.	n.d.	n.d.	2.19409e+06	5.10121e+06	6.75878e+06	1.05333e+07	n.d.	1	Cluster 7
175.076	12	11	2	0	0	0	176.084	0.00525485	n.d.	n.d.	n.d.	n.d.	n.d.	n.d.	1.96109e+06	4.7618e+06	7807189	1.06182e+07	n.d.	1	Cluster 7
175.098	16	8	4	0	0	0	176.105	-0.0661346	n.d.	n.d.	n.d.	n.d.	n.d.	n.d.	n.d.	n.d.	n.d.	1923005	n.d.	n/a***	Cluster 8
175.113	16	12	1	0	0	0	176.12	0.00105646	n.d.	n.d.	n.d.	n.d.	n.d.	n.d.	n.d.	n.d.	1.96761e+06	3.10168e+06	1.67798e+06	0	Cluster 7
177.023	10	6	4	1	0	0	178.03	-0.0162296	6.23568e+06	8.04891e+06	16901700	3.03441e+07	5.1323e+07	3.43628e+07	3.31761e+07	16884088	1.72845e+07	25861217	24765796	0, 1, 2	Cluster 3
177.056	10	10	3	0	0	0	178.063	-0.0200558	n.d.	n.d.	n.d.	n.d.	n.d.	n.d.	2.06271e+06	4.61772e+06	7.57764e+06	1.0482e+07	n.d.	2	Cluster 7
177.059	14	7	3	1	0	0	178.066	-0.089874	n.d.	n.d.	n.d.	n.d.	n.d.	n.d.	n.d.	n.d.	n.d.	10878319	n.d.	1	Cluster 8
177.092	14	11	2	0	0	0	178.099	0.0405947	n.d.	n.d.	n.d.	n.d.	1.67698e+06	n.d.	2.71673e+06	6.28441e+06	1.13723e+07	2.24643e+07	n.d.	1	Cluster 7
177.129	18	12	1	0	0	0	178.136	0.0834253	n.d.	n.d.	n.d.	n.d.	n.d.	n.d.	n.d.	n.d.	n.d.	2.05472e+06	1.87168e+06	0	Cluster 8
179.002	8	5	5	1	0	0	180.009	-0.064692	n.d.	n.d.	n.d.	n.d.	n.d.	n.d.	n.d.	n.d.	n.d.	2.03235e+06	n.d.	1	Cluster 8
179.017	8	9	2	1	0	0	180.025	-0.0274108	n.d.	n.d.	n.d.	1.84752e+06	4.28827e+06	2.34506e+06	5274907	1.03135e+07	1.55417e+07	2.61412e+07	n.d.	1	Cluster 7
179.035	8	9	4	0	0	0	180.042	0.0527997	2.48491e+06	2.6579e+06	2.74901e+06	3637142	3.06502e+06	n.d.	n.d.	n.d.	n.d.	n.d.	n.d.	n/a	Cluster 2
179.038	12	6	4	1	0	0	180.046	0.00970742	n.d.	n.d.	2.06108e+06	4.56096e+06	1.50318e+07	1.91048e+07	3.1895e+07	3.30224e+07	2.81943e+07	2.96283e+07	4.05144e+07	0, 1	Cluster 5
179.054	12	10	1	1	0	0	180.061	-0.0287456	n.d.	n.d.	n.d.	n.d.	n.d.	n.d.	2.15464e+06	3.30771e+06	3.91678e+06	1.92421e+06	2182109	0	Cluster 6
179.069	13	8	3	0	0	1	180.076	-0.0420508	n.d.	n.d.	n.d.	n.d.	n.d.	n.d.	1426989	2.39335e+06	2.60456e+06	n.d.	n.d.	n/a	Cluster 6
179.071	12	10	3	0	0	0	180.079	-0.00994017	n.d.	n.d.	n.d.	n.d.	n.d.	n.d.	3.02024e+06	7.41563e+06	1.34878e+07	2.57017e+07	n.d.	2	Cluster 7
179.108	16	11	2	0	0	0	180.115	-0.0605501	n.d.	n.d.	n.d.	n.d.	n.d.	n.d.	2.79868e+06	6.46208e+06	1.17501e+07	2.43584e+07	n.d.	1	Cluster 7
180.963	6	4	4	2	0	0	181.971	0.0648971	n.d.	2.23566e+06	3.53067e+06	3.66563e+06	2.64475e+06	2584988	1.95037e+06	n.d.	n.d.	n.d.	n.d.	n/a	Cluster 2
181.033	10	9	2	1	0	0	182.04	0.010197	n.d.	n.d.	n.d.	n.d.	6485681	2.96657e+06	8.30177e+06	16001963	25114247	3.6205e+07	n.d.	1	Cluster 6
181.051	10	9	4	0	0	0	182.058	-0.0756971	n.d.	n.d.	n.d.	n.d.	n.d.	n.d.	n.d.	n.d.	n.d.	2015245	n.d.	n/a***	Cluster 8
181.069	14	10	1	1	0	0	182.077	-0.012868	n.d.	n.d.	n.d.	n.d.	n.d.	n.d.	n.d.	2.6291e+06	n.d.	2056871	1843508	0	Cluster 6
181.087	14	10	3	0	0	0	182.094	-0.0209844	n.d.	n.d.	n.d.	n.d.	n.d.	n.d.	3.69812e+06	7.72283e+06	1.24449e+07	2.13992e+07	1.64523e+06	1, 2	Cluster 7
181.123	18	11	2	0	0	0	182.131	-0.0161547	n.d.	n.d.	n.d.	n.d.	n.d.	n.d.	n.d.	1.94134e+06	2.78817e+06	7194550	n.d.	1	Cluster 7
182.925	4	3	3	3	0	0	183.932	0.0514965	2.04117e+07	5.54623e+06	2.54752e+06	2.29463e+06	n.d.	2.82369e+06	n.d.	n.d.	n.d.	n.d.	n.d.	n/a	Cluster 1
182.979	8	4	4	2	0	0	183.986	-0.00193465	1.78131e+06	2.67208e+06	7.2876e+06	1.00903e+07	1.43934e+07	4.0162e+06	1.59579e+06	n.d.	n.d.	2.34868e+06	3.42861e+06	0	Cluster 2
182.997	8	4	6	1	0	0	184.004	0.0350826	n.d.	2.15075e+06	2361728	2.46578e+06	2.03102e+06	n.d.	n.d.	n.d.	n.d.	n.d.	n.d.	n/a	Cluster 2
183.012	8	8	3	1	0	0	184.019	-0.00477564	n.d.	n.d.	n.d.	1904337	5307338	4.5446e+06	1.55538e+07	1.97422e+07	2.32306e+07	2.24773e+07	n.d.	2	Cluster 5
183.027	9	6	5	0	0	1	184.035	0.0237123	n.d.	n.d.	n.d.	n.d.	n.d.	n.d.	n.d.	5.23343e+06	4.9576e+06	2.73815e+06	n.d.	2	Cluster 6
183.033	12	5	5	1	0	0	184.041	0.00969223	3.86986e+07	2.86443e+08	5.56274e+08	9.93165e+08	1.73475e+09	6.2814e+08	5.71147e+08	1.85405e+08	206822917	2.77727e+08	4.32053e+08	0, 1	Cluster 2
183.049	12	9	2	1	0	0	184.056	-0.0187273	n.d.	n.d.	n.d.	n.d.	9.20792e+06	7.34869e+06	13579378	2.6739e+07	43906583	6.7145e+07	n.d.	1	Cluster 7
183.066	12	9	4	0	0	0	184.074	0.0273562	n.d.	n.d.	n.d.	n.d.	n.d.	n.d.	1.86274e+06	2.67548e+06	3.31146e+06	7.67475e+06	2.43898e+06	0, 1	Cluster 7
183.085	16	10	1	1	0	0	184.092	-0.0362619	n.d.	n.d.	n.d.	n.d.	n.d.	n.d.	n.d.	1989327	2.36973e+06	2.10862e+06	n.d.	n/a***	Cluster 6
183.103	16	10	3	0	0	0	184.11	-0.0075586	n.d.	n.d.	n.d.	n.d.	2.27457e+06	3.21679e+06	6.06799e+06	1.35567e+07	1.6582e+07	1.28943e+07	6.06508e+06	0, 1, 2	Cluster 6
184.941	6	3	3	3	0	0	185.948	0.0129177	9.38296e+06	5.08868e+06	7.97041e+06	12630609	9.77334e+06	2.13549e+07	2.68899e+07	8.377e+06	4.31663e+06	n.d.	n.d.	n/a	Cluster 3
184.974	6	7	2	2	0	0	185.981	0.00501152	5.18947e+06	2.81166e+06	8.00633e+06	1.71134e+07	2.5411e+07	7.89408e+06	8.94594e+06	1.37015e+07	1.19048e+07	1.27584e+07	n.d.	1	Cluster 2
184.995	10	4	4	2	0	0	186.002	0.0833537	n.d.	n.d.	n.d.	n.d.	n.d.	n.d.	n.d.	n.d.	n.d.	1551307	n.d.	n/a***	Cluster 8
185.028	10	8	3	1	0	0	186.035	0.0347894	n.d.	n.d.	n.d.	1.74883e+06	4.1491e+06	4.3185e+06	1.2626e+07	42291168	5.72758e+07	55465122	7387727	2	Cluster 6
185.064	14	9	2	1	0	0	186.071	0.00834846	n.d.	n.d.	n.d.	n.d.	n.d.	2.81732e+06	7690029	1.55941e+07	26275262	4.66961e+07	n.d.	1	Cluster 7
185.082	14	9	4	0	0	0	186.089	0.0153554	n.d.	n.d.	n.d.	n.d.	2.28758e+06	2.04394e+06	5973708	10554445	1.79121e+07	2.21079e+07	n.d.	1	Cluster 6
185.097	14	13	1	0	0	0	186.104	-0.025646	n.d.	n.d.	n.d.	n.d.	n.d.	n.d.	n.d.	n.d.	n.d.	2404914	n.d.	1	Cluster 8
185.118	18	10	3	0	0	0	186.126	-0.0113387	n.d.	1598702	1698275	n.d.	2.60376e+06	n.d.	1.99656e+06	2.13757e+06	2.18348e+06	3023257	3.5619e+06	0	Cluster 6
186.989	8	7	2	2	0	0	187.997	-0.0324671	n.d.	n.d.	n.d.	2.41152e+06	8.36059e+06	4153425	6.04688e+06	7.00346e+06	8802686	7.36604e+06	n.d.	1	Cluster 5
187.007	8	7	4	1	0	0	188.014	-0.032448	n.d.	n.d.	n.d.	n.d.	4.68801e+06	n.d.	4.17302e+06	5.7649e+06	6.24402e+06	4.86617e+06	n.d.	1, 2	Cluster 5
187.043	12	8	3	1	0	0	188.051	0.00198884	n.d.	n.d.	n.d.	3.12585e+06	8.38257e+06	5.6684e+06	8.29083e+06	1.15289e+07	13610643	1.54768e+07	9.9901e+06	0, 1, 2	Cluster 5
187.061	12	8	5	0	0	0	188.068	-0.049433	n.d.	n.d.	n.d.	n.d.	n.d.	n.d.	n.d.	n.d.	n.d.	3.54042e+06	n.d.	2	Cluster 8
187.076	12	12	2	0	0	0	188.084	-0.0325001	n.d.	n.d.	n.d.	n.d.	n.d.	n.d.	n.d.	1884329	3.097e+06	3.5991e+06	n.d.	n/a***	Cluster 7
187.08	16	9	2	1	0	0	188.087	-0.0105837	n.d.	n.d.	n.d.	n.d.	n.d.	n.d.	1.99608e+06	5.53536e+06	10207927	2.1716e+07	n.d.	1	Cluster 7
187.098	16	9	4	0	0	0	188.105	-0.0409145	n.d.	n.d.	n.d.	n.d.	2.2609e+06	1.94782e+06	4.28465e+06	6.34983e+06	8.82823e+06	1.57973e+07	2.68067e+06	1	Cluster 7
187.113	16	13	1	0	0	0	188.12	-0.0612732	n.d.	n.d.	n.d.	n.d.	n.d.	n.d.	n.d.	2.07589e+06	3.98423e+06	5.77684e+06	n.d.	1	Cluster 7
188.969	6	6	3	2	0	0	189.976	0.00606979	1.92989e+06	3989144	7.41189e+06	7.55489e+06	8.94441e+06	n.d.	2.48077e+06	1.91869e+06	n.d.	n.d.	n.d.	n/a	Cluster 2
188.984	7	4	5	1	0	1	189.991	0.016684	2.54637e+06	3.12121e+06	3453223	4.22784e+06	5.92896e+06	3.51952e+06	3.66879e+06	n.d.	n.d.	1618019	n.d.	n/a***	Cluster 2
189.005	10	7	2	2	0	0	190.012	-0.0410042	n.d.	n.d.	n.d.	n.d.	5.91294e+06	4.09842e+06	6965242	1.31585e+07	1.90712e+07	1.97807e+07	n.d.	1	Cluster 6
189.023	10	7	4	1	0	0	190.03	0.0302768	6.42665e+06	n.d.	3.76903e+06	9.35551e+06	84940966	1.88388e+08	7.15006e+08	1.00549e+09	9.02396e+08	1096881856	2.85652e+07	1	Cluster 6
189.056	10	11	3	0	0	0	190.063	-0.00987011	n.d.	n.d.	n.d.	n.d.	n.d.	n.d.	n.d.	n.d.	n.d.	2.82955e+06	n.d.	1	Cluster 8
189.059	14	8	3	1	0	0	190.066	0.00713534	n.d.	n.d.	n.d.	n.d.	3.82576e+06	1.29582e+07	2.9363e+07	4.8278e+07	4.39085e+07	2.74043e+07	2.11581e+07	0	Cluster 5
189.077	14	8	5	0	0	0	190.084	0.0086843	n.d.	n.d.	n.d.	n.d.	n.d.	n.d.	n.d.	n.d.	n.d.	4.31994e+06	n.d.	2	Cluster 8
189.092	14	12	2	0	0	0	190.099	-0.0599179	n.d.	n.d.	n.d.	n.d.	n.d.	n.d.	n.d.	n.d.	5.51824e+06	7.96766e+06	n.d.	1, 2	Cluster 7
189.095	18	9	2	1	0	0	190.103	-0.0400856	n.d.	n.d.	n.d.	n.d.	n.d.	n.d.	n.d.	n.d.	n.d.	2492854	n.d.	n/a***	Cluster 8
189.113	18	9	4	0	0	0	190.121	-0.0453696	n.d.	n.d.	n.d.	n.d.	n.d.	n.d.	n.d.	n.d.	n.d.	2090120	n.d.	n/a***	Cluster 8
189.128	18	13	1	0	0	0	190.136	-0.0866078	n.d.	n.d.	n.d.	n.d.	n.d.	n.d.	n.d.	n.d.	2.40609e+06	3.7456e+06	n.d.	1	Cluster 7
190.948	4	5	4	2	0	0	191.955	-0.00408489	1847564	3.97322e+06	3.65645e+06	6.23988e+06	4.47422e+06	n.d.	n.d.	n.d.	n.d.	n.d.	n.d.	n/a	Cluster 2
190.984	8	6	3	2	0	0	191.991	-0.0512765	3.70025e+06	1.43738e+07	4.16484e+07	91227260	152130160	1.84781e+07	1.52163e+07	1.21197e+07	1.37138e+07	2.27716e+07	2.84046e+07	0	Cluster 2
191.002	8	6	5	1	0	0	192.009	0.0107067	n.d.	2.63848e+06	3883866	4.61855e+06	4.37372e+06	n.d.	n.d.	n.d.	n.d.	n.d.	n.d.	n/a	Cluster 2
191.021	12	7	2	2	0	0	192.028	-0.0787193	n.d.	n.d.	n.d.	n.d.	2617322	3.76787e+06	7128259	1.36492e+07	1.95614e+07	2.32628e+07	n.d.	1	Cluster 6
191.033	9	8	4	0	0	1	192.04	-0.0136678	n.d.	n.d.	n.d.	n.d.	n.d.	n.d.	1.7446e+06	5249268	8.39918e+06	8.57348e+06	n.d.	2	Cluster 6
191.038	12	7	4	1	0	0	192.046	0.0339461	n.d.	n.d.	n.d.	3.99736e+06	1.41585e+07	8.55475e+06	2.44999e+07	2.78433e+07	25055409	2.63988e+07	1.28702e+07	0, 1	Cluster 5
191.054	12	11	1	1	0	0	192.061	-0.0833483	n.d.	n.d.	n.d.	n.d.	n.d.	n.d.	1904320	3.3556e+06	3.74794e+06	3.44192e+06	n.d.	1	Cluster 6
191.071	12	11	3	0	0	0	192.079	0.00162766	n.d.	n.d.	n.d.	n.d.	3.22212e+06	1795834	4.69382e+06	8786998	1.26991e+07	1.58698e+07	n.d.	1, 2	Cluster 6
191.075	16	8	3	1	0	0	192.082	-0.0445532	n.d.	n.d.	n.d.	n.d.	n.d.	n.d.	n.d.	1.84847e+06	1.97629e+06	1737434	n.d.	n/a***	Cluster 6
191.108	16	12	2	0	0	0	192.115	-0.0362309	n.d.	n.d.	n.d.	n.d.	n.d.	n.d.	2.19824e+06	4084285	5.49221e+06	7.75963e+06	n.d.	1	Cluster 6
192.963	6	5	4	2	0	0	193.971	-0.0266164	n.d.	n.d.	n.d.	3.38644e+06	4.51974e+06	2.01268e+06	5.27635e+06	1.42014e+07	3.85175e+07	1.2621e+07	n.d.	1	Cluster 6
193	10	6	3	2	0	0	194.007	-0.0196166	n.d.	n.d.	4.76335e+06	1.36342e+07	3.11058e+07	1.63219e+07	1.51736e+07	1.33791e+07	1.54657e+07	1.62005e+07	23334582	0, 2	Cluster 3
193.018	10	6	5	1	0	0	194.025	-0.0303651	n.d.	2.23858e+06	3.71957e+06	6.23536e+06	1.22611e+07	4.68862e+06	4.25037e+06	3.23888e+06	4.53121e+06	4.30526e+06	n.d.	n/a***	Cluster 2
193.033	10	10	2	1	0	0	194.04	0.0125367	n.d.	n.d.	n.d.	n.d.	n.d.	n.d.	n.d.	2.86822e+06	4048151	6.25622e+06	n.d.	1	Cluster 7
193.036	14	7	2	2	0	0	194.044	-0.0651691	n.d.	n.d.	n.d.	n.d.	n.d.	n.d.	n.d.	n.d.	n.d.	4135973	n.d.	1	Cluster 8
193.048	11	8	4	0	0	1	194.056	-0.0701949	n.d.	n.d.	n.d.	n.d.	n.d.	n.d.	3.37007e+06	1.03777e+07	1.65203e+07	1.90931e+07	n.d.	2	Cluster 6
193.051	10	10	4	0	0	0	194.058	-0.111354	n.d.	n.d.	n.d.	n.d.	n.d.	n.d.	n.d.	2.1982e+06	2.86619e+06	3.99221e+06	n.d.	n/a***	Cluster 7
193.054	14	7	4	1	0	0	194.061	-0.0993038	n.d.	n.d.	n.d.	n.d.	n.d.	n.d.	2.05402e+06	3.21133e+06	2.95846e+06	3.57998e+06	2427317	0, 1	Cluster 6
193.069	14	11	1	1	0	0	194.077	-0.0325686	n.d.	n.d.	n.d.	n.d.	n.d.	n.d.	n.d.	3.2154e+06	4.06609e+06	3.74389e+06	n.d.	1	Cluster 6
193.087	14	11	3	0	0	0	194.094	0.000740599	n.d.	n.d.	n.d.	n.d.	5.10821e+06	4.34625e+06	1.13449e+07	2.80322e+07	5.75386e+07	8.022e+07	n.d.	1	Cluster 7
193.123	18	12	2	0	0	0	194.131	-0.0259989	n.d.	n.d.	n.d.	n.d.	n.d.	n.d.	1.92838e+06	3.03618e+06	4242861	5.05839e+06	n.d.	1	Cluster 6
194.925	4	4	3	3	0	0	195.932	0.0219315	1.05654e+08	6.93778e+07	5.6007e+07	4.5403e+07	38272143	1.83638e+07	1.50086e+07	5.50018e+06	4172504	n.d.	n.d.	n/a	Cluster 1
194.958	4	8	2	2	0	0	195.965	0.505965	1.3081e+07	1.64123e+07	15448049	1.56278e+07	1.65074e+07	6.48685e+06	9.07259e+06	6.75833e+06	6.32781e+06	2836196	2.58034e+06	0	Cluster 1
194.979	8	5	4	2	0	0	195.986	-0.024059	n.d.	2.57819e+06	7.12621e+06	1.39205e+07	7.992e+06	2.7741e+07	2.74843e+06	n.d.	n.d.	n.d.	n.d.	n/a	Cluster 4
194.997	8	5	6	1	0	0	196.004	-0.0686165	n.d.	n.d.	n.d.	3.57909e+06	4.42649e+06	n.d.	2.18689e+06	1.88166e+06	3.13842e+06	5.16478e+06	n.d.	1, 2	Cluster 7
195.012	8	9	3	1	0	0	196.019	0.0431768	n.d.	n.d.	n.d.	n.d.	n.d.	n.d.	n.d.	1.85348e+06	2.06668e+06	1.7025e+06	n.d.	n/a***	Cluster 6
195.016	12	6	3	2	0	0	196.023	-0.00993767	n.d.	n.d.	n.d.	n.d.	2.31109e+06	2.71236e+06	4.2983e+06	5.19715e+06	8.15292e+06	7.39472e+06	1.70198e+07	0	Cluster 6
195.027	9	7	5	0	0	1	196.035	-0.0337388	n.d.	n.d.	n.d.	n.d.	n.d.	n.d.	5.29334e+06	6.71509e+06	6.22366e+06	2.80913e+06	n.d.	n/a***	Cluster 5
195.033	12	6	5	1	0	0	196.041	-0.0260468	1.0682e+07	4.38994e+06	3.06868e+07	51499295	1.61037e+08	4.0345e+08	5.6197e+08	2.9584e+08	302957034	2.68135e+08	4.00453e+08	0, 1	Cluster 3
195.049	12	10	2	1	0	0	196.056	0.020154	n.d.	n.d.	n.d.	n.d.	3.54012e+06	2.5533e+06	3.26982e+06	5.7248e+06	8.35479e+06	1.13982e+07	n.d.	1, 2	Cluster 6
195.064	13	8	4	0	0	1	196.071	-0.0513473	n.d.	n.d.	n.d.	n.d.	n.d.	2373348	3.35104e+06	7.90693e+06	1.10181e+07	9024870	n.d.	2	Cluster 6
195.066	12	10	4	0	0	0	196.074	-0.080019	n.d.	n.d.	n.d.	n.d.	n.d.	n.d.	3.25191e+06	7.34202e+06	1.61196e+07	3.18027e+07	n.d.	2	Cluster 7
195.103	16	11	3	0	0	0	196.11	-0.0557553	n.d.	n.d.	n.d.	n.d.	4.72419e+06	7.66497e+06	1.98432e+07	4.18947e+07	63158833	8.44795e+07	n.d.	1	Cluster 6
195.139	20	12	2	0	0	0	196.146	-0.0811216	n.d.	n.d.	n.d.	n.d.	n.d.	n.d.	n.d.	1.82048e+06	n.d.	2.16055e+06	n.d.	n/a***	Cluster 6
196.941	6	4	3	3	0	0	197.948	-0.066416	14612727	6.44056e+07	1.6577e+08	3.47011e+08	3.72028e+08	3.18434e+07	2.11553e+07	1.31767e+07	1.59488e+07	4.07219e+07	6.68e+07	0	Cluster 2
196.989	7	6	4	1	0	1	197.996	-0.0906091	n.d.	n.d.	n.d.	n.d.	n.d.	n.d.	n.d.	3.64551e+06	4.48608e+06	4.83079e+06	n.d.	2	Cluster 6
197.013	10	5	6	1	0	0	198.02	0.0275109	n.d.	n.d.	3.00643e+07	n.d.	1.86791e+07	7.85526e+06	n.d.	n.d.	n.d.	n.d.	n.d.	n/a	Cluster 2
197.028	10	9	3	1	0	0	198.035	-0.0503482	n.d.	n.d.	n.d.	n.d.	7.86839e+06	5.96214e+06	1.18218e+07	2.66205e+07	3.50306e+07	22956592	n.d.	1, 2	Cluster 6
197.043	11	7	5	0	0	1	198.05	-0.0449952	n.d.	n.d.	n.d.	n.d.	n.d.	n.d.	3.66173e+06	7.72519e+06	7.04748e+06	3.17909e+06	n.d.	n/a***	Cluster 6
197.046	10	9	5	0	0	0	198.053	0.0103783	n.d.	n.d.	n.d.	n.d.	n.d.	n.d.	n.d.	n.d.	n.d.	3.45792e+06	n.d.	3	Cluster 8
197.049	14	6	5	1	0	0	198.056	-0.171287	n.d.	n.d.	n.d.	3.34811e+06	5.63571e+06	4.2799e+06	4576861	3.92519e+06	3.66163e+06	7.62363e+06	5.60364e+06	0	Cluster 3
197.061	10	13	2	0	0	0	198.068	-0.0352379	n.d.	1.95721e+06	n.d.	n.d.	n.d.	n.d.	n.d.	n.d.	1977289	n.d.	n.d.	n/a	Cluster 7
197.064	14	10	2	1	0	0	198.071	-0.0575853	n.d.	n.d.	n.d.	n.d.	3.11837e+06	6818497	9.4501e+06	1.67831e+07	1.6061e+07	1.2959e+07	5.43054e+06	0, 1	Cluster 5
197.082	14	10	4	0	0	0	198.089	-0.0279884	n.d.	n.d.	n.d.	n.d.	3.0713e+06	3.12307e+06	7.90294e+06	17231162	2.50183e+07	32896442	n.d.	2	Cluster 6
197.118	18	11	3	0	0	0	198.126	-0.0305908	n.d.	n.d.	n.d.	n.d.	n.d.	3.36077e+06	7.51175e+06	1.45242e+07	2.06991e+07	3.00339e+07	n.d.	1	Cluster 6
197.191	26	13	1	0	0	0	198.198	-0.00511686	n.d.	2.97154e+06	2483592	2.25029e+06	n.d.	n.d.	n.d.	n.d.	n.d.	n.d.	n.d.	n/a	Cluster 1
198.956	8	4	3	3	0	0	199.964	-0.0386517	43252627	7525534	1.41354e+07	33176115	54176726	41201633	27829874	1.73123e+07	1.76675e+07	1.60686e+07	2.86241e+07	0	Cluster 2
198.974	8	4	5	2	0	0	199.981	0.0268377	n.d.	1696491	2859479	3390317	2819557	n.d.	n.d.	n.d.	n.d.	1482105	n.d.	n/a***	Cluster 2
198.989	8	8	2	2	0	0	199.997	-0.0865172	n.d.	n.d.	n.d.	n.d.	1.85992e+06	2.15296e+06	2.18468e+06	2.6581e+06	2.47045e+06	2.29994e+06	n.d.	n/a***	Cluster 5
199.005	9	6	4	1	0	1	200.012	-0.0309892	n.d.	n.d.	n.d.	n.d.	2.64115e+06	4.30377e+06	8.07457e+06	2.04841e+07	2.43546e+07	2.6929e+07	n.d.	2	Cluster 6
199.007	8	8	4	1	0	0	200.014	-0.0761832	n.d.	n.d.	1809332	1.96765e+06	3.25762e+06	n.d.	2.79708e+06	n.d.	2.61387e+06	4.43178e+06	n.d.	2, 3	Cluster 7
199.028	12	5	6	1	0	0	200.035	0.0503446	n.d.	n.d.	2.13081e+06	2.92397e+06	5.72627e+06	n.d.	n.d.	n.d.	n.d.	n.d.	n.d.	n/a	Cluster 2
199.043	12	9	3	1	0	0	200.051	-0.0768174	n.d.	n.d.	n.d.	3.97828e+06	1.40724e+07	1.11576e+07	1.8489e+07	3.7327e+07	5.22931e+07	5.51287e+07	9.87192e+06	1	Cluster 6
199.061	12	9	5	0	0	0	200.068	0.0318646	n.d.	n.d.	n.d.	n.d.	n.d.	n.d.	n.d.	n.d.	2277416	4.48929e+06	n.d.	3	Cluster 7
199.076	12	13	2	0	0	0	200.084	-0.0450329	n.d.	n.d.	n.d.	n.d.	n.d.	n.d.	n.d.	3070753	5.0141e+06	8.18764e+06	n.d.	1	Cluster 7
199.08	16	10	2	1	0	0	200.087	-0.0927819	n.d.	n.d.	n.d.	n.d.	n.d.	2.89955e+06	3.54415e+06	6465487	6.93714e+06	8.27019e+06	3.19678e+06	0, 1	Cluster 6
199.098	16	10	4	0	0	0	200.105	0.0248069	n.d.	n.d.	n.d.	n.d.	2712293	2.1781e+06	3.93266e+06	6.44307e+06	1.25656e+07	3.13249e+07	2.01576e+06	1, 2	Cluster 7
199.113	16	14	1	0	0	0	200.12	-0.0857805	n.d.	n.d.	n.d.	n.d.	n.d.	n.d.	n.d.	n.d.	n.d.	2.38533e+06	n.d.	n/a***	Cluster 8
199.134	20	11	3	0	0	0	200.141	-0.0125996	n.d.	1.74582e+06	1.96371e+06	n.d.	2.57883e+06	n.d.	n.d.	1.88884e+06	2430144	4.78942e+06	2.80678e+06	0, 1	Cluster 7
199.17	24	12	2	0	0	0	200.178	-0.0482903	9.19917e+06	1.10298e+07	7906402	10059323	1.13075e+07	3.74316e+06	8.16629e+06	4.85146e+06	5.01003e+06	4.25584e+06	5.11102e+06	0	Cluster 1
200.881	2	2	3	4	0	0	201.889	0.00125945	1.47088e+07	5.69856e+06	2213122	2.85169e+06	n.d.	n.d.	n.d.	n.d.	n.d.	n.d.	n.d.	n/a	Cluster 1
200.936	6	3	4	3	0	0	201.943	-0.0193097	2603379	n.d.	n.d.	1.9708e+06	n.d.	n.d.	3.77313e+06	n.d.	n.d.	n.d.	n.d.	n/a	Cluster 3
200.984	7	5	5	1	0	1	201.991	-0.0931418	n.d.	n.d.	n.d.	n.d.	3.82478e+06	2.42523e+06	5.86964e+06	6.28981e+06	1.02054e+07	5.3065e+06	n.d.	1	Cluster 5
201.005	10	8	2	2	0	0	202.012	0.0066267	n.d.	n.d.	n.d.	1.84556e+06	3034362	2.59957e+06	2.85725e+06	2.61675e+06	n.d.	2.07512e+06	n.d.	n/a***	Cluster 3
201.02	11	6	4	1	0	1	202.028	-0.0207094	n.d.	n.d.	n.d.	n.d.	n.d.	1732162	n.d.	2.57071e+06	n.d.	n.d.	n.d.	n/a	Cluster 4
201.023	10	8	4	1	0	0	202.03	-0.0459003	n.d.	n.d.	3887410	1.10422e+07	2.11354e+07	6.75677e+06	11626884	1.34016e+07	1.49724e+07	2.8182e+07	10178670	0, 1, 2	Cluster 3
201.056	10	12	3	0	0	0	202.063	-0.0235258	n.d.	n.d.	n.d.	n.d.	n.d.	n.d.	n.d.	2.28757e+06	3.622e+06	3.96347e+06	n.d.	2	Cluster 6
201.059	14	9	3	1	0	0	202.066	-0.0153189	n.d.	n.d.	n.d.	n.d.	8.72094e+06	7.90215e+06	17669653	33237204	4.99681e+07	6.32397e+07	4.29733e+06	1	Cluster 6
201.077	14	9	5	0	0	0	202.084	-0.0220662	n.d.	n.d.	n.d.	n.d.	n.d.	n.d.	2.21005e+06	2.03047e+06	2.26763e+06	2.49609e+06	n.d.	n/a***	Cluster 6
201.092	14	13	2	0	0	0	202.099	-0.00955781	n.d.	n.d.	n.d.	n.d.	2362856	n.d.	3.34328e+06	7.9487e+06	1.24392e+07	2.03284e+07	n.d.	1	Cluster 7
201.095	18	10	2	1	0	0	202.103	0.0153509	n.d.	n.d.	n.d.	n.d.	n.d.	n.d.	n.d.	n.d.	n.d.	2421825	n.d.	n/a***	Cluster 8
201.113	18	10	4	0	0	0	202.121	-0.0655203	1.79275e+06	n.d.	1.74119e+06	1.64325e+06	2.72209e+06	2.12632e+06	4.44138e+06	5.4804e+06	8.29006e+06	1.44977e+07	3.88546e+06	0, 1	Cluster 7
201.128	18	14	1	0	0	0	202.136	-0.0369217	n.d.	n.d.	n.d.	n.d.	n.d.	n.d.	n.d.	n.d.	2.50004e+06	3.54649e+06	3.15513e+06	0	Cluster 7
201.15	22	11	3	0	0	0	202.157	-0.0167487	2.20021e+06	2.86823e+06	2.55738e+06	2.63997e+06	2105395	n.d.	1889121	n.d.	n.d.	n.d.	n.d.	n/a	Cluster 1
202.897	4	2	3	4	0	0	203.904	-0.055506	2.44221e+06	4.44081e+06	3.78105e+06	2907238	n.d.	n.d.	n.d.	n.d.	n.d.	n.d.	n.d.	n/a	Cluster 1
202.963	5	4	6	1	0	1	203.97	-0.0109527	2.10952e+06	2.40551e+06	2.45784e+06	3.14397e+06	2614148	n.d.	n.d.	n.d.	n.d.	n.d.	n.d.	n/a	Cluster 2
202.984	8	7	3	2	0	0	203.991	-0.0634926	n.d.	n.d.	n.d.	2.73387e+06	3.43565e+06	1.70188e+06	1.90377e+06	1866646	n.d.	n.d.	n.d.	n/a	Cluster 2
203.017	8	11	2	1	0	0	204.025	-0.0162252	n.d.	n.d.	n.d.	n.d.	n.d.	n.d.	n.d.	n.d.	n.d.	2.17309e+06	n.d.	1	Cluster 8
203.021	12	8	2	2	0	0	204.028	-0.014767	n.d.	n.d.	n.d.	n.d.	2.49567e+06	4175234	5.51152e+06	8.46926e+06	6846742	4.37658e+06	2.86455e+06	0	Cluster 5
203.038	12	8	4	1	0	0	204.046	-0.045681	3543603	1.09836e+07	2.65889e+07	68212500	185362048	1.78314e+08	2.04537e+08	1.63865e+08	163769092	1.82512e+08	2.22713e+08	0, 1	Cluster 3
203.071	12	12	3	0	0	0	204.079	-0.0534295	n.d.	n.d.	n.d.	n.d.	3.72346e+06	n.d.	6.23395e+06	1.87913e+07	3.5544e+07	4.70578e+07	n.d.	2	Cluster 7
203.075	16	9	3	1	0	0	204.082	-0.064853	n.d.	n.d.	n.d.	n.d.	n.d.	3.88432e+06	6.58679e+06	1.41378e+07	2.2067e+07	3.33847e+07	n.d.	1	Cluster 7
203.092	16	9	5	0	0	0	204.1	-0.0147913	n.d.	n.d.	n.d.	n.d.	n.d.	n.d.	2082656	2.78389e+06	3.92708e+06	4.18395e+06	n.d.	1	Cluster 6
203.108	16	13	2	0	0	0	204.115	-0.0192656	n.d.	n.d.	n.d.	n.d.	3.15415e+06	3.82329e+06	5.66886e+06	1.43217e+07	2.56641e+07	5.40688e+07	n.d.	1	Cluster 7
203.129	20	10	4	0	0	0	204.136	-0.109753	n.d.	n.d.	n.d.	n.d.	1.61114e+06	n.d.	n.d.	n.d.	n.d.	2.65637e+06	n.d.	n/a***	Cluster 8
203.144	20	14	1	0	0	0	204.151	0.127702	n.d.	n.d.	n.d.	n.d.	n.d.	n.d.	n.d.	n.d.	2.03854e+06	2.14693e+06	2.03951e+06	0	Cluster 7
204.961	7	4	4	2	0	1	205.968	0.0392514	n.d.	n.d.	n.d.	2.19385e+06	1.6872e+06	n.d.	n.d.	n.d.	n.d.	n.d.	n.d.	n/a	Cluster 2
204.963	6	6	4	2	0	0	205.971	-0.0202329	n.d.	8.16287e+06	1.42221e+07	2.85379e+07	3.61186e+07	1.00667e+07	n.d.	n.d.	n.d.	n.d.	n.d.	n/a	Cluster 2
204.979	7	4	6	1	0	1	205.986	-0.00927413	n.d.	1.75028e+06	2.8488e+06	4.20801e+06	4.78792e+06	2.63996e+06	n.d.	n.d.	n.d.	n.d.	n.d.	n/a	Cluster 2
205	10	7	3	2	0	0	206.007	-0.0526537	1.70378e+06	n.d.	1.5722e+06	3.47998e+06	5310988	4.84829e+06	4.27546e+06	5.19088e+06	5.45586e+06	4.47228e+06	4.15342e+06	0, 1	Cluster 5
205.009	8	6	5	0	0	2	206.017	0.0205844	n.d.	n.d.	n.d.	n.d.	n.d.	n.d.	n.d.	n.d.	2.80094e+06	2.63125e+06	n.d.	n/a***	Cluster 7
205.015	11	5	5	1	0	1	206.022	0.0287588	n.d.	n.d.	1.822e+06	2.62072e+06	4.88989e+06	3.45467e+06	n.d.	n.d.	n.d.	n.d.	n.d.	n/a	Cluster 2
205.018	10	7	5	1	0	0	206.025	0.0145646	n.d.	n.d.	n.d.	6.41817e+06	6.98489e+07	6218712	1.79664e+07	3.0419e+07	34369724	1.66614e+07	n.d.	1, 2	Cluster 2
205.033	10	11	2	1	0	0	206.04	0.0167778	n.d.	n.d.	n.d.	1.89819e+06	5.77386e+06	5073679	6.55568e+06	1.28388e+07	2.01754e+07	3.38221e+07	n.d.	1	Cluster 7
205.048	11	9	4	0	0	1	206.056	-0.0613514	n.d.	n.d.	n.d.	n.d.	n.d.	n.d.	n.d.	n.d.	n.d.	2.86742e+06	n.d.	n/a***	Cluster 8
205.054	14	8	4	1	0	0	206.061	-0.0387703	n.d.	2213362	6.95155e+06	1.77634e+07	5.67018e+07	5.10673e+07	6.24644e+07	6.52723e+07	70712796	1.57978e+08	100639648	0, 2	Cluster 6
205.069	14	12	1	1	0	0	206.077	0.000219438	n.d.	n.d.	n.d.	n.d.	n.d.	n.d.	n.d.	2.97403e+06	3.55947e+06	2.98303e+06	2671444	0	Cluster 6
205.087	14	12	3	0	0	0	206.094	-0.0178997	n.d.	n.d.	n.d.	n.d.	3781202	2.62278e+06	5.75721e+06	16910178	3.87621e+07	7.34062e+07	n.d.	2	Cluster 7
205.09	18	9	3	1	0	0	206.098	0.00622652	n.d.	n.d.	n.d.	n.d.	n.d.	n.d.	n.d.	n.d.	n.d.	3.49994e+06	n.d.	1	Cluster 8
205.123	18	13	2	0	0	0	206.131	-0.00270569	n.d.	n.d.	n.d.	n.d.	n.d.	3.26991e+06	4.3338e+06	9584854	1.68473e+07	3.47179e+07	n.d.	1	Cluster 7
205.16	22	14	1	0	0	0	206.167	0.0125707	3.0206e+07	3.6532e+07	2.33844e+07	2.74297e+07	1.76602e+07	6.31265e+06	1.34834e+07	6.29642e+06	6.15312e+06	2.82454e+06	n.d.	n/a***	Cluster 1
206.961	8	6	2	3	0	0	207.969	0.00652779	2.95465e+06	n.d.	n.d.	n.d.	n.d.	5801504	5081011	3.77771e+06	n.d.	n.d.	n.d.	n/a	Cluster 4
206.979	8	6	4	2	0	0	207.986	-0.0730653	2.77418e+06	1.04188e+07	1.94946e+07	3.76002e+07	4.93171e+07	24444163	2.34142e+07	2.59405e+07	25357859	5.04014e+06	n.d.	n/a***	Cluster 2
206.989	6	5	6	0	0	2	207.996	-0.173502	n.d.	n.d.	n.d.	n.d.	n.d.	n.d.	n.d.	n.d.	n.d.	2190718	n.d.	n/a***	Cluster 8
206.997	8	6	6	1	0	0	208.004	0.000420296	n.d.	n.d.	n.d.	n.d.	n.d.	n.d.	n.d.	n.d.	n.d.	2.79053e+06	n.d.	n/a***	Cluster 8
207.01	9	8	3	1	0	1	208.017	0.0634173	n.d.	n.d.	n.d.	n.d.	n.d.	n.d.	1693795	4.22087e+06	5.21856e+06	n.d.	n.d.	n/a	Cluster 6
207.012	8	10	3	1	0	0	208.019	0.0253753	n.d.	1.58887e+06	n.d.	n.d.	n.d.	n.d.	n.d.	n.d.	n.d.	2.29159e+06	n.d.	n/a***	Cluster 8
207.016	12	7	3	2	0	0	208.023	-0.0344564	n.d.	n.d.	n.d.	n.d.	2.33424e+06	6710304	2.54133e+06	2.86319e+06	3092037	3314495	n.d.	n/a***	Cluster 4
207.025	10	6	5	0	0	2	208.032	-0.00800386	n.d.	n.d.	n.d.	n.d.	n.d.	n.d.	n.d.	2.3757e+06	2739262	n.d.	n.d.	n/a	Cluster 6
207.033	12	7	5	1	0	0	208.041	-0.0452922	4.06542e+06	6.93223e+06	1.94998e+07	7.0187e+07	7.48098e+08	8.92579e+07	412525632	6.56743e+08	800844872	1.10618e+08	3.23038e+06	1	Cluster 3
207.049	12	11	2	1	0	0	208.056	0.0251149	n.d.	n.d.	n.d.	1.71395e+06	1.02941e+07	8.16347e+06	1.40854e+07	2.9284e+07	42300252	6.33251e+07	n.d.	1	Cluster 6
207.064	13	9	4	0	0	1	208.071	-0.0728278	n.d.	n.d.	n.d.	n.d.	n.d.	n.d.	n.d.	2.96498e+06	4.16548e+06	3.33819e+06	n.d.	n/a***	Cluster 6
207.066	12	11	4	0	0	0	208.074	-0.041861	n.d.	n.d.	n.d.	n.d.	n.d.	n.d.	1.99406e+06	4.29126e+06	6.68606e+06	6.59177e+06	n.d.	n/a***	Cluster 6
207.07	16	8	4	1	0	0	208.077	-0.0463516	n.d.	n.d.	n.d.	n.d.	2.05605e+06	3.47455e+06	4491213	7.46814e+06	9.05681e+06	2.07444e+07	1.88443e+07	0, 1	Cluster 7
207.085	16	12	1	1	0	0	208.092	-0.0263274	n.d.	n.d.	n.d.	n.d.	n.d.	n.d.	2.12066e+06	4.17158e+06	4.39161e+06	3.62355e+06	2.87382e+06	0	Cluster 6
207.103	16	12	3	0	0	0	208.11	0.030299	n.d.	n.d.	n.d.	n.d.	3473209	3.59135e+06	8.49986e+06	2.15509e+07	4.64079e+07	8.68981e+07	4.07093e+06	2	Cluster 7
207.139	20	13	2	0	0	0	208.146	0.011683	1.6993e+06	2.16532e+06	1.72032e+06	1.67569e+06	n.d.	n.d.	n.d.	4.17956e+06	6.0649e+06	1.39551e+07	n.d.	1	Cluster 7
208.941	6	5	3	3	0	0	209.948	0.0102134	2525495	n.d.	n.d.	2120865	1.80003e+06	3.23888e+06	n.d.	n.d.	n.d.	n.d.	n.d.	n/a	Cluster 4
208.958	6	5	5	2	0	0	209.966	-0.0271824	n.d.	n.d.	n.d.	2.34795e+06	2.84871e+06	n.d.	n.d.	n.d.	n.d.	n.d.	n.d.	n/a	Cluster 2
208.995	10	6	4	2	0	0	210.002	-0.0173736	3.78456e+06	8.45334e+06	2.60433e+07	7.45404e+07	108820472	48183067	37662764	1.18686e+07	3.78235e+06	2.70263e+06	2.49669e+06	0	Cluster 2
209.013	10	6	6	1	0	0	210.02	-0.0456719	n.d.	n.d.	3.27096e+06	4.55536e+06	8773805	5.7946e+06	1.01122e+07	7.22612e+06	8.21023e+06	1.48861e+07	n.d.	1, 2	Cluster 3
209.028	10	10	3	1	0	0	210.035	-0.0572412	n.d.	n.d.	n.d.	2.28421e+06	5970573	6.6104e+06	15965707	3.35561e+07	4.06051e+07	3.40682e+07	n.d.	2	Cluster 6
209.043	11	8	5	0	0	1	210.05	-0.021785	n.d.	n.d.	n.d.	n.d.	n.d.	3.48787e+06	6.99613e+06	2.2221e+07	2.32574e+07	1.30065e+07	n.d.	2	Cluster 6
209.046	10	10	5	0	0	0	210.053	-0.015035	4.62924e+06	4.20356e+06	3.69404e+06	8011880	n.d.	4.11714e+06	3.80927e+06	n.d.	n.d.	n.d.	n.d.	n/a	Cluster 1
209.049	14	7	5	1	0	0	210.056	-0.111902	1.00929e+07	3.86267e+07	60040090	6.5635e+07	5.92555e+07	22338712	3.20531e+07	2.10117e+07	1.89742e+07	1.65285e+07	1.95416e+07	0, 1	Cluster 2
209.064	14	11	2	1	0	0	210.071	-0.0576282	n.d.	n.d.	n.d.	n.d.	1.81733e+07	2.11256e+07	30699842	5.82586e+07	9.18069e+07	1.23537e+08	n.d.	1	Cluster 6
209.082	14	11	4	0	0	0	210.089	-0.016472	n.d.	n.d.	n.d.	n.d.	3.39566e+06	2740513	7.83172e+06	2.51019e+07	4.25754e+07	3.92899e+07	n.d.	3	Cluster 6
209.101	18	12	1	1	0	0	210.108	-0.0276996	n.d.	n.d.	n.d.	n.d.	n.d.	n.d.	n.d.	2792587	3.03977e+06	2.7904e+06	2394624	0	Cluster 6
209.118	18	12	3	0	0	0	210.126	-0.107619	n.d.	n.d.	n.d.	n.d.	2.55692e+06	3.91406e+06	6.28721e+06	1.43685e+07	2.24863e+07	2.88162e+07	8.72922e+06	0, 1, 2	Cluster 6
209.155	22	13	2	0	0	0	210.162	0.00200808	n.d.	n.d.	n.d.	n.d.	n.d.	n.d.	n.d.	n.d.	n.d.	2.27836e+06	n.d.	1	Cluster 8
210.92	4	4	4	3	0	0	211.927	0.0441352	1.84464e+06	1.75456e+06	n.d.	n.d.	n.d.	n.d.	n.d.	n.d.	n.d.	n.d.	n.d.	n/a	Cluster 1
210.956	8	5	3	3	0	0	211.964	0.00603443	2.43768e+06	2.00723e+06	2.20772e+06	3790877	3.61892e+06	2.25632e+06	n.d.	n.d.	n.d.	n.d.	n.d.	n/a	Cluster 2
210.974	8	5	5	2	0	0	211.981	-0.0199551	5.27044e+06	4.81966e+06	1.20548e+07	2.17667e+07	2.30662e+07	6.62762e+06	4.60741e+06	5.10639e+06	4.539e+06	1.5109e+07	n.d.	1	Cluster 2
210.989	8	9	2	2	0	0	211.997	0.0885969	3.37096e+06	3.3937e+06	7.24105e+06	14824284	2.57594e+07	1.38109e+07	1.37525e+07	17728995	2.07631e+07	22648414	2.89622e+06	1	Cluster 3
211.005	9	7	4	1	0	1	212.012	-0.0763869	n.d.	n.d.	n.d.	n.d.	n.d.	6.17672e+06	7702162	1.42893e+07	1.27927e+07	8208663	n.d.	1	Cluster 5
211.007	8	9	4	1	0	0	212.014	-0.12573	n.d.	n.d.	n.d.	n.d.	n.d.	n.d.	n.d.	2263808	4.19601e+06	9383761	n.d.	1	Cluster 7
211.01	12	6	4	2	0	0	212.018	-0.0966966	n.d.	n.d.	4.58609e+06	1.24612e+07	3.43289e+07	1.16731e+07	8.65631e+06	8.35793e+06	11451938	1.51151e+07	2.49321e+07	0	Cluster 2
211.022	9	7	6	0	0	1	212.03	0.108401	n.d.	n.d.	n.d.	n.d.	n.d.	n.d.	n.d.	n.d.	n.d.	1.74299e+06	2485171	0	Cluster 8
211.028	12	6	6	1	0	0	212.035	-0.169906	n.d.	2.86487e+06	4727878	1.04307e+07	1.32678e+07	3.62578e+06	2.62915e+06	n.d.	n.d.	3.17227e+06	3.60539e+06	0	Cluster 2
211.043	12	10	3	1	0	0	212.051	0.0351586	n.d.	n.d.	n.d.	3.11417e+06	9152243	1.0202e+07	1.82389e+07	4.67139e+07	6.32375e+07	7.02437e+07	12180037	1, 2	Cluster 6
211.059	13	8	5	0	0	1	212.066	-0.106714	n.d.	n.d.	n.d.	n.d.	n.d.	n.d.	2.8861e+06	7.761e+06	8.19207e+06	6.55642e+06	n.d.	2	Cluster 6
211.061	12	10	5	0	0	0	212.068	0.0197573	n.d.	n.d.	n.d.	n.d.	n.d.	n.d.	n.d.	n.d.	n.d.	2.41328e+06	n.d.	3	Cluster 8
211.065	16	7	5	1	0	0	212.072	-0.0770191	n.d.	n.d.	3.48792e+06	1.21557e+07	3.42723e+07	1.09996e+07	9.89635e+06	7.70099e+06	8.41876e+06	2.6962e+07	2.63027e+07	0	Cluster 2
211.08	16	11	2	1	0	0	212.087	-0.00862707	n.d.	n.d.	n.d.	n.d.	7.00856e+06	1.23447e+07	2.00975e+07	4.11104e+07	6.71886e+07	1.0505e+08	2110745	1	Cluster 7
211.098	16	11	4	0	0	0	212.105	-0.0114165	n.d.	n.d.	n.d.	n.d.	3.68066e+06	4.21777e+06	1.0736e+07	2.36403e+07	4.04552e+07	5.43144e+07	n.d.	1	Cluster 6
211.113	16	15	1	0	0	0	212.12	0.0114631	n.d.	n.d.	n.d.	n.d.	n.d.	n.d.	n.d.	n.d.	n.d.	2.91363e+06	n.d.	n/a***	Cluster 8
211.134	20	12	3	0	0	0	212.141	0.03413	n.d.	1.65023e+06	n.d.	n.d.	2343085	2.65454e+06	3.71798e+06	7.60635e+06	10831166	1.02169e+07	8.03912e+06	0, 1	Cluster 6
211.207	28	14	1	0	0	0	212.214	0.000568164	2.06066e+06	2.47122e+06	n.d.	n.d.	n.d.	n.d.	n.d.	n.d.	n.d.	n.d.	n.d.	n/a	Cluster 1
212.881	2	3	3	4	0	0	213.889	-0.0211808	6.479e+06	2180169	n.d.	n.d.	n.d.	n.d.	n.d.	n.d.	n.d.	n.d.	n.d.	n/a	Cluster 1
212.936	6	4	4	3	0	0	213.943	-0.0285532	4.02697e+06	3.49154e+06	4.65961e+06	5.32756e+06	5.75689e+06	4.78767e+06	2.49816e+06	n.d.	n.d.	n.d.	n.d.	n/a	Cluster 2
212.972	10	5	3	3	0	0	213.979	-0.0655251	n.d.	n.d.	n.d.	2.39954e+06	2.55569e+06	2.67301e+06	2.90122e+06	2.18746e+06	n.d.	n.d.	n.d.	n/a	Cluster 3
212.982	8	4	5	1	0	2	213.989	-0.0197435	4.34021e+06	5.2016e+06	5.40182e+06	6.14708e+06	5.54333e+06	3.68835e+06	3.38926e+06	2.52041e+06	n.d.	n.d.	n.d.	n/a	Cluster 1
212.984	7	6	5	1	0	1	213.991	-0.0257296	n.d.	n.d.	n.d.	2122926	2.13087e+06	n.d.	n.d.	n.d.	n.d.	n.d.	n.d.	n/a	Cluster 2
212.99	10	5	5	2	0	0	213.997	0.0100615	n.d.	n.d.	n.d.	1.547e+06	3.47321e+06	2.11159e+06	3.28044e+06	2.72728e+06	4.04686e+06	1.17501e+07	n.d.	1	Cluster 7
213.005	10	9	2	2	0	0	214.012	-0.0241591	n.d.	n.d.	n.d.	4.44478e+06	1.81687e+07	1.00435e+07	1.16554e+07	18932356	2.72281e+07	4.23016e+07	n.d.	1	Cluster 6
213.007	10	5	7	1	0	0	214.015	-0.00463364	2.7094e+06	2.37718e+06	2626184	2.62104e+06	3.11925e+06	n.d.	n.d.	n.d.	n.d.	n.d.	n.d.	n/a	Cluster 1
213.02	11	7	4	1	0	1	214.028	-0.00935122	n.d.	n.d.	n.d.	n.d.	n.d.	n.d.	n.d.	2131664	2.86548e+06	2561207	n.d.	n/a***	Cluster 6
213.023	10	9	4	1	0	0	214.03	-0.0122616	n.d.	n.d.	n.d.	2.70444e+06	10466573	8.99295e+06	1.98719e+07	3.01752e+07	34471420	4.23287e+07	7.9399e+06	0, 1, 2	Cluster 6
213.038	11	7	6	0	0	1	214.045	0.0330692	n.d.	n.d.	n.d.	n.d.	n.d.	n.d.	2.00382e+06	3.39795e+06	n.d.	2695193	n.d.	n/a***	Cluster 6
213.041	14	10	1	2	0	0	214.049	0.0417337	n.d.	n.d.	n.d.	n.d.	n.d.	4.58274e+06	n.d.	5.65541e+06	n.d.	n.d.	2.03468e+07	n/a*	Cluster 4
213.044	14	6	6	1	0	0	214.051	-0.0214979	n.d.	n.d.	n.d.	n.d.	7464303	n.d.	4.73798e+06	2.95649e+06	4.44613e+06	1.18147e+07	4028484	0, 1	Cluster 7
213.056	10	13	3	0	0	0	214.063	-0.0437585	4.67129e+06	6.37011e+06	5.55299e+06	6.52251e+06	6.17936e+06	4317265	7.18215e+06	7.17186e+06	7.87224e+06	4.60473e+06	n.d.	n/a***	Cluster 3
213.059	14	10	3	1	0	0	214.066	-0.0653481	n.d.	n.d.	2357377	6.34408e+06	1.49856e+07	1.91561e+07	2.74701e+07	6.94113e+07	116354581	166445256	3.66777e+07	0, 2	Cluster 6
213.077	14	10	5	0	0	0	214.084	-0.00345415	n.d.	n.d.	n.d.	n.d.	3.44342e+06	2.31828e+06	3.30939e+06	5.11092e+06	7.6984e+06	1.01871e+07	n.d.	2	Cluster 6
213.092	14	14	2	0	0	0	214.099	0.0794023	n.d.	n.d.	n.d.	n.d.	n.d.	n.d.	n.d.	n.d.	n.d.	4434029	n.d.	n/a***	Cluster 8
213.095	18	11	2	1	0	0	214.103	0.0445669	n.d.	n.d.	n.d.	n.d.	n.d.	4.80122e+06	5.70389e+06	1.32287e+07	23491886	5.45684e+07	n.d.	1	Cluster 7
213.113	18	11	4	0	0	0	214.121	-0.10196	n.d.	n.d.	n.d.	n.d.	2.62631e+06	4.25943e+06	7.37871e+06	1.20205e+07	2.09447e+07	3.51232e+07	n.d.	1	Cluster 7
213.128	18	15	1	0	0	0	214.136	-0.0712669	n.d.	n.d.	n.d.	n.d.	n.d.	n.d.	n.d.	1.80079e+06	4.20033e+06	9.19111e+06	n.d.	1	Cluster 7
213.15	22	12	3	0	0	0	214.157	0.0175088	n.d.	1.85849e+06	n.d.	1.87039e+06	n.d.	n.d.	n.d.	n.d.	n.d.	n.d.	2.69253e+06	n/a*	Cluster 1
213.186	26	13	2	0	0	0	214.193	-0.0086638	3.43533e+06	3.43028e+06	2.54637e+06	2.86677e+06	4.00517e+06	n.d.	3.10916e+06	2.20289e+06	1975901	3857926	4.2984e+06	0	Cluster 1
214.897	4	3	3	4	0	0	215.904	-0.0282926	8180575	2.28795e+06	n.d.	n.d.	n.d.	n.d.	n.d.	n.d.	n.d.	n.d.	n.d.	n/a	Cluster 1
214.93	4	7	2	3	0	0	215.937	-0.632057	n.d.	1.70495e+06	n.d.	n.d.	4.62887e+06	2688017	5445557	7.8676e+06	7.20905e+06	2.29829e+07	1.86331e+07	0	Cluster 7
214.951	8	4	4	3	0	0	215.958	-0.0783573	n.d.	3.11529e+06	4521176	3.98584e+06	1.91007e+06	n.d.	n.d.	n.d.	n.d.	n.d.	n.d.	n/a	Cluster 2
214.982	9	6	3	2	0	1	215.989	0.0307468	3.33736e+06	n.d.	n.d.	2.23518e+06	2.64711e+06	2.23634e+06	2.14516e+06	2.23597e+06	n.d.	n.d.	n.d.	n/a	Cluster 1
214.984	8	8	3	2	0	0	215.991	-0.00752148	n.d.	2880941	5.80008e+06	8012391	1.13665e+07	6.09394e+06	4.11741e+06	3.67263e+06	3.6179e+06	n.d.	n.d.	n/a	Cluster 2
215	9	6	5	1	0	1	216.007	-0.0853118	n.d.	n.d.	n.d.	n.d.	2021003	2104278	2.90943e+06	5.17651e+06	5701545	3.11425e+06	n.d.	n/a***	Cluster 5
215.005	12	5	5	2	0	0	216.013	-0.103277	n.d.	4.60201e+06	1.07695e+07	2.30766e+07	14979022	n.d.	1.81037e+06	n.d.	5.35476e+06	1.67213e+07	7.2848e+06	0	Cluster 2
215.021	12	9	2	2	0	0	216.028	-0.0419216	n.d.	n.d.	n.d.	3.37038e+06	1.79167e+07	1.5487e+07	1.99026e+07	3.44787e+07	49519927	5.25198e+07	n.d.	1	Cluster 6
215.033	9	10	4	0	0	1	216.04	0.121005	n.d.	n.d.	n.d.	n.d.	n.d.	n.d.	n.d.	n.d.	n.d.	2539701	n.d.	n/a***	Cluster 8
215.038	12	9	4	1	0	0	216.046	0.0413461	2.82478e+06	n.d.	n.d.	4.90219e+06	2.53766e+07	1.11646e+08	4.94677e+08	8.3797e+08	984920892	1.28895e+09	4.03803e+07	1	Cluster 6
215.071	12	13	3	0	0	0	216.079	-0.163532	n.d.	n.d.	n.d.	n.d.	n.d.	n.d.	n.d.	1.95328e+06	3664567	4.92687e+06	n.d.	1	Cluster 7
215.075	16	10	3	1	0	0	216.082	-0.0819901	n.d.	n.d.	n.d.	n.d.	5.00543e+06	1.4031e+07	2.54702e+07	5.33226e+07	54551385	4.31298e+07	2.54989e+07	0, 2	Cluster 5
215.093	16	10	5	0	0	0	216.1	0.0119669	1.6269e+06	n.d.	1686953	n.d.	2.354e+06	1.79916e+06	3920244	4494774	6.72717e+06	9.51148e+06	n.d.	2	Cluster 6
215.108	16	14	2	0	0	0	216.115	-0.0175354	n.d.	n.d.	n.d.	n.d.	n.d.	n.d.	n.d.	2.83175e+06	5.91646e+06	1.02816e+07	n.d.	1, 2	Cluster 7
215.111	20	11	2	1	0	0	216.118	-0.0241968	n.d.	n.d.	n.d.	n.d.	n.d.	n.d.	n.d.	2.12874e+06	3.39405e+06	9.18805e+06	n.d.	1	Cluster 7
215.129	20	11	4	0	0	0	216.136	-0.0430393	1867622	1529946	n.d.	n.d.	1.72669e+06	n.d.	2.5048e+06	2.88281e+06	4.23216e+06	6176449	2.15548e+06	0, 1	Cluster 7
215.144	20	15	1	0	0	0	216.151	0.0530807	n.d.	n.d.	n.d.	n.d.	n.d.	n.d.	n.d.	n.d.	n.d.	4.63557e+06	n.d.	1	Cluster 8
216.913	6	3	3	4	0	0	217.92	-0.0918019	n.d.	n.d.	n.d.	n.d.	n.d.	9.15222e+06	3.55857e+06	n.d.	n.d.	n.d.	n.d.	n/a	Cluster 4
216.963	6	7	4	2	0	0	217.971	-0.0373335	n.d.	n.d.	2.49977e+06	4.72714e+06	8.67102e+06	n.d.	3.11628e+06	n.d.	n.d.	2.75249e+06	n.d.	1	Cluster 2
216.979	7	5	6	1	0	1	217.986	-0.0314777	n.d.	n.d.	1789112	4133199	5.32387e+06	n.d.	2474011	3442370	4.70874e+06	6.81161e+06	n.d.	1	Cluster 7
217	10	8	3	2	0	0	218.007	-0.0499355	2.09787e+06	8.78593e+06	24888910	5.18385e+07	8.41905e+07	22331834	1.67537e+07	1.50104e+07	1.66499e+07	2.97109e+07	3.81964e+07	0	Cluster 2
217.015	11	6	5	1	0	1	218.022	-0.0428634	n.d.	n.d.	n.d.	n.d.	2.41902e+06	6.09393e+06	4.56794e+06	3.88354e+06	3.42894e+06	n.d.	n.d.	n/a	Cluster 4
217.018	10	8	5	1	0	0	218.025	-0.0439457	n.d.	n.d.	2.87197e+06	4.06196e+06	7.4858e+06	n.d.	2.15334e+06	n.d.	n.d.	n.d.	n.d.	n/a	Cluster 2
217.036	14	9	2	2	0	0	218.044	-0.0236504	n.d.	n.d.	n.d.	n.d.	7.6145e+06	8.99588e+06	15837665	3.26464e+07	5.31738e+07	5.62117e+07	n.d.	1	Cluster 6
217.048	11	10	4	0	0	1	218.056	0.00856952	n.d.	n.d.	n.d.	n.d.	n.d.	n.d.	n.d.	5.0892e+06	9.11643e+06	9.65868e+06	n.d.	2	Cluster 6
217.054	14	9	4	1	0	0	218.061	0.00796576	n.d.	n.d.	2.49179e+06	4.8446e+06	15325871	2.34514e+07	4.9445e+07	8.52881e+07	8.52091e+07	1.21179e+08	3.33399e+07	0, 1	Cluster 6
217.069	14	13	1	1	0	0	218.077	-0.150459	n.d.	n.d.	n.d.	n.d.	n.d.	n.d.	n.d.	6.18414e+06	1.13841e+07	8.5515e+06	n.d.	1	Cluster 6
217.072	14	9	6	0	0	0	218.079	0.0413504	n.d.	4.08869e+06	n.d.	n.d.	2.65349e+06	n.d.	n.d.	n.d.	n.d.	n.d.	n.d.	n/a	Cluster 1
217.087	14	13	3	0	0	0	218.094	-0.0427386	n.d.	n.d.	n.d.	n.d.	2.76727e+06	2.78227e+06	4.54041e+06	1.08095e+07	1.90723e+07	3.14964e+07	n.d.	1, 2	Cluster 7
217.09	18	10	3	1	0	0	218.098	-0.0291814	n.d.	n.d.	n.d.	n.d.	n.d.	4.1196e+06	6.67295e+06	1.65038e+07	14849099	11296004	9.37318e+06	0, 1	Cluster 6
217.108	18	10	5	0	0	0	218.115	0.0125283	2.05156e+06	n.d.	n.d.	n.d.	1.78215e+06	n.d.	2.312e+06	2282000	2799350	3.38732e+06	n.d.	n/a***	Cluster 6
217.123	18	14	2	0	0	0	218.131	-0.127025	n.d.	n.d.	n.d.	n.d.	n.d.	n.d.	n.d.	3.39783e+06	5.61584e+06	1.14385e+07	n.d.	1	Cluster 7
218.925	4	6	3	3	0	0	219.932	0.0183625	n.d.	n.d.	n.d.	2.77023e+06	5.47358e+06	n.d.	n.d.	n.d.	n.d.	n.d.	n.d.	n/a	Cluster 2
218.961	8	7	2	3	0	0	219.969	-0.0341202	n.d.	n.d.	2.2635e+06	4.69353e+06	6.9224e+06	3.99985e+06	2866242	3.98851e+06	3.31499e+06	3.24305e+06	n.d.	1	Cluster 2
218.979	8	7	4	2	0	0	219.986	-0.0204083	2.83667e+06	3373571	7.28733e+06	1.65884e+07	4.20163e+07	25030904	3.9391e+07	5.77545e+07	74042020	5.98107e+07	6.21116e+06	1	Cluster 5
218.994	9	5	6	1	0	1	220.002	-0.00309597	n.d.	n.d.	n.d.	n.d.	n.d.	3579393	6.30003e+06	1.11082e+07	1.11034e+07	1.58719e+07	n.d.	1, 2	Cluster 6
219.015	12	8	3	2	0	0	220.023	-0.0661369	n.d.	3956713	1.82598e+07	4.71342e+07	1.0934e+08	55283640	3.88654e+07	3.89252e+07	53708473	8.50157e+07	1.09833e+08	0	Cluster 3
219.027	9	9	5	0	0	1	220.035	-0.015966	n.d.	n.d.	n.d.	n.d.	n.d.	n.d.	n.d.	1.9656e+06	3165907	n.d.	n.d.	n/a	Cluster 6
219.033	12	8	5	1	0	0	220.041	0.002648	2.40675e+06	5.80585e+06	1.48529e+07	24786407	5.89881e+07	21638253	1.4934e+07	1.6087e+07	2.1273e+07	2.45811e+07	9.23689e+06	0, 1, 2	Cluster 2
219.049	12	12	2	1	0	0	220.056	0.0132391	n.d.	n.d.	n.d.	n.d.	n.d.	n.d.	n.d.	2.94204e+06	4.6739e+06	8.4309e+06	n.d.	1	Cluster 7
219.052	16	9	2	2	0	0	220.059	0.0217894	n.d.	n.d.	n.d.	n.d.	n.d.	n.d.	2.53995e+06	6.34891e+06	1.30052e+07	2.51551e+07	n.d.	1	Cluster 7
219.064	13	10	4	0	0	1	220.071	-0.0733393	n.d.	n.d.	n.d.	n.d.	n.d.	n.d.	2.539e+06	9.92797e+06	1.87607e+07	2.41608e+07	n.d.	2	Cluster 7
219.066	12	12	4	0	0	0	220.074	-0.125546	n.d.	n.d.	n.d.	n.d.	n.d.	n.d.	n.d.	4.12754e+06	6163575	8.65616e+06	n.d.	2, 3	Cluster 7
219.07	16	9	4	1	0	0	220.077	-0.132538	n.d.	n.d.	n.d.	n.d.	2.70345e+06	6.377e+06	8.57938e+06	1.24875e+07	1.55197e+07	2.29867e+07	5.63318e+06	0, 1	Cluster 6
219.085	16	13	1	1	0	0	220.092	-0.0839309	n.d.	n.d.	n.d.	n.d.	n.d.	n.d.	n.d.	2.77469e+06	4.59949e+06	5.07388e+06	n.d.	1	Cluster 6
219.087	16	9	6	0	0	0	220.095	-0.0431563	n.d.	n.d.	n.d.	n.d.	2.44299e+06	n.d.	n.d.	n.d.	n.d.	2.72221e+06	n.d.	n/a***	Cluster 8
219.103	16	13	3	0	0	0	220.11	0.0654168	n.d.	n.d.	n.d.	n.d.	4.30849e+06	4255338	8.61865e+06	2.25871e+07	42740203	7.12197e+07	n.d.	1	Cluster 7
219.139	20	14	2	0	0	0	220.146	-0.122616	n.d.	n.d.	n.d.	n.d.	n.d.	n.d.	n.d.	2.88076e+06	3.6936e+06	6.11407e+06	1890294	0, 1	Cluster 7
219.175	24	15	1	0	0	0	220.183	0.0173149	9.15265e+06	7.84353e+06	3.81607e+06	6120051	6.44694e+06	n.d.	5.64694e+06	n.d.	n.d.	n.d.	n.d.	n/a	Cluster 1
220.941	6	6	3	3	0	0	221.948	-0.0657054	6.29861e+06	7.26477e+06	9.49939e+06	9.77608e+06	1.27426e+07	3878807	3.34191e+06	3.29726e+06	3041187	n.d.	n.d.	n/a	Cluster 2
220.977	10	7	2	3	0	0	221.984	-0.00701883	n.d.	n.d.	n.d.	n.d.	n.d.	1.18394e+07	21611735	3.40821e+07	7.32812e+06	2.78354e+06	n.d.	n/a***	Cluster 3
220.989	7	8	4	1	0	1	221.996	-0.00276484	n.d.	n.d.	n.d.	n.d.	n.d.	n.d.	1.81443e+06	3.0237e+06	3793645	4.11993e+06	n.d.	2	Cluster 6
220.995	10	7	4	2	0	0	222.002	0.00457929	3.74021e+06	3.80828e+06	1.08775e+07	3.85355e+07	9.48679e+07	35846836	4.74077e+07	3.21694e+07	3.37085e+07	2.20686e+07	n.d.	1	Cluster 2
221.01	10	11	1	2	0	0	222.017	-0.0190263	n.d.	n.d.	n.d.	n.d.	n.d.	2.00018e+06	n.d.	3.39703e+06	n.d.	3.42434e+06	n.d.	n/a***	Cluster 6
221.013	10	7	6	1	0	0	222.02	-0.0925513	n.d.	n.d.	n.d.	n.d.	n.d.	2.6007e+06	6.35927e+06	15222195	2.96431e+07	5.14069e+07	n.d.	1	Cluster 7
221.028	10	11	3	1	0	0	222.035	-0.0766917	n.d.	n.d.	n.d.	n.d.	n.d.	n.d.	2.42749e+06	3.7667e+06	5.56143e+06	4.72274e+06	n.d.	1	Cluster 6
221.031	14	8	3	2	0	0	222.038	-0.0638643	n.d.	n.d.	n.d.	n.d.	6.30969e+06	8.90226e+06	1.00943e+07	1.08687e+07	1.3761e+07	14074161	23470084	0, 1, 2	Cluster 5
221.043	11	9	5	0	0	1	222.05	0.00443352	n.d.	n.d.	n.d.	n.d.	n.d.	n.d.	n.d.	4.18927e+06	5.66761e+06	4.42079e+06	n.d.	n/a***	Cluster 6
221.049	14	8	5	1	0	0	222.056	0.0670892	6.2343e+06	4805283	2.73786e+07	59513858	157913580	58082343	4.88627e+07	2.76851e+07	2.97538e+07	3.6731e+07	4.46196e+07	0, 1	Cluster 2
221.064	14	12	2	1	0	0	222.071	-0.00604349	n.d.	n.d.	n.d.	n.d.	n.d.	2.631e+06	2.90773e+06	6.33811e+06	9.8778e+06	1.70266e+07	2.2271e+06	1	Cluster 7
221.068	18	9	2	2	0	0	222.075	-0.058412	n.d.	n.d.	n.d.	n.d.	n.d.	n.d.	n.d.	n.d.	n.d.	4.48793e+06	n.d.	1	Cluster 8
221.08	15	10	4	0	0	1	222.087	-0.0912522	n.d.	n.d.	n.d.	n.d.	n.d.	n.d.	1.8626e+06	6.14788e+06	1.19807e+07	16929897	n.d.	2	Cluster 7
221.082	14	12	4	0	0	0	222.089	-0.056124	1.79266e+06	n.d.	1.67846e+06	2.19968e+06	2916447	2590595	5.03143e+06	1.21352e+07	2.40456e+07	4.90131e+07	n.d.	2	Cluster 7
221.085	18	9	4	1	0	0	222.093	-0.150381	n.d.	n.d.	n.d.	n.d.	n.d.	n.d.	n.d.	n.d.	n.d.	4978091	n.d.	n/a***	Cluster 8
221.101	18	13	1	1	0	0	222.108	-0.0634282	n.d.	n.d.	n.d.	n.d.	n.d.	n.d.	n.d.	2.00611e+06	2.85239e+06	3062614	n.d.	1	Cluster 6
221.118	18	13	3	0	0	0	222.126	0.0102162	n.d.	1.93153e+06	n.d.	1933591	4.27423e+06	6.71508e+06	1.22259e+07	2.75254e+07	5.51724e+07	9.57999e+07	n.d.	1	Cluster 7
221.155	22	14	2	0	0	0	222.162	0.00411477	4.85793e+06	4.95633e+06	3.76627e+06	4042201	2.96561e+06	2.16549e+06	n.d.	n.d.	2.40307e+06	2.27317e+06	n.d.	n/a***	Cluster 1
222.92	4	5	4	3	0	0	223.927	-0.0935448	4.48597e+06	2.10659e+06	n.d.	n.d.	n.d.	n.d.	n.d.	n.d.	n.d.	n.d.	n.d.	n/a	Cluster 1
222.956	8	6	3	3	0	0	223.964	-0.104832	1.31209e+07	3.20386e+07	6.81182e+07	150821292	1.99694e+08	1.71606e+07	9.47619e+06	5.41679e+06	6.6742e+06	1.41096e+07	1.90089e+07	0	Cluster 2
222.974	8	6	5	2	0	0	223.981	0.0508265	n.d.	1.83953e+06	n.d.	3.04752e+06	2.71217e+06	2.02576e+06	n.d.	n.d.	n.d.	n.d.	n.d.	n/a	Cluster 2
223.005	9	8	4	1	0	1	224.012	-0.126912	n.d.	n.d.	n.d.	n.d.	1.83691e+06	n.d.	2.98258e+06	5.53559e+06	8.49896e+06	6.74108e+06	n.d.	2	Cluster 6
223.01	12	7	4	2	0	0	224.018	-0.0955112	n.d.	n.d.	n.d.	3.60574e+06	7459253	5.99373e+06	1.24945e+07	1.07404e+07	4.59099e+06	3.80216e+06	n.d.	1	Cluster 3
223.026	12	11	1	2	0	0	224.033	0.27943	n.d.	n.d.	n.d.	2.3675e+06	2.32421e+06	n.d.	n.d.	2.64796e+06	3.10458e+06	n.d.	n.d.	n/a	Cluster 2
223.028	12	7	6	1	0	0	224.035	0.739951	9.81162e+07	1.04059e+08	6.2661e+07	79717831	5.15594e+07	1.42742e+07	4.30126e+07	2.08383e+07	n.d.	3.73517e+07	n.d.	2	Cluster 1
223.043	12	11	3	1	0	0	224.051	0.0129616	n.d.	n.d.	n.d.	2.61228e+06	6.95025e+06	7.75593e+06	1.31961e+07	3.34935e+07	5.84231e+07	39553302	n.d.	1	Cluster 6
223.047	16	8	3	2	0	0	224.054	-0.0242012	n.d.	n.d.	n.d.	n.d.	n.d.	n.d.	n.d.	n.d.	n.d.	4.42895e+06	4.54221e+06	0	Cluster 8
223.059	13	9	5	0	0	1	224.066	-0.0756482	n.d.	n.d.	n.d.	n.d.	n.d.	n.d.	3763580	9.38859e+06	1.24483e+07	8299863	n.d.	1	Cluster 6
223.061	12	11	5	0	0	0	224.068	-0.073769	n.d.	n.d.	n.d.	n.d.	n.d.	n.d.	n.d.	n.d.	n.d.	4.37272e+06	n.d.	3	Cluster 8
223.065	16	8	5	1	0	0	224.072	-0.0584225	n.d.	n.d.	n.d.	2.66451e+06	1.35094e+07	41150540	46537980	4.11597e+07	4.20452e+07	4.03131e+07	6.11501e+07	0, 1	Cluster 5
223.08	16	12	2	1	0	0	224.087	-0.0366192	n.d.	n.d.	n.d.	n.d.	2.69779e+06	7.0214e+06	1.13544e+07	1.93112e+07	2.16244e+07	1.87766e+07	5.08862e+06	0, 1	Cluster 5
223.098	16	12	4	0	0	0	224.105	0.0384182	n.d.	n.d.	n.d.	n.d.	3481132	3.10827e+06	7.33097e+06	2.02956e+07	4.39532e+07	8.42125e+07	1.83515e+06	2	Cluster 7
223.134	20	13	3	0	0	0	224.141	-0.0930159	2.00226e+06	n.d.	n.d.	n.d.	3.11402e+06	4636314	8.89372e+06	1.84265e+07	3.09039e+07	5.15012e+07	1.92317e+06	1	Cluster 7
224.936	6	5	4	3	0	0	225.943	-0.113593	3.89585e+06	4.69972e+06	3.0194e+06	3540954	2.17288e+06	4.94313e+06	6.27514e+06	1.70785e+07	3.80203e+07	6.47392e+06	n.d.	1	Cluster 6
224.972	10	6	3	3	0	0	225.979	4.44495e-06	n.d.	9.61869e+06	3.92858e+07	1.26676e+08	2.43704e+08	4.94199e+07	2.60893e+07	2.18987e+07	2.69539e+07	5.48888e+07	9.61353e+07	0	Cluster 2
224.99	10	6	5	2	0	0	225.997	-0.038264	2.25742e+06	4.27802e+06	8.61758e+06	9.97016e+06	1.14548e+07	5.28385e+06	5.42672e+06	3.81795e+06	4.19386e+06	4.8949e+06	n.d.	1	Cluster 2
225.005	10	10	2	2	0	0	226.012	0.176894	2556296	3.14134e+06	2.65672e+06	3.27479e+06	3.11567e+06	2.42722e+06	n.d.	3.06958e+06	3.16175e+06	3.63842e+06	n.d.	1	Cluster 1
225.008	10	6	7	1	0	0	226.015	0.627828	8.34781e+06	1.33816e+07	9978824	7.82266e+06	8.36811e+06	3.36416e+06	4.33185e+06	4.26274e+06	3.70406e+06	24085616	2.93238e+06	0	Cluster 8
225.02	11	8	4	1	0	1	226.028	-0.0218647	n.d.	n.d.	n.d.	n.d.	2.18068e+06	2.81466e+06	4.21412e+06	1.06583e+07	1.59878e+07	19400302	n.d.	2	Cluster 6
225.023	10	10	4	1	0	0	226.03	-0.0401604	n.d.	n.d.	n.d.	2.91986e+06	5.06691e+06	n.d.	2.44098e+06	3802375	4.86825e+06	6.68481e+06	n.d.	1, 2, 3	Cluster 6
225.026	14	7	4	2	0	0	226.033	-0.0343205	n.d.	n.d.	n.d.	n.d.	1.91964e+06	n.d.	n.d.	n.d.	n.d.	1943156	n.d.	n/a***	Cluster 8
225.044	14	7	6	1	0	0	226.051	-0.137662	2.00695e+07	7486061	1.71966e+07	3.02426e+07	34634749	7.91999e+06	3474396	2.56657e+06	2.88202e+06	9.03214e+06	5.58107e+06	0	Cluster 2
225.059	14	11	3	1	0	0	226.066	-0.0631345	n.d.	n.d.	n.d.	2.70315e+06	1.31147e+07	2.16394e+07	4.23222e+07	1.00001e+08	129625328	1.07893e+08	5.84419e+06	1	Cluster 6
225.074	15	9	5	0	0	1	226.082	-0.0201711	n.d.	n.d.	n.d.	n.d.	n.d.	n.d.	n.d.	4046011	5.12569e+06	4.6412e+06	n.d.	1	Cluster 6
225.077	14	11	5	0	0	0	226.084	-0.0179983	n.d.	n.d.	n.d.	n.d.	n.d.	n.d.	2152473	3788604	5.15416e+06	1.14915e+07	n.d.	2, 3	Cluster 7
225.092	14	15	2	0	0	0	226.099	0.0211158	n.d.	n.d.	n.d.	n.d.	n.d.	n.d.	n.d.	n.d.	n.d.	4636534	n.d.	1	Cluster 8
225.095	18	12	2	1	0	0	226.103	-0.021502	n.d.	n.d.	n.d.	n.d.	n.d.	4.19466e+06	6.25473e+06	1.51785e+07	1.40882e+07	1.32287e+07	5691924	0, 1	Cluster 6
225.113	18	12	4	0	0	0	226.121	-0.0889153	n.d.	n.d.	n.d.	n.d.	4607637	4.237e+06	8991260	2.19986e+07	4.73672e+07	6.95576e+07	4.47436e+06	1, 2	Cluster 7
225.128	18	16	1	0	0	0	226.136	-0.1747	n.d.	n.d.	n.d.	n.d.	n.d.	n.d.	n.d.	n.d.	n.d.	2.00725e+06	n.d.	n/a***	Cluster 8
225.15	22	13	3	0	0	0	226.157	0.0175394	n.d.	n.d.	n.d.	n.d.	n.d.	n.d.	1.99806e+06	3.50926e+06	4.90115e+06	9.34968e+06	n.d.	1	Cluster 7
225.186	26	14	2	0	0	0	226.193	-0.0935227	3.24502e+06	3.11493e+06	2.04386e+06	2.43871e+06	4.96551e+06	n.d.	2548006	1.84453e+06	n.d.	n.d.	4.78241e+06	n/a*	Cluster 2
225.222	30	15	1	0	0	0	226.23	-0.0321016	2843864	2.54556e+06	2.32709e+06	n.d.	2.00452e+06	n.d.	n.d.	n.d.	n.d.	n.d.	n.d.	n/a	Cluster 1
226.897	4	4	3	4	0	0	227.904	-0.0693442	22669604	5.5072e+06	2949700	n.d.	n.d.	9.82465e+06	n.d.	n.d.	n.d.	n.d.	n.d.	n/a	Cluster 1
226.951	8	5	4	3	0	0	227.958	-0.0599644	n.d.	n.d.	n.d.	n.d.	2.48901e+06	4.52116e+06	2631575	2.69938e+06	2.75539e+06	n.d.	n.d.	n/a	Cluster 4
226.961	6	4	6	1	0	2	227.968	-0.131706	n.d.	n.d.	n.d.	2.32722e+06	2.58527e+06	n.d.	n.d.	1.98287e+06	3.51686e+06	4.086e+06	n.d.	n/a***	Cluster 7
226.969	8	5	6	2	0	0	227.976	-0.0503417	3.10624e+06	n.d.	n.d.	n.d.	n.d.	n.d.	3232285	n.d.	n.d.	n.d.	n.d.	n/a	Cluster 1
226.984	8	9	3	2	0	0	227.991	0.0503119	n.d.	n.d.	n.d.	2.4424e+06	2.62397e+06	n.d.	n.d.	n.d.	n.d.	n.d.	n.d.	n/a	Cluster 2
226.988	12	6	3	3	0	0	227.995	-0.0460334	n.d.	n.d.	n.d.	3.53108e+06	7.95543e+06	5.74302e+06	9.21396e+06	5.39835e+06	4699861	3.38901e+06	6.50365e+06	0	Cluster 3
226.997	10	5	5	1	0	2	228.004	-0.0228197	2.43341e+06	2.69098e+06	2.97414e+06	3.4657e+06	3.34301e+06	2.55487e+06	2.26688e+06	n.d.	n.d.	n.d.	n.d.	n/a	Cluster 1
227	9	7	5	1	0	1	228.007	-0.0247754	n.d.	n.d.	n.d.	n.d.	3.48468e+06	2718236	5.4362e+06	7.8673e+06	1.11868e+07	5.53506e+06	n.d.	1	Cluster 5
227.005	12	6	5	2	0	0	228.013	-0.00206603	n.d.	2.58612e+06	7.46271e+06	2.09041e+07	4.69558e+07	1.58149e+07	7.96657e+06	8.56052e+06	8.64931e+06	1.23382e+07	1.72367e+07	0	Cluster 2
227.015	10	5	7	0	0	2	228.022	-0.0125675	2.8731e+06	n.d.	n.d.	n.d.	n.d.	2.42796e+06	n.d.	n.d.	n.d.	n.d.	n.d.	n/a	Cluster 4
227.021	12	10	2	2	0	0	228.028	-0.0299797	n.d.	n.d.	n.d.	n.d.	3041559	3.36117e+06	2.94488e+06	4478639	4.93239e+06	5.21399e+06	1988553	0, 1	Cluster 5
227.023	12	6	7	1	0	0	228.03	-0.081353	n.d.	n.d.	n.d.	2.93933e+06	2.88187e+06	n.d.	n.d.	n.d.	n.d.	n.d.	n.d.	n/a	Cluster 2
227.036	13	8	4	1	0	1	228.043	-0.0757369	n.d.	n.d.	n.d.	n.d.	n.d.	2.81512e+06	4.30424e+06	1.38675e+07	1.96796e+07	2.83931e+07	n.d.	2	Cluster 6
227.038	12	10	4	1	0	0	228.046	-0.0565411	n.d.	5.70061e+06	1.43432e+07	29348337	5.24793e+07	4.84911e+07	5.42837e+07	7.00351e+07	8.83867e+07	1.18847e+08	1.62685e+08	0, 1, 2	Cluster 5
227.059	16	7	6	1	0	0	228.067	-0.03496	3418099	6.00108e+06	4.87912e+07	6.12364e+07	1.76675e+08	1.32296e+08	1.05279e+08	1.94531e+07	1.9356e+07	1.8512e+07	3.43556e+07	0, 1	Cluster 2
227.071	12	14	3	0	0	0	228.079	-0.00310475	3.24257e+06	4.38563e+06	3.77993e+06	3.7454e+06	n.d.	1.8503e+06	3.25934e+06	n.d.	4.7393e+06	6041177	n.d.	2	Cluster 1
227.075	16	11	3	1	0	0	228.082	-0.0256744	n.d.	n.d.	n.d.	n.d.	1.1151e+07	1.62288e+07	2.99026e+07	7.064e+07	98539643	1.10483e+08	7.02002e+06	1	Cluster 6
227.092	16	11	5	0	0	0	228.1	-0.0455717	n.d.	n.d.	n.d.	n.d.	2.42334e+06	n.d.	3.21681e+06	5.32364e+06	9.05875e+06	1.1516e+07	n.d.	3	Cluster 6
227.108	16	15	2	0	0	0	228.115	-0.0673601	n.d.	n.d.	n.d.	n.d.	n.d.	2526065	2.32077e+06	5.90761e+06	9.84244e+06	1.78965e+07	n.d.	1	Cluster 7
227.111	20	12	2	1	0	0	228.118	-0.125841	n.d.	n.d.	n.d.	n.d.	n.d.	n.d.	n.d.	2.47193e+06	2.66642e+06	3994873	n.d.	1	Cluster 7
227.129	20	12	4	0	0	0	228.136	0.00208692	n.d.	n.d.	n.d.	n.d.	2629007	3.17328e+06	4.91344e+06	7.30541e+06	1.06563e+07	1.68965e+07	4.25475e+06	0, 1, 2	Cluster 7
227.144	20	16	1	0	0	0	228.151	0.0312005	n.d.	n.d.	n.d.	n.d.	n.d.	n.d.	n.d.	n.d.	n.d.	2.8126e+06	2.14295e+06	0	Cluster 8
227.165	24	13	3	0	0	0	228.173	-0.175212	n.d.	n.d.	n.d.	n.d.	n.d.	n.d.	n.d.	n.d.	n.d.	2.84505e+06	2.98858e+06	0	Cluster 8
227.202	28	14	2	0	0	0	228.209	0.0389698	3.61907e+07	3.85524e+07	30764404	30636240	4.10413e+07	1.65511e+07	2.76597e+07	1.99042e+07	1.78548e+07	2.53645e+07	5.3759e+07	0	Cluster 1
228.913	6	4	3	4	0	0	229.92	-0.0493288	1.04734e+07	1.45896e+07	1.12539e+07	8.56436e+06	3.80848e+06	5.53515e+06	2.65948e+06	1.7207e+06	n.d.	n.d.	n.d.	n/a	Cluster 1
228.93	6	4	5	3	0	0	229.938	-0.0540426	3.39823e+06	3704300	3.21746e+06	n.d.	n.d.	4.73649e+06	n.d.	n.d.	n.d.	n.d.	n.d.	n/a	Cluster 4
228.946	6	8	2	3	0	0	229.953	-0.607803	n.d.	n.d.	n.d.	n.d.	4.21118e+06	3906407	6649599	2.31747e+07	2.50323e+07	1.08092e+08	7.84393e+07	0	Cluster 7
228.961	7	6	4	2	0	1	229.968	0.00742048	n.d.	n.d.	2.13486e+06	2881428	2.36657e+06	2.05553e+06	3.15368e+06	4.27714e+06	3897204	n.d.	n.d.	n/a	Cluster 3
228.967	10	5	4	3	0	0	229.974	-0.00600524	1.55416e+07	n.d.	2.8394e+06	2.60811e+06	3.13772e+06	16928368	1.14934e+07	3.71345e+06	n.d.	n.d.	n.d.	n/a	Cluster 4
229	10	9	3	2	0	0	230.007	-0.080738	n.d.	n.d.	2179329	3.76225e+06	6.58627e+06	8.01156e+06	1.32463e+07	1.39668e+07	6.2618e+06	3.89034e+06	n.d.	1	Cluster 3
229.015	11	7	5	1	0	1	230.022	0.00794707	n.d.	n.d.	n.d.	n.d.	3.37237e+06	2.7399e+06	4.03936e+06	6.04751e+06	8461162	5.21297e+06	n.d.	1	Cluster 5
229.018	10	9	5	1	0	0	230.025	8.73295e-05	n.d.	n.d.	n.d.	n.d.	2612922	n.d.	5.96309e+06	1.23248e+07	7.96491e+06	4.02446e+06	n.d.	1, 2, 3	Cluster 6
229.021	14	6	5	2	0	0	230.028	-0.0306042	n.d.	2.20969e+06	3.87805e+06	6.39351e+06	2.56175e+06	n.d.	n.d.	n.d.	n.d.	n.d.	n.d.	n/a	Cluster 2
229.036	14	10	2	2	0	0	230.044	0.0618068	n.d.	n.d.	n.d.	n.d.	2604074	5.44953e+06	4.37476e+06	7.2881e+06	6.42789e+06	5.17014e+06	3.78962e+06	0, 1	Cluster 5
229.054	14	10	4	1	0	0	230.061	-0.0468361	2.61957e+06	4568464	1.21764e+07	27849816	6.41098e+07	1.23317e+08	1.55704e+08	1.63507e+08	237844405	3.14245e+08	3.78549e+08	0, 1	Cluster 5
229.087	14	14	3	0	0	0	230.094	0.0129121	n.d.	n.d.	n.d.	n.d.	n.d.	n.d.	n.d.	8.78754e+06	1.84481e+07	30890712	n.d.	2	Cluster 7
229.09	18	11	3	1	0	0	230.098	-0.00236588	n.d.	n.d.	n.d.	n.d.	3.5628e+06	6.14101e+06	1.09943e+07	2.54834e+07	4.13629e+07	6.23366e+07	3.29999e+06	1	Cluster 7
229.108	18	11	5	0	0	0	230.115	0.00762086	n.d.	n.d.	n.d.	n.d.	2.36006e+06	2.4026e+06	3.51199e+06	5.19086e+06	8.55771e+06	1.17365e+07	n.d.	1	Cluster 7
229.123	18	15	2	0	0	0	230.131	-0.0316292	n.d.	n.d.	n.d.	n.d.	n.d.	2.90614e+06	2.7148e+06	6761227	1.26896e+07	3.39998e+07	n.d.	1	Cluster 7
229.145	22	12	4	0	0	0	230.152	-0.0886471	n.d.	n.d.	n.d.	n.d.	n.d.	n.d.	n.d.	2.14738e+06	2.79447e+06	4.86526e+06	2.99073e+06	0	Cluster 7
229.16	22	16	1	0	0	0	230.167	0.020741	n.d.	2.16552e+06	n.d.	n.d.	n.d.	n.d.	n.d.	n.d.	n.d.	2.24284e+06	n.d.	n/a***	Cluster 8
230.928	8	4	3	4	0	0	231.936	0.0403978	n.d.	n.d.	1774868	1.91066e+06	n.d.	2257972	2129522	n.d.	n.d.	n.d.	n.d.	n/a	Cluster 4
230.94	5	5	5	2	0	1	231.948	-0.0401835	2329760	n.d.	n.d.	n.d.	1.94679e+06	n.d.	n.d.	n.d.	n.d.	n.d.	n.d.	n/a	Cluster 1
230.961	8	8	2	3	0	0	231.969	-0.13081	n.d.	n.d.	n.d.	n.d.	1.78909e+06	3.97922e+06	n.d.	2.8187e+06	n.d.	n.d.	n.d.	n/a	Cluster 4
230.977	9	6	4	2	0	1	231.984	0.035588	n.d.	n.d.	n.d.	n.d.	2.27525e+06	2.69777e+06	n.d.	n.d.	n.d.	n.d.	n.d.	n/a	Cluster 4
230.979	8	8	4	2	0	0	231.986	0.0338386	n.d.	5.17866e+06	1.00515e+07	1.34017e+07	19203011	4.95032e+06	n.d.	2.35581e+06	2.538e+06	2.48453e+06	n.d.	n/a***	Cluster 2
230.994	9	6	6	1	0	1	232.002	0.0205762	2074307	n.d.	2421064	3.21458e+06	6.48203e+06	3.57156e+06	6253214	6.95781e+06	8.14264e+06	9.46502e+06	n.d.	1, 2	Cluster 5
230.997	8	8	6	1	0	0	232.004	0.0927285	n.d.	n.d.	n.d.	n.d.	n.d.	n.d.	n.d.	n.d.	n.d.	1.86684e+06	n.d.	n/a***	Cluster 8
231	12	5	6	2	0	0	232.008	-0.0360129	n.d.	5.04606e+06	13241538	1.448e+07	6.15736e+06	n.d.	n.d.	n.d.	n.d.	n.d.	n.d.	n/a	Cluster 2
231.015	12	9	3	2	0	0	232.023	-0.0817218	1.8157e+06	n.d.	n.d.	3.35748e+06	8.29162e+06	9216878	1.11381e+07	1.4887e+07	1.47924e+07	1.02748e+07	8.9935e+06	0, 1	Cluster 5
231.025	10	8	5	0	0	2	232.032	-0.0692219	n.d.	n.d.	n.d.	n.d.	n.d.	n.d.	n.d.	3.03713e+06	3.80686e+06	2.90884e+06	n.d.	n/a***	Cluster 6
231.033	12	9	5	1	0	0	232.041	-0.0308484	n.d.	n.d.	n.d.	3.39976e+06	1.78466e+07	7.00479e+06	1.76647e+07	27191379	33708480	4.22168e+07	n.d.	1, 2	Cluster 6
231.049	12	13	2	1	0	0	232.056	0.0272107	n.d.	n.d.	n.d.	n.d.	n.d.	3115771	n.d.	4650101	7206086	1.34461e+07	n.d.	1	Cluster 7
231.052	16	10	2	2	0	0	232.059	0.0468596	n.d.	n.d.	n.d.	n.d.	n.d.	2.7625e+06	2.90206e+06	3.54534e+06	4392022	n.d.	n.d.	n/a	Cluster 5
231.064	13	11	4	0	0	1	232.071	-0.0627402	n.d.	n.d.	n.d.	n.d.	n.d.	n.d.	n.d.	n.d.	2.65605e+06	3621121	n.d.	n/a***	Cluster 7
231.07	16	10	4	1	0	0	232.077	-0.0395508	n.d.	n.d.	2757672	10341596	34947547	4.80539e+07	6.15528e+07	6.8234e+07	7.84023e+07	130226620	1.34758e+08	0, 2	Cluster 6
231.085	16	14	1	1	0	0	232.092	-0.115023	n.d.	n.d.	n.d.	n.d.	n.d.	n.d.	n.d.	n.d.	n.d.	2.94284e+06	1922767	0	Cluster 8
231.087	16	10	6	0	0	0	232.095	-0.0501109	n.d.	n.d.	n.d.	n.d.	n.d.	n.d.	n.d.	n.d.	n.d.	2696653	n.d.	n/a***	Cluster 8
231.103	16	14	3	0	0	0	232.11	0.0362047	n.d.	n.d.	n.d.	n.d.	3.04632e+06	n.d.	5.15972e+06	2.012e+07	5.90691e+07	1.32523e+08	n.d.	2	Cluster 7
231.106	20	11	3	1	0	0	232.113	0.0679861	n.d.	n.d.	n.d.	n.d.	n.d.	n.d.	n.d.	3.68842e+06	6.49904e+06	1.65865e+07	n.d.	1	Cluster 7
231.124	20	11	5	0	0	0	232.131	-0.000908604	n.d.	n.d.	n.d.	n.d.	n.d.	n.d.	1876961	1.9006e+06	2.54237e+06	3907646	n.d.	1	Cluster 7
231.139	20	15	2	0	0	0	232.146	-0.0954144	n.d.	n.d.	n.d.	n.d.	n.d.	3016487	2.41176e+06	6.08035e+06	1.10721e+07	2.82051e+07	n.d.	1	Cluster 7
232.853	2	2	3	5	0	0	233.861	-0.0200985	7.26394e+07	1.78206e+07	7.81937e+06	5.4249e+06	1.88632e+06	1.62705e+07	4.7568e+06	4.56868e+06	n.d.	n.d.	n.d.	n/a	Cluster 1
232.956	7	5	5	2	0	1	233.963	-0.0542978	5.59317e+06	3324051	7.23503e+06	1.54922e+07	1.46817e+07	3.012e+06	2.72147e+06	2.42815e+06	n.d.	6.44806e+06	n.d.	1	Cluster 2
232.995	10	8	4	2	0	0	234.002	-0.0241593	1.17044e+07	3.21792e+07	6.64171e+07	1.6575e+08	3.90262e+08	1.86686e+09	9.86998e+08	782768224	1014412688	2.20946e+08	3.5194e+08	0, 1	Cluster 4
233.004	8	7	6	0	0	2	234.012	-0.118903	n.d.	n.d.	n.d.	n.d.	n.d.	n.d.	n.d.	n.d.	3.38181e+06	5.43831e+06	n.d.	n/a***	Cluster 7
233.01	11	6	6	1	0	1	234.017	-0.0874297	n.d.	n.d.	n.d.	n.d.	4.63848e+06	3.29497e+06	5.02118e+06	6.31238e+06	6.02587e+06	3.58449e+06	2.37374e+06	0	Cluster 5
233.013	10	8	6	1	0	0	234.02	-0.0984496	n.d.	n.d.	n.d.	n.d.	n.d.	n.d.	n.d.	5.02185e+06	8.79087e+06	1.36298e+07	n.d.	2	Cluster 7
233.028	10	12	3	1	0	0	234.035	-0.066859	n.d.	n.d.	n.d.	n.d.	n.d.	n.d.	n.d.	2.44673e+06	4.08575e+06	3997592	n.d.	2	Cluster 6
233.031	14	9	3	2	0	0	234.038	-0.00420545	n.d.	n.d.	n.d.	n.d.	5.41513e+06	7.71367e+06	1.03433e+07	1.45623e+07	1.53993e+07	1.19991e+07	5.51897e+06	0, 1	Cluster 5
233.049	14	9	5	1	0	0	234.056	0.0107831	2.25249e+07	n.d.	4.55584e+06	12765303	1.35377e+08	1.80052e+08	4.91896e+08	4.88144e+08	685536672	6.24986e+08	1.81011e+07	1	Cluster 5
233.064	14	13	2	1	0	0	234.071	-0.0520715	n.d.	n.d.	n.d.	n.d.	4840992	6279170	7.00087e+06	1.64931e+07	28122532	5.23675e+07	n.d.	1	Cluster 7
233.079	15	11	4	0	0	1	234.087	-0.143355	n.d.	n.d.	n.d.	n.d.	n.d.	n.d.	n.d.	n.d.	3.08742e+06	4.0825e+06	n.d.	n/a***	Cluster 7
233.082	14	13	4	0	0	0	234.089	-0.0975365	n.d.	n.d.	n.d.	n.d.	n.d.	n.d.	n.d.	6.00862e+06	1.37315e+07	2.00346e+07	n.d.	3	Cluster 7
233.085	18	10	4	1	0	0	234.093	-0.111586	n.d.	n.d.	n.d.	n.d.	3.95285e+06	1.04438e+07	1.82259e+07	32824332	3.6976e+07	5.93969e+07	4.04326e+07	0, 2	Cluster 6
233.101	18	14	1	1	0	0	234.108	-0.0546588	n.d.	n.d.	n.d.	n.d.	n.d.	n.d.	n.d.	2.89677e+06	3264801	3.3955e+06	2.87448e+06	0	Cluster 6
233.103	18	10	6	0	0	0	234.11	-0.059686	n.d.	n.d.	n.d.	n.d.	n.d.	n.d.	n.d.	n.d.	n.d.	1820402	n.d.	n/a***	Cluster 8
233.118	18	14	3	0	0	0	234.126	0.0578204	n.d.	n.d.	n.d.	n.d.	2.74579e+06	3.42457e+06	6.06666e+06	1.93289e+07	4.56562e+07	1.07433e+08	2.79584e+06	2	Cluster 7
233.155	22	15	2	0	0	0	234.162	-0.111981	12140979	1.05252e+07	5406968	8.03065e+06	6.77625e+06	3.46766e+06	8.005e+06	7.00724e+06	9.24468e+06	1.22222e+07	n.d.	1	Cluster 1
234.956	8	7	3	3	0	0	235.964	-0.0556699	n.d.	n.d.	2.98008e+06	3.39187e+06	3.19096e+06	n.d.	n.d.	n.d.	n.d.	n.d.	n.d.	n/a	Cluster 2
234.972	9	5	5	2	0	1	235.979	-0.0484612	2.99458e+06	n.d.	n.d.	2441767	4.69064e+06	3.72889e+06	6.31694e+06	4.35684e+06	5.46036e+06	7.09654e+06	n.d.	1	Cluster 3
234.974	8	7	5	2	0	0	235.981	-0.0313354	n.d.	n.d.	1.93418e+06	2.64625e+06	3.19031e+06	n.d.	n.d.	n.d.	n.d.	3783292	n.d.	1	Cluster 2
234.989	9	5	7	1	0	1	235.997	-0.0225287	n.d.	n.d.	n.d.	n.d.	n.d.	n.d.	n.d.	n.d.	n.d.	5.58938e+06	n.d.	n/a***	Cluster 8
235.01	12	8	4	2	0	0	236.018	-0.0248329	2.65857e+06	7.08486e+06	2.04509e+07	5.75036e+07	1.27044e+08	101393500	1.21306e+08	7.36962e+07	3.6647e+07	3.20791e+07	3.12107e+07	0, 1	Cluster 3
235.026	13	6	6	1	0	1	236.033	-0.0687371	n.d.	n.d.	n.d.	n.d.	n.d.	n.d.	3.60852e+06	4.63354e+06	5.16577e+06	3.60368e+06	2.87378e+06	0	Cluster 6
235.028	12	8	6	1	0	0	236.035	-0.0171809	n.d.	2933861	5.19295e+06	7657870	1.63651e+07	4.73708e+06	1.13072e+07	20428426	2.98146e+07	6.06431e+07	2.42962e+06	1, 2	Cluster 7
235.041	13	10	3	1	0	1	236.048	-0.0340749	n.d.	n.d.	n.d.	n.d.	n.d.	n.d.	n.d.	3.19768e+06	4.96983e+06	n.d.	n.d.	n/a	Cluster 6
235.043	12	12	3	1	0	0	236.051	-0.00945357	n.d.	n.d.	n.d.	n.d.	3.48593e+06	4.91459e+06	11790035	4.00674e+07	5.71833e+07	5.23582e+07	3.60768e+06	2	Cluster 6
235.047	16	9	3	2	0	0	236.054	-0.0647573	n.d.	n.d.	n.d.	n.d.	n.d.	3.52585e+06	3630292	6390928	8.62292e+06	8.79769e+06	n.d.	1	Cluster 6
235.059	13	10	5	0	0	1	236.066	-0.108824	n.d.	n.d.	n.d.	n.d.	n.d.	n.d.	4.07738e+06	1.51435e+07	2.71455e+07	2.83527e+07	n.d.	2	Cluster 6
235.065	16	9	5	1	0	0	236.072	-0.172182	3.71963e+06	50232817	6.93537e+07	58423872	3.74737e+07	1.5043e+07	3.08958e+07	3.41621e+07	3.50577e+07	25433626	1.15377e+07	0, 1	Cluster 2
235.08	16	13	2	1	0	0	236.087	-0.0657309	n.d.	n.d.	n.d.	n.d.	7.64174e+06	1.39112e+07	1.58395e+07	3.68288e+07	58709583	9.93416e+07	n.d.	1	Cluster 7
235.098	16	13	4	0	0	0	236.105	0.0399664	n.d.	n.d.	n.d.	n.d.	4.52951e+06	n.d.	8.49647e+06	2.76884e+07	4.76171e+07	66329240	n.d.	3	Cluster 7
235.101	20	10	4	1	0	0	236.108	0.0624455	n.d.	n.d.	n.d.	n.d.	n.d.	n.d.	n.d.	2.20903e+06	n.d.	2.91709e+07	2.93004e+06	1	Cluster 8
235.134	20	14	3	0	0	0	236.141	-0.10984	2.68494e+06	3.13139e+06	2.80066e+06	3.34216e+06	3.11802e+06	4.14665e+06	5.73236e+06	14541142	2.30119e+07	4.60873e+07	6.6143e+06	2	Cluster 7
235.17	24	15	2	0	0	0	236.178	-0.0148361	n.d.	4.149e+06	n.d.	n.d.	2693611	n.d.	n.d.	n.d.	n.d.	n.d.	n.d.	n/a	Cluster 1
236.936	6	6	4	3	0	0	237.943	-0.0538121	2.48678e+06	2.76014e+06	2.57166e+06	2.04678e+06	n.d.	3.85288e+06	4.65741e+06	2327309	n.d.	n.d.	n.d.	n/a	Cluster 3
236.972	10	7	3	3	0	0	237.979	-0.0643705	n.d.	n.d.	2.44055e+06	3.71314e+06	3.92922e+06	4133805	2.86872e+06	3.47471e+06	2.15561e+06	n.d.	n.d.	n/a	Cluster 3
236.99	10	7	5	2	0	0	237.997	-0.026191	n.d.	n.d.	3.51842e+06	8.95807e+06	1.60755e+07	6.54849e+06	1.0232e+07	1.87069e+07	33439146	2.16328e+07	n.d.	1	Cluster 6
237.005	10	11	2	2	0	0	238.012	-0.0147465	n.d.	n.d.	n.d.	n.d.	5.24255e+06	7903331	5.89189e+06	9.49919e+06	1.22897e+07	16563980	n.d.	1	Cluster 6
237.02	11	9	4	1	0	1	238.028	-0.0745337	n.d.	n.d.	n.d.	n.d.	n.d.	n.d.	5.02653e+06	1.02085e+07	1.01883e+07	6.98142e+06	n.d.	1	Cluster 6
237.023	10	11	4	1	0	0	238.03	-0.0268244	n.d.	n.d.	n.d.	n.d.	n.d.	n.d.	n.d.	2932038	3.91622e+06	3429039	n.d.	n/a***	Cluster 6
237.026	14	8	4	2	0	0	238.033	-0.0626893	n.d.	n.d.	4.53144e+06	1.31481e+07	31702120	40192106	4.47581e+07	4.79444e+07	3.33352e+07	3.12318e+07	3.63759e+07	0, 1, 2	Cluster 5
237.036	12	7	6	0	0	2	238.043	-0.144075	n.d.	n.d.	n.d.	n.d.	n.d.	n.d.	n.d.	2.53498e+06	2.84151e+06	n.d.	n.d.	n/a	Cluster 6
237.038	11	9	6	0	0	1	238.045	0.0273669	n.d.	n.d.	n.d.	n.d.	n.d.	n.d.	n.d.	n.d.	n.d.	2.3193e+06	5.94248e+06	0	Cluster 8
237.044	14	8	6	1	0	0	238.051	-0.111794	n.d.	3788722	8.317e+06	1.35913e+07	2.4686e+07	8186309	8.66313e+06	7.93607e+06	7.96582e+06	1.14277e+07	3.07139e+06	0, 1, 2	Cluster 2
237.059	14	12	3	1	0	0	238.066	0.00446724	n.d.	n.d.	n.d.	2179849	7.65613e+06	9.26919e+06	1.61738e+07	4.7609e+07	65624256	7.61958e+07	8.96614e+06	2	Cluster 6
237.074	15	10	5	0	0	1	238.082	-0.0276327	n.d.	n.d.	n.d.	n.d.	n.d.	n.d.	3.68139e+06	1.24958e+07	1.88111e+07	2.13303e+07	n.d.	2	Cluster 6
237.077	14	12	5	0	0	0	238.084	-0.0350561	n.d.	n.d.	n.d.	n.d.	n.d.	n.d.	n.d.	3.17823e+06	6.46013e+06	1.24815e+07	n.d.	2, 3	Cluster 7
237.08	18	9	5	1	0	0	238.087	0.305466	2.52008e+07	27120697	1.13439e+07	21317221	28869484	13690787	n.d.	7.2406e+06	n.d.	9.91608e+06	1.45151e+07	0	Cluster 1
237.095	18	13	2	1	0	0	238.103	-0.14967	n.d.	n.d.	n.d.	n.d.	5.52862e+06	1.48403e+07	16148921	3.76935e+07	5.9809e+07	1.02085e+08	2.39562e+06	1	Cluster 7
237.113	18	13	4	0	0	0	238.121	-0.0662974	n.d.	n.d.	n.d.	1.60806e+06	2.93887e+06	5462963	1.06095e+07	2.56075e+07	4.8758e+07	7.90794e+07	n.d.	1	Cluster 7
237.117	22	10	4	1	0	0	238.124	-0.0764012	2.28001e+07	33586411	3.04871e+07	3.40394e+07	2.59295e+07	1.54936e+07	2.49223e+07	18994552	1.46936e+07	6.65023e+06	n.d.	n/a***	Cluster 1
237.134	22	10	6	0	0	0	238.142	-0.0567864	4.63111e+06	3.46592e+06	2.43529e+06	2.74968e+06	2.33967e+06	n.d.	2.8175e+06	n.d.	n.d.	n.d.	n.d.	n/a	Cluster 1
237.15	22	14	3	0	0	0	238.157	0.01284	n.d.	2436661	n.d.	n.d.	1.76483e+06	2578464	2.88077e+06	5.55354e+06	8279899	1.04027e+07	5328361	0, 1, 2	Cluster 6
238.951	8	6	4	3	0	0	239.958	-0.087499	204883687	52876863	3.1921e+07	1.71699e+07	1.2958e+07	1.00817e+09	4.17332e+08	7.84767e+07	9.77944e+06	n.d.	n.d.	n/a	Cluster 4
238.961	6	5	6	1	0	2	239.968	-0.162395	n.d.	n.d.	n.d.	n.d.	2.55594e+06	n.d.	n.d.	1.30125e+07	2.00444e+07	2.16284e+07	n.d.	1	Cluster 6
238.988	12	7	3	3	0	0	239.995	-0.068401	n.d.	n.d.	n.d.	2.37651e+06	3286927	3.06899e+06	3.57049e+06	2.58068e+06	n.d.	n.d.	n.d.	n/a	Cluster 3
238.997	10	6	5	1	0	2	240.004	0.0226781	n.d.	n.d.	n.d.	n.d.	n.d.	n.d.	n.d.	2.37937e+06	2.46257e+06	n.d.	n.d.	n/a	Cluster 6
239.005	12	7	5	2	0	0	240.013	0.00307106	1.99239e+06	3.83395e+07	52380546	4.62425e+07	3.4909e+07	5.3718e+06	9447962	9.32574e+06	1.28059e+07	3.2834e+07	n.d.	1	Cluster 2
239.021	12	11	2	2	0	0	240.028	-0.00700358	n.d.	n.d.	n.d.	2.82208e+06	1.06704e+07	1.31557e+07	1.12978e+07	2.17177e+07	2.66801e+07	3.93789e+07	n.d.	1	Cluster 6
239.023	12	7	7	1	0	0	240.03	0.519464	7.59049e+06	7558163	3.28256e+06	5.79075e+06	3.32465e+06	n.d.	n.d.	n.d.	n.d.	7.08465e+06	4.91379e+06	0	Cluster 1
239.036	13	9	4	1	0	1	240.043	-0.159566	n.d.	n.d.	n.d.	n.d.	n.d.	n.d.	n.d.	3.44729e+06	3.69548e+06	2.83312e+06	n.d.	n/a***	Cluster 6
239.038	12	11	4	1	0	0	240.046	-0.07093	n.d.	n.d.	n.d.	n.d.	1.02899e+07	1.26112e+07	2.38692e+07	5.11066e+07	5.71948e+07	6.37861e+07	7.86667e+06	1, 2	Cluster 6
239.042	16	8	4	2	0	0	240.049	-0.101727	n.d.	n.d.	n.d.	n.d.	n.d.	n.d.	2.95729e+06	8.29881e+06	1.81649e+07	1.83576e+07	27579069	0, 1	Cluster 6
239.054	13	9	6	0	0	1	240.061	-0.0291399	n.d.	n.d.	n.d.	n.d.	n.d.	4738404	3.36813e+06	1.15548e+07	14564361	7.87404e+06	3.52353e+06	0	Cluster 6
239.06	16	8	6	1	0	0	240.067	0.599432	335641336	413907880	3.45273e+08	278066508	273316652	1.20011e+08	2.90669e+08	2.20541e+08	1.99462e+08	1.42885e+08	98712490	0	Cluster 1
239.075	16	12	3	1	0	0	240.082	-0.0192283	n.d.	n.d.	n.d.	4.08834e+06	8.86166e+06	1.75953e+07	2.4913e+07	6.83285e+07	1.04102e+08	1.48246e+08	1.90159e+07	2	Cluster 6
239.077	16	8	8	0	0	0	240.085	-0.0925893	n.d.	3.51724e+06	n.d.	2.05684e+06	n.d.	n.d.	n.d.	n.d.	n.d.	n.d.	n.d.	n/a	Cluster 1
239.09	17	10	5	0	0	1	240.097	0.0012924	n.d.	n.d.	n.d.	n.d.	n.d.	n.d.	n.d.	n.d.	n.d.	4370324	n.d.	2	Cluster 8
239.092	16	12	5	0	0	0	240.1	-0.0271987	n.d.	n.d.	n.d.	n.d.	2.31503e+06	n.d.	3.47269e+06	7.09834e+06	13344468	2.32091e+07	n.d.	2	Cluster 7
239.096	20	9	5	1	0	0	240.103	-0.0749197	n.d.	n.d.	n.d.	n.d.	n.d.	n.d.	n.d.	n.d.	n.d.	3.06769e+06	n.d.	n/a***	Cluster 8
239.108	16	16	2	0	0	0	240.115	-0.04843	n.d.	n.d.	n.d.	n.d.	n.d.	n.d.	n.d.	n.d.	n.d.	3726888	n.d.	n/a***	Cluster 8
239.111	20	13	2	1	0	0	240.118	-0.149709	n.d.	n.d.	n.d.	n.d.	n.d.	7.32971e+06	6.41023e+06	1.63711e+07	2.56e+07	5.31226e+07	2.6848e+06	1	Cluster 7
239.129	20	13	4	0	0	0	240.136	-0.065471	2.57003e+06	2.20788e+06	n.d.	1998583	3.21399e+06	5.05389e+06	9185902	20427241	3.41763e+07	5.13552e+07	2.21037e+06	1	Cluster 7
239.144	20	17	1	0	0	0	240.151	0.0972342	n.d.	n.d.	n.d.	n.d.	n.d.	n.d.	n.d.	n.d.	n.d.	4.10953e+06	n.d.	1	Cluster 8
239.165	24	14	3	0	0	0	240.173	-0.0479208	1.96628e+06	2.24385e+06	1.91158e+06	2.00814e+06	n.d.	n.d.	1.91507e+06	2.6649e+06	2.73446e+06	n.d.	n.d.	n/a	Cluster 1
239.202	28	15	2	0	0	0	240.209	-0.062069	4.92219e+06	3.72166e+06	2.98509e+06	3.20266e+06	4.51213e+06	n.d.	n.d.	2.28413e+06	n.d.	4.27392e+06	6.9619e+06	0	Cluster 1
239.238	32	16	1	0	0	0	240.245	-0.0129829	2.30723e+06	2.29025e+06	n.d.	2183793	1.62679e+06	n.d.	n.d.	n.d.	n.d.	n.d.	n.d.	n/a	Cluster 1
240.913	6	5	3	4	0	0	241.92	0.014196	2.7328e+06	n.d.	n.d.	1.86652e+06	n.d.	n.d.	2.45546e+06	n.d.	n.d.	n.d.	n.d.	n/a	Cluster 1
240.967	10	6	4	3	0	0	241.974	-0.031245	4.03512e+06	5.47684e+06	1.24977e+07	1.9381e+07	2.22277e+07	2.21993e+07	4490907	2.95196e+06	2.34178e+06	n.d.	n.d.	n/a	Cluster 2
240.976	8	5	6	1	0	2	241.984	0.0286709	n.d.	n.d.	n.d.	n.d.	3.5887e+06	7126479	1.24171e+07	2.93265e+07	44616471	5.16885e+07	n.d.	1	Cluster 6
240.979	7	7	6	1	0	1	241.986	0.0619142	n.d.	n.d.	n.d.	n.d.	n.d.	n.d.	n.d.	n.d.	n.d.	1681993	n.d.	n/a***	Cluster 8
240.985	10	6	6	2	0	0	241.992	-0.0933794	n.d.	n.d.	3660936	5.94792e+06	2.91184e+06	n.d.	n.d.	n.d.	n.d.	n.d.	n.d.	n/a	Cluster 2
241	10	10	3	2	0	0	242.007	-0.0707137	n.d.	n.d.	3.1226e+06	4.2605e+06	6.36648e+06	4.52979e+06	6.19974e+06	7.09383e+06	6.72989e+06	4.53056e+06	4.4189e+06	0	Cluster 3
241.015	11	8	5	1	0	1	242.022	-0.118362	n.d.	n.d.	n.d.	n.d.	3.80059e+06	n.d.	2.36352e+06	4.08812e+06	4.19651e+06	3.42485e+06	n.d.	n/a***	Cluster 6
241.018	10	10	5	1	0	0	242.025	-0.250314	n.d.	n.d.	n.d.	n.d.	n.d.	n.d.	n.d.	n.d.	n.d.	2.17286e+06	n.d.	3	Cluster 8
241.021	14	7	5	2	0	0	242.028	-0.227453	3.65108e+06	1.75844e+07	5.47156e+07	1.20326e+08	233380964	3.78793e+08	231078736	6.26503e+07	7.64951e+06	1.50821e+07	3.55101e+06	0, 1	Cluster 4
241.036	14	11	2	2	0	0	242.044	-0.0403757	n.d.	n.d.	n.d.	n.d.	1.13489e+07	2.13546e+07	1.77264e+07	3.94952e+07	55451945	7.41555e+07	n.d.	1	Cluster 6
241.039	14	7	7	1	0	0	242.046	0.371807	3.78192e+06	3.30921e+06	3015027	n.d.	n.d.	1.2097e+07	n.d.	n.d.	n.d.	n.d.	n.d.	n/a	Cluster 4
241.054	14	11	4	1	0	0	242.061	0.0607582	n.d.	n.d.	n.d.	4.49112e+06	1.84434e+07	4.03936e+07	7.90903e+07	1.12295e+08	146519852	2.41434e+08	1.88373e+07	1, 2	Cluster 6
241.057	14	7	9	0	0	0	242.064	-0.0347387	2.2652e+07	3.48418e+07	32996182	2.47432e+07	2.49067e+07	9.60053e+06	2.5779e+07	1.6417e+07	1.49338e+07	1.18824e+07	n.d.	n/a***	Cluster 1
241.069	15	9	6	0	0	1	242.077	-0.0338118	n.d.	n.d.	n.d.	n.d.	n.d.	n.d.	n.d.	3.68691e+06	n.d.	3.10785e+06	n.d.	n/a***	Cluster 6
241.075	18	8	6	1	0	0	242.082	-0.0340807	n.d.	n.d.	n.d.	n.d.	2.36967e+06	3.28608e+06	n.d.	n.d.	n.d.	n.d.	n.d.	n/a	Cluster 4
241.087	14	15	3	0	0	0	242.094	-0.098844	n.d.	n.d.	n.d.	n.d.	n.d.	n.d.	n.d.	n.d.	n.d.	6.21049e+06	n.d.	n/a***	Cluster 8
241.09	18	12	3	1	0	0	242.098	-0.105139	n.d.	n.d.	n.d.	n.d.	4060272	1.42403e+07	1.64854e+07	4.91297e+07	69253431	8.12407e+07	25483753	0, 2	Cluster 6
241.108	18	12	5	0	0	0	242.115	-0.0905403	n.d.	1.02973e+07	3216306	5.55864e+06	3780467	3.68131e+06	4.11848e+06	7.84684e+06	1.50097e+07	2.64794e+07	2.29417e+06	2	Cluster 7
241.123	18	16	2	0	0	0	242.131	-0.0249831	n.d.	n.d.	n.d.	n.d.	n.d.	n.d.	n.d.	n.d.	n.d.	6.7297e+06	n.d.	1, 2	Cluster 8
241.127	22	13	2	1	0	0	242.134	-0.0274627	n.d.	n.d.	n.d.	n.d.	n.d.	n.d.	n.d.	2.83033e+06	4.14874e+06	12433322	n.d.	1	Cluster 7
241.145	22	13	4	0	0	0	242.152	-0.00276183	n.d.	n.d.	n.d.	n.d.	n.d.	n.d.	3.09873e+06	4.80258e+06	6.79809e+06	11047002	n.d.	1	Cluster 7
241.16	22	17	1	0	0	0	242.167	-0.0205465	n.d.	n.d.	n.d.	n.d.	n.d.	n.d.	n.d.	n.d.	n.d.	3.11546e+06	n.d.	1	Cluster 8
241.217	30	15	2	0	0	0	242.225	-0.0221833	3.85529e+07	34350011	2.82083e+07	2.45777e+07	3.92545e+07	1.90325e+07	2.573e+07	1.98541e+07	1.80212e+07	33188066	8.62289e+07	0	Cluster 1
242.892	4	4	4	4	0	0	243.899	-0.15947	4.20083e+06	n.d.	n.d.	n.d.	n.d.	2.20186e+06	n.d.	n.d.	n.d.	n.d.	n.d.	n/a	Cluster 1
242.946	8	5	5	3	0	0	243.953	-0.0415689	n.d.	2.21289e+06	2.72695e+06	2.65264e+06	3.74792e+06	3.09256e+06	n.d.	n.d.	n.d.	n.d.	n.d.	n/a	Cluster 2
242.961	8	9	2	3	0	0	243.969	-0.439152	n.d.	n.d.	n.d.	3.41603e+06	4.30331e+06	4.70291e+06	2.92068e+06	1.3981e+07	1.77434e+07	5.66352e+07	3.02846e+07	0	Cluster 7
242.982	12	6	4	3	0	0	243.99	-0.095867	4.67286e+06	n.d.	n.d.	2734137	4.50709e+06	9.66534e+06	5.68073e+06	2.91808e+06	n.d.	2.09115e+06	2.1777e+06	0	Cluster 4
242.992	10	5	6	1	0	2	243.999	-0.140153	n.d.	n.d.	n.d.	n.d.	n.d.	n.d.	n.d.	2.0655e+06	2.89525e+06	3.8134e+06	n.d.	1	Cluster 7
242.994	9	7	6	1	0	1	244.002	-0.0952491	n.d.	n.d.	n.d.	n.d.	4247298	2.34612e+06	4.04153e+06	7.6103e+06	1.24619e+07	1.70695e+07	n.d.	1, 3	Cluster 6
243.016	12	10	3	2	0	0	244.023	0.0182457	n.d.	4.12172e+06	1.3179e+07	2.56201e+07	3.97053e+07	2.16879e+07	1.6939e+07	2.25567e+07	2.31747e+07	2.51602e+07	3.26021e+07	0	Cluster 3
243.031	13	8	5	1	0	1	244.038	0.0911613	n.d.	n.d.	n.d.	n.d.	n.d.	2.77866e+06	2.52537e+06	4.42689e+06	5.72932e+06	5.66303e+06	3.05032e+06	0, 2	Cluster 6
243.033	12	10	5	1	0	0	244.041	0.0309628	n.d.	n.d.	3.00557e+06	4.69259e+06	8.74689e+06	2476386	4.97954e+06	1.3717e+07	11904807	1.16173e+07	n.d.	1, 2, 3	Cluster 6
243.037	16	7	5	2	0	0	244.044	0.0258274	n.d.	n.d.	n.d.	7.81813e+06	1.51435e+07	n.d.	n.d.	n.d.	n.d.	n.d.	5.70757e+06	n/a*	Cluster 2
243.052	16	11	2	2	0	0	244.059	-0.0462453	n.d.	n.d.	n.d.	n.d.	5.46625e+06	1.45359e+07	1.338e+07	2.94002e+07	5.12259e+07	6.78369e+07	n.d.	1	Cluster 6
243.064	13	12	4	0	0	1	244.071	-0.100784	n.d.	n.d.	n.d.	n.d.	n.d.	n.d.	n.d.	3503980	7.01035e+06	8.91527e+06	n.d.	2	Cluster 7
243.07	16	11	4	1	0	0	244.077	-0.104427	n.d.	n.d.	n.d.	2.60772e+06	1.22369e+07	3.01299e+07	4.37149e+07	8.36922e+07	1.00625e+08	1.50013e+08	3.22894e+07	1	Cluster 6
243.087	16	11	6	0	0	0	244.095	-0.0579216	n.d.	n.d.	n.d.	n.d.	n.d.	n.d.	n.d.	n.d.	n.d.	4044076	n.d.	n/a***	Cluster 8
243.103	16	15	3	0	0	0	244.11	0.0485309	n.d.	n.d.	n.d.	n.d.	n.d.	1.86269e+06	2.08786e+06	5.29364e+06	11088056	2.24063e+07	n.d.	1, 2	Cluster 7
243.106	20	12	3	1	0	0	244.113	0.039818	n.d.	n.d.	n.d.	n.d.	n.d.	7.41736e+06	9.76708e+06	3.28342e+07	29956409	2.7638e+07	1.79005e+07	0	Cluster 6
243.124	20	12	5	0	0	0	244.131	-0.0763109	1.92456e+06	n.d.	n.d.	n.d.	n.d.	n.d.	2.90769e+06	3.56244e+06	6.7447e+06	1.25998e+07	n.d.	1, 2	Cluster 7
243.139	20	16	2	0	0	0	244.146	-0.155771	n.d.	n.d.	n.d.	n.d.	n.d.	n.d.	n.d.	n.d.	3.24487e+06	7.92548e+06	n.d.	1, 2	Cluster 7
243.16	24	13	4	0	0	0	244.167	0.00172726	n.d.	n.d.	n.d.	n.d.	n.d.	n.d.	n.d.	n.d.	n.d.	3857055	3.00277e+06	0	Cluster 8
243.197	28	14	3	0	0	0	244.204	-0.056333	2.90944e+06	3.49234e+06	n.d.	2104449	2.81352e+06	n.d.	n.d.	n.d.	n.d.	n.d.	3.06893e+06	n/a*	Cluster 1
244.908	6	4	4	4	0	0	245.915	-0.135422	2.90159e+06	1.73956e+06	1.77209e+06	n.d.	n.d.	3133779	2110170	n.d.	n.d.	n.d.	n.d.	n/a	Cluster 4
244.941	6	8	3	3	0	0	245.948	-0.0393524	n.d.	n.d.	2.68664e+06	3.02701e+06	3510643	n.d.	n.d.	n.d.	n.d.	n.d.	n.d.	n/a	Cluster 2
244.956	7	6	5	2	0	1	245.963	0.0658322	n.d.	n.d.	1.61385e+06	n.d.	n.d.	n.d.	n.d.	2.70271e+06	2.60979e+06	n.d.	n.d.	n/a	Cluster 6
244.962	10	5	5	3	0	0	245.969	0.00404553	n.d.	n.d.	n.d.	n.d.	n.d.	1.90268e+06	n.d.	n.d.	n.d.	5.05154e+06	n.d.	n/a***	Cluster 8
244.977	10	9	2	3	0	0	245.984	-0.0938537	n.d.	n.d.	n.d.	2.53595e+06	6.43896e+06	6858939	3.93659e+06	5.32593e+06	3.82986e+06	4978848	n.d.	1	Cluster 3
244.98	10	5	7	2	0	0	245.987	-0.0522248	n.d.	n.d.	n.d.	n.d.	n.d.	n.d.	2.62898e+06	1635594	n.d.	n.d.	n.d.	n/a	Cluster 3
244.995	10	9	4	2	0	0	246.002	-0.0961898	n.d.	1.75536e+06	3.27958e+06	8.07333e+06	2.34366e+07	16517226	2.24923e+07	2.58007e+07	3.07922e+07	2.68706e+07	6372505	0, 1	Cluster 5
245.01	11	7	6	1	0	1	246.017	-0.0328599	n.d.	n.d.	n.d.	1.72496e+06	5.9093e+06	9.76805e+06	1.84484e+07	2.35322e+07	32686336	3.67914e+07	n.d.	1, 2	Cluster 6
245.031	14	10	3	2	0	0	246.038	0.0123984	n.d.	n.d.	5.71124e+06	1.83191e+07	4.44071e+07	2.78137e+07	2.04816e+07	2.53784e+07	3.32283e+07	4.67098e+07	6.30781e+07	0	Cluster 3
245.043	11	11	5	0	0	1	246.05	-0.0150627	n.d.	n.d.	n.d.	n.d.	n.d.	n.d.	n.d.	2.28031e+06	3.77287e+06	3.65609e+06	n.d.	n/a***	Cluster 6
245.049	14	10	5	1	0	0	246.056	-0.0732303	n.d.	3.58069e+06	7.91131e+06	1.42036e+07	2.49033e+07	1.14862e+07	12604530	2.11643e+07	3.11294e+07	4.60832e+07	1.32964e+07	0, 1, 2	Cluster 6
245.064	14	14	2	1	0	0	246.071	-0.104622	n.d.	n.d.	n.d.	n.d.	n.d.	n.d.	n.d.	n.d.	3.38561e+06	6.49579e+06	n.d.	1	Cluster 7
245.068	18	11	2	2	0	0	246.075	-0.0804064	n.d.	n.d.	n.d.	n.d.	n.d.	4.82489e+06	4.48399e+06	1.0499e+07	1.97865e+07	3.53111e+07	n.d.	1	Cluster 7
245.08	15	12	4	0	0	1	246.087	-0.0135099	n.d.	n.d.	n.d.	n.d.	n.d.	n.d.	n.d.	4.85849e+06	1.06394e+07	1.63163e+07	n.d.	2	Cluster 7
245.082	14	14	4	0	0	0	246.089	-0.00691605	n.d.	n.d.	n.d.	n.d.	n.d.	n.d.	n.d.	3.01822e+06	5.74402e+06	9.093e+06	n.d.	2, 3	Cluster 7
245.085	18	11	4	1	0	0	246.093	0.0144644	n.d.	n.d.	n.d.	n.d.	3.82879e+06	6.35384e+06	1.09219e+07	1.95002e+07	2.92342e+07	3.69404e+07	8.34926e+06	0, 1	Cluster 6
245.101	18	15	1	1	0	0	246.108	0.0377519	n.d.	n.d.	n.d.	n.d.	n.d.	n.d.	n.d.	n.d.	n.d.	4.12743e+06	n.d.	1	Cluster 8
245.103	18	11	6	0	0	0	246.11	0.0409828	n.d.	n.d.	n.d.	n.d.	n.d.	n.d.	n.d.	n.d.	2.04385e+06	3.43839e+06	n.d.	n/a***	Cluster 7
245.118	18	15	3	0	0	0	246.126	-0.0229726	n.d.	n.d.	n.d.	n.d.	n.d.	4.65603e+06	4.83898e+06	1.38058e+07	3.14473e+07	7.29448e+07	n.d.	1	Cluster 7
245.139	22	12	5	0	0	0	246.147	-0.212451	n.d.	n.d.	n.d.	n.d.	n.d.	n.d.	n.d.	n.d.	n.d.	3771253	n.d.	n/a***	Cluster 8
245.155	22	16	2	0	0	0	246.162	-0.10143	n.d.	n.d.	n.d.	n.d.	n.d.	n.d.	n.d.	n.d.	n.d.	3.54651e+06	n.d.	n/a***	Cluster 8
246.941	8	4	6	3	0	0	247.948	-0.0717297	2.98753e+06	3.53839e+06	2.77826e+06	n.d.	n.d.	n.d.	n.d.	n.d.	n.d.	n.d.	n.d.	n/a	Cluster 1
246.956	8	8	3	3	0	0	247.964	-0.0981996	2.08027e+06	5.14223e+06	9.64659e+06	1.43399e+07	1.99119e+07	4.99731e+06	3.34792e+06	3.01632e+06	3.35788e+06	4.36911e+06	7.64925e+06	0	Cluster 2
246.972	9	6	5	2	0	1	247.979	-0.0764136	n.d.	n.d.	n.d.	2.74324e+06	4732268	3945491	4.56844e+06	3.35106e+06	2.95215e+06	2.21203e+06	n.d.	1	Cluster 3
246.974	8	8	5	2	0	0	247.981	-0.0492319	n.d.	2192140	2974065	2440548	2.05312e+06	n.d.	n.d.	n.d.	n.d.	n.d.	n.d.	n/a	Cluster 2
246.993	12	9	2	3	0	0	248	-0.0101825	n.d.	n.d.	n.d.	n.d.	4.55998e+06	6503482	5.14097e+06	7.11585e+06	5.43571e+06	6.49847e+06	n.d.	1	Cluster 5
247.005	9	10	4	1	0	1	248.012	0.0111455	n.d.	n.d.	n.d.	n.d.	n.d.	n.d.	n.d.	n.d.	3.97566e+06	4.97154e+06	n.d.	2	Cluster 7
247.01	12	9	4	2	0	0	248.018	-0.0280717	1948463	1.95538e+06	4.3165e+06	1.62413e+07	67166064	53658914	6.89101e+07	1.05442e+08	120686785	7.66663e+07	3.08982e+07	0, 1	Cluster 5
247.026	13	7	6	1	0	1	248.033	-0.0894967	n.d.	n.d.	n.d.	n.d.	n.d.	2.90815e+06	3.36069e+06	6.16111e+06	7.27658e+06	9768793	n.d.	1, 2	Cluster 6
247.028	12	9	6	1	0	0	248.035	-0.137879	n.d.	n.d.	n.d.	n.d.	n.d.	n.d.	n.d.	3.0029e+06	5.40826e+06	1.17472e+07	n.d.	1, 2, 3	Cluster 7
247.043	12	13	3	1	0	0	248.051	-0.0519342	n.d.	n.d.	n.d.	n.d.	n.d.	n.d.	n.d.	n.d.	5.64564e+06	6.88766e+06	n.d.	1, 2	Cluster 7
247.047	16	10	3	2	0	0	248.054	-0.017608	n.d.	n.d.	n.d.	3.25459e+06	1.34907e+07	4.61967e+07	5.90301e+07	1.00413e+08	8.3535e+07	6.32573e+07	67247676	0	Cluster 5
247.059	13	11	5	0	0	1	248.066	0.0622605	n.d.	n.d.	n.d.	n.d.	n.d.	n.d.	n.d.	3.53033e+06	5.97556e+06	7.21842e+06	n.d.	3	Cluster 7
247.065	16	10	5	1	0	0	248.072	0.0257301	4578075	2.48335e+06	1.08249e+07	2.27565e+07	5.93714e+07	1.07519e+08	7.53335e+07	6.1906e+07	7.60368e+07	1.32326e+08	154943040	0, 1	Cluster 5
247.08	16	14	2	1	0	0	248.087	0.00278857	n.d.	n.d.	n.d.	n.d.	n.d.	n.d.	n.d.	3.71559e+06	5.85582e+06	1.16015e+07	n.d.	1, 2	Cluster 7
247.083	20	11	2	2	0	0	248.09	-0.0173464	n.d.	n.d.	n.d.	n.d.	n.d.	n.d.	n.d.	n.d.	2.68077e+06	8.57616e+06	n.d.	1	Cluster 8
247.095	17	12	4	0	0	1	248.102	-0.088735	n.d.	n.d.	n.d.	n.d.	n.d.	n.d.	n.d.	4.31068e+06	9.5165e+06	1.53744e+07	n.d.	2	Cluster 7
247.098	16	14	4	0	0	0	248.105	-0.0594219	n.d.	n.d.	n.d.	n.d.	2.44319e+06	n.d.	4.06627e+06	1.18025e+07	2.79068e+07	5.91076e+07	n.d.	2	Cluster 7
247.101	20	11	4	1	0	0	248.108	-0.0957301	n.d.	n.d.	n.d.	n.d.	n.d.	n.d.	2.86684e+06	4.52268e+06	7.498e+06	1.55463e+07	2.50296e+06	1	Cluster 7
247.116	20	15	1	1	0	0	248.123	-0.157962	n.d.	n.d.	n.d.	n.d.	n.d.	n.d.	n.d.	n.d.	2.06412e+06	3.1943e+06	n.d.	1	Cluster 7
247.119	20	11	6	0	0	0	248.126	-0.1777	n.d.	n.d.	n.d.	n.d.	n.d.	n.d.	n.d.	n.d.	n.d.	2.58725e+06	n.d.	n/a***	Cluster 8
247.134	20	15	3	0	0	0	248.141	-0.0427177	n.d.	n.d.	n.d.	n.d.	2762687	4.69693e+06	6.35796e+06	1.61963e+07	3.24764e+07	74441704	n.d.	1	Cluster 7
247.17	24	16	2	0	0	0	248.178	0.00797021	1.24822e+07	1.02722e+07	4717730	7.4511e+06	6168165	n.d.	8.56897e+06	4537669	n.d.	n.d.	n.d.	n/a	Cluster 1
248.957	10	4	6	3	0	0	249.964	-0.0420234	2.80593e+07	5.26144e+06	n.d.	n.d.	n.d.	4.78502e+07	1.37667e+07	13099386	n.d.	n.d.	n.d.	n/a	Cluster 4
248.972	10	8	3	3	0	0	249.979	-0.0674775	4.32047e+06	1.3335e+07	3.30663e+07	68222290	102517484	6.99963e+07	4.75069e+07	5.9548e+07	55415903	5.21886e+07	1.06451e+08	0	Cluster 3
248.987	11	6	5	2	0	1	249.995	-0.227241	n.d.	n.d.	n.d.	n.d.	2.59357e+06	1.98383e+06	n.d.	n.d.	n.d.	n.d.	n.d.	n/a	Cluster 2
248.99	10	8	5	2	0	0	249.997	-0.0643039	n.d.	6.6329e+06	8.22802e+06	14887763	1.31257e+07	3.47353e+06	2.77398e+06	3363641	3.36055e+06	n.d.	n.d.	n/a	Cluster 2
249.005	11	6	7	1	0	1	250.012	-0.151081	n.d.	4.01044e+06	6.73896e+06	1.16323e+07	1.48098e+07	1.16152e+07	7.43276e+06	6.93404e+06	7.23478e+06	7.25652e+06	2.90351e+06	0	Cluster 2
249.008	14	9	2	3	0	0	250.016	-0.02169	n.d.	n.d.	n.d.	n.d.	n.d.	8127010	9.86208e+06	1.76027e+07	8.321e+06	6.09535e+06	n.d.	1	Cluster 5
249.02	11	10	4	1	0	1	250.028	-0.00621234	n.d.	n.d.	n.d.	n.d.	n.d.	n.d.	2.6916e+06	6.67923e+06	1.04418e+07	1.13693e+07	n.d.	2	Cluster 6
249.026	14	9	4	2	0	0	250.033	-0.0304386	n.d.	n.d.	n.d.	3.99736e+06	1.15796e+07	1.65464e+07	3.88566e+07	4.5547e+07	32772971	2.844e+07	1.19886e+07	0, 1	Cluster 5
249.044	14	9	6	1	0	0	250.051	-0.0469114	4405563	2303366	6.73418e+06	2.59806e+07	1.00685e+08	4.9801e+07	62977538	6.0552e+07	71548527	1.72663e+08	n.d.	1	Cluster 7
249.059	14	13	3	1	0	0	250.066	-0.047017	n.d.	n.d.	n.d.	n.d.	3.85257e+06	1.64741e+07	4.10002e+07	2.24986e+08	458581620	1.8914e+08	5.93684e+06	1	Cluster 6
249.062	18	10	3	2	0	0	250.07	-0.0451172	n.d.	n.d.	n.d.	n.d.	n.d.	4.11487e+06	4.21798e+06	7.32387e+06	n.d.	6.78987e+06	1.04797e+07	0	Cluster 5
249.074	15	11	5	0	0	1	250.082	-0.00186691	n.d.	n.d.	n.d.	n.d.	n.d.	n.d.	n.d.	5.95226e+06	9.4044e+06	1.01013e+07	n.d.	3	Cluster 6
249.077	14	13	5	0	0	0	250.084	0.0405979	n.d.	n.d.	n.d.	n.d.	n.d.	n.d.	n.d.	n.d.	3.09746e+06	5.48799e+06	n.d.	3	Cluster 7
249.08	18	10	5	1	0	0	250.087	0.012514	n.d.	n.d.	2134393	4.92447e+06	24577441	3.66522e+07	4.38206e+07	3.89388e+07	4.49752e+07	7.61325e+07	6.90088e+07	0	Cluster 5
249.095	18	14	2	1	0	0	250.103	-0.00974727	n.d.	n.d.	n.d.	n.d.	n.d.	3.00685e+06	2.81168e+06	6.76379e+06	9.02195e+06	13191193	2.99533e+06	1, 2	Cluster 6
249.113	18	14	4	0	0	0	250.121	0.00159365	n.d.	n.d.	n.d.	n.d.	3.39516e+06	3.29004e+06	6993876	2.2585e+07	5.33562e+07	1.30791e+08	n.d.	2	Cluster 7
249.117	22	11	4	1	0	0	250.124	-0.0565197	n.d.	n.d.	n.d.	n.d.	n.d.	n.d.	n.d.	n.d.	n.d.	3.00135e+06	n.d.	n/a***	Cluster 8
249.15	22	15	3	0	0	0	250.157	-0.0650412	6.20007e+06	7.9753e+06	4315286	4.43283e+06	6.71326e+06	5.15546e+06	7.82599e+06	1.3212e+07	2.08767e+07	3.9106e+07	n.d.	1	Cluster 7
250.897	4	6	3	4	0	0	251.904	-0.0541258	2.69832e+06	1.66703e+06	1.94994e+06	6.39371e+06	6.50625e+06	n.d.	n.d.	n.d.	n.d.	n.d.	n.d.	n/a	Cluster 2
250.928	5	8	2	3	0	1	251.935	-0.534823	4.06985e+06	2.87187e+06	2.98727e+06	5.57537e+06	5.80642e+06	7202432	1.13379e+07	3.97367e+07	3.94593e+07	1.34012e+08	9.38649e+07	0	Cluster 7
250.951	8	7	4	3	0	0	251.958	-0.148256	4.1758e+06	4.80485e+06	8.24099e+06	13910563	7.94599e+06	1.82131e+07	1.13601e+07	2.38797e+07	8.45054e+06	3.24183e+06	n.d.	1	Cluster 3
250.966	9	5	6	2	0	1	251.974	-0.231425	n.d.	n.d.	n.d.	n.d.	n.d.	n.d.	n.d.	n.d.	n.d.	7.51859e+06	n.d.	1	Cluster 8
250.988	12	8	3	3	0	0	251.995	-0.0185706	n.d.	4419357	1.78796e+07	4.73763e+07	6.43935e+07	25799907	1.70178e+07	1.60656e+07	1.68559e+07	2.89316e+07	4.46552e+07	0	Cluster 2
251	9	9	5	1	0	1	252.007	0.0703149	n.d.	n.d.	n.d.	n.d.	n.d.	n.d.	4.35254e+06	6.7084e+06	5.55129e+06	2.42555e+06	n.d.	n/a***	Cluster 6
251.005	12	8	5	2	0	0	252.013	0.0304456	n.d.	1.07267e+07	1.87718e+07	2.14016e+07	1.98549e+07	11541906	1.16207e+07	1.5539e+07	1.5154e+07	6.71648e+06	n.d.	1	Cluster 2
251.021	12	12	2	2	0	0	252.028	0.320759	n.d.	n.d.	n.d.	2981461	6.57341e+06	1.34578e+07	1.80214e+07	1.07626e+07	1.07176e+07	13848393	4.9956e+06	0, 1	Cluster 3
251.036	13	10	4	1	0	1	252.043	-0.100986	n.d.	n.d.	n.d.	n.d.	n.d.	n.d.	3.58918e+06	1.00473e+07	1.58021e+07	1.78653e+07	n.d.	2	Cluster 6
251.038	12	12	4	1	0	0	252.046	-0.110119	n.d.	n.d.	n.d.	2.65172e+06	4416523	2243845	2.3886e+06	4.9746e+06	7.32109e+06	1.2192e+07	n.d.	1, 2	Cluster 7
251.042	16	9	4	2	0	0	252.049	-0.108376	n.d.	n.d.	n.d.	n.d.	2.1119e+06	2.76116e+06	3633124	5.44524e+06	5.11829e+06	5.60201e+06	2.70204e+06	0, 1	Cluster 5
251.059	16	9	6	1	0	0	252.067	-0.110583	3256268	4.09992e+06	1.14436e+07	1.99447e+07	1.0308e+08	5.91868e+07	1.56632e+08	1.21137e+08	1.06346e+08	3.74021e+07	3.61085e+06	1	Cluster 3
251.075	16	13	3	1	0	0	252.082	-0.0131913	n.d.	n.d.	n.d.	n.d.	7.43332e+06	5.35795e+07	132647144	4.65145e+08	218648578	9.76452e+07	4.891e+06	1	Cluster 6
251.09	17	11	5	0	0	1	252.097	-0.0230873	n.d.	n.d.	n.d.	n.d.	n.d.	n.d.	n.d.	4.65812e+06	5.659e+06	5.94947e+06	n.d.	n/a***	Cluster 6
251.092	16	13	5	0	0	0	252.1	-0.0490775	n.d.	n.d.	n.d.	n.d.	n.d.	n.d.	2.80504e+06	7.25557e+06	1.74422e+07	3.26601e+07	n.d.	3	Cluster 7
251.096	20	10	5	1	0	0	252.103	0.00319798	n.d.	n.d.	n.d.	n.d.	n.d.	2.66552e+06	2526671	3.96728e+06	3.76442e+06	6.11161e+06	8491163	0	Cluster 6
251.108	16	17	2	0	0	0	252.115	0.0116285	n.d.	n.d.	n.d.	n.d.	n.d.	n.d.	n.d.	n.d.	n.d.	3.04121e+06	n.d.	n/a***	Cluster 8
251.111	20	14	2	1	0	0	252.118	-0.10929	n.d.	n.d.	n.d.	n.d.	n.d.	3.19352e+06	2.77624e+06	8.27633e+06	8.45121e+06	1.05654e+07	4393515	0, 1	Cluster 6
251.129	20	14	4	0	0	0	252.136	-0.0903719	n.d.	n.d.	n.d.	n.d.	2.39123e+06	3.76699e+06	6.10118e+06	1.71622e+07	3.42643e+07	7.82757e+07	3.76743e+06	2	Cluster 7
251.165	24	15	3	0	0	0	252.173	0.0226664	2.36947e+06	2.25908e+06	n.d.	n.d.	n.d.	n.d.	4.45034e+06	5.65301e+06	6.32393e+06	9.91217e+06	n.d.	1	Cluster 6
252.913	6	6	3	4	0	0	253.92	-0.0595344	2.08802e+07	1.78552e+07	1.25537e+07	8.82941e+06	4.71331e+06	4.5392e+06	2.3802e+06	n.d.	n.d.	n.d.	n.d.	n/a	Cluster 1
252.967	10	7	4	3	0	0	253.974	-0.0399736	1.51575e+07	2221373	4.00972e+06	7.11746e+06	7.09787e+06	7.00313e+06	5.8655e+06	4.10198e+06	3.25953e+06	n.d.	n.d.	n/a	Cluster 1
252.976	8	6	6	1	0	2	253.984	-0.120201	n.d.	n.d.	n.d.	n.d.	2728676	n.d.	n.d.	2.7498e+06	3.43915e+06	3.6094e+06	n.d.	n/a***	Cluster 6
253.003	14	8	3	3	0	0	254.011	-0.0993861	n.d.	n.d.	n.d.	4911834	1.31036e+07	15275178	1.42304e+07	2.45675e+07	2.314e+07	2.19179e+07	4.18597e+07	0, 1	Cluster 5
253.015	11	9	5	1	0	1	254.022	-0.00555698	n.d.	n.d.	n.d.	n.d.	2.95527e+06	3.79094e+06	6.40095e+06	2.15037e+07	23973749	1.15473e+07	n.d.	1, 3	Cluster 6
253.021	14	8	5	2	0	0	254.028	0.0515965	n.d.	3.87979e+06	1.21344e+07	2.63515e+07	4.76936e+07	5.26643e+07	7.04401e+07	5.33228e+07	2.57435e+07	1.26437e+07	1.73843e+07	0	Cluster 3
253.036	14	12	2	2	0	0	254.044	0.230505	n.d.	3.87202e+06	2.84764e+06	2.95952e+06	3819500	3.04525e+06	3842529	4.35755e+06	4.38154e+06	5.22053e+06	1.99501e+06	0, 1	Cluster 5
253.039	14	8	7	1	0	0	254.046	0.182885	n.d.	n.d.	n.d.	n.d.	n.d.	2.09182e+06	n.d.	n.d.	n.d.	4.8786e+06	n.d.	2	Cluster 8
253.052	15	10	4	1	0	1	254.059	0.000731076	n.d.	n.d.	n.d.	n.d.	n.d.	n.d.	2.15224e+06	7.39689e+06	1.30812e+07	1.96646e+07	n.d.	2	Cluster 7
253.054	14	12	4	1	0	0	254.061	0.00420859	n.d.	n.d.	n.d.	8680095	1.5122e+07	3.21079e+07	3.13146e+07	5.02718e+07	66933117	98050688	1.31178e+08	0, 1, 2	Cluster 6
253.069	15	10	6	0	0	1	254.077	-0.216826	n.d.	n.d.	n.d.	n.d.	n.d.	n.d.	n.d.	3.78479e+06	5.17547e+06	4.50693e+06	n.d.	n/a***	Cluster 6
253.075	18	9	6	1	0	0	254.082	0.484583	1.872e+08	1.378e+08	83343024	1.15637e+08	123331451	90677808	6.92523e+07	4.10537e+07	4.80914e+07	23734576	3.1404e+07	0, 1	Cluster 1
253.087	14	16	3	0	0	0	254.094	-0.186869	n.d.	n.d.	n.d.	n.d.	n.d.	n.d.	n.d.	n.d.	n.d.	4.26634e+06	n.d.	2	Cluster 8
253.09	18	13	3	1	0	0	254.098	-0.15293	n.d.	n.d.	n.d.	n.d.	7.24304e+06	2.16252e+07	2.86359e+07	8.50286e+07	114057604	1.25275e+08	5.83465e+06	1	Cluster 6
253.094	22	10	3	2	0	0	254.101	-0.0688006	1.32576e+07	7.08025e+06	4.30807e+06	n.d.	n.d.	n.d.	2.16385e+06	n.d.	n.d.	n.d.	n.d.	n/a	Cluster 1
253.106	19	11	5	0	0	1	254.113	0.00034373	n.d.	n.d.	n.d.	n.d.	n.d.	n.d.	n.d.	n.d.	n.d.	2.21331e+06	n.d.	n/a***	Cluster 8
253.108	18	13	5	0	0	0	254.115	-0.021232	n.d.	n.d.	n.d.	n.d.	n.d.	n.d.	4.84454e+06	10918036	1.98545e+07	2.76361e+07	n.d.	3	Cluster 7
253.123	18	17	2	0	0	0	254.131	0.0742523	n.d.	n.d.	n.d.	n.d.	n.d.	n.d.	n.d.	n.d.	3.20938e+06	6.6075e+06	n.d.	1	Cluster 7
253.127	22	14	2	1	0	0	254.134	0.0116305	n.d.	n.d.	n.d.	n.d.	n.d.	n.d.	n.d.	1.96042e+06	n.d.	3.41007e+06	2184897	0, 1	Cluster 8
253.145	22	14	4	0	0	0	254.152	-0.0154852	n.d.	n.d.	n.d.	n.d.	2.82395e+06	2.87428e+06	4.11232e+06	9.13423e+06	1.61695e+07	2.68458e+07	7.21241e+06	1, 2	Cluster 7
253.217	30	16	2	0	0	0	254.225	-0.0164207	4.13877e+07	3.26824e+07	24127845	2.48642e+07	3.97231e+07	1.49776e+07	1.83778e+07	1.42752e+07	1.18873e+07	2.49591e+07	9.62341e+07	0	Cluster 1
254.892	4	5	4	4	0	0	255.899	-0.0779389	7.47476e+06	2.27605e+06	n.d.	n.d.	n.d.	n.d.	n.d.	n.d.	n.d.	n.d.	n.d.	n/a	Cluster 1
254.928	8	6	3	4	0	0	255.936	0.0079238	6.25255e+06	6.77866e+06	8.99223e+06	1.20998e+07	1.04753e+07	4.74644e+06	2091994	n.d.	n.d.	n.d.	n.d.	n/a	Cluster 2
254.946	8	6	5	3	0	0	255.953	0.0285825	2.67471e+06	3.40459e+06	3.25645e+06	2.41317e+06	3.17704e+06	2322299	n.d.	n.d.	n.d.	n.d.	n.d.	n/a	Cluster 1
254.977	9	8	4	2	0	1	255.984	-0.0541657	n.d.	n.d.	n.d.	n.d.	n.d.	6.99213e+06	3.36186e+06	4.55687e+06	6.11369e+06	4.23255e+06	n.d.	2	Cluster 5
254.979	8	10	4	2	0	0	255.986	-0.042227	n.d.	n.d.	2.41017e+06	4.8215e+06	8.03501e+06	n.d.	n.d.	n.d.	n.d.	n.d.	n.d.	n/a	Cluster 2
254.982	12	7	4	3	0	0	255.99	-0.0354809	n.d.	n.d.	1.80338e+06	2.7074e+06	2.71332e+06	2594616	2.39127e+06	2.18747e+06	2.14051e+06	1.95665e+06	n.d.	n/a***	Cluster 3
254.992	10	6	6	1	0	2	255.999	-0.0727787	n.d.	n.d.	n.d.	n.d.	2.15584e+06	2.28038e+06	2.43057e+06	3.16187e+06	3317822	2.79538e+06	n.d.	n/a***	Cluster 5
254.994	9	8	6	1	0	1	256.002	-0.0764409	n.d.	n.d.	n.d.	n.d.	n.d.	n.d.	2.35952e+06	4.50129e+06	5.44528e+06	5.55031e+06	n.d.	2	Cluster 6
255	12	7	6	2	0	0	256.008	-0.0613999	n.d.	n.d.	n.d.	n.d.	2371745	2.59273e+06	2.30523e+06	n.d.	2.17317e+06	2.89094e+06	n.d.	n/a***	Cluster 3
255.016	12	11	3	2	0	0	256.023	-0.0461109	n.d.	n.d.	n.d.	n.d.	4.21438e+06	4.87058e+06	5.92055e+06	7.54718e+06	7.21379e+06	5.38961e+06	2.61812e+06	0, 1	Cluster 5
255.019	16	8	3	3	0	0	256.026	3.13702e-05	n.d.	n.d.	n.d.	n.d.	n.d.	n.d.	2072651	2.22489e+06	2.53533e+06	2.79264e+06	4.20069e+06	0	Cluster 6
255.031	13	9	5	1	0	1	256.038	0.00821077	n.d.	n.d.	n.d.	n.d.	2.01869e+06	4.08178e+06	4.49605e+06	7.07705e+06	8.09828e+06	6.70181e+06	n.d.	1	Cluster 5
255.033	12	11	5	1	0	0	256.041	-0.0105437	n.d.	n.d.	n.d.	n.d.	5.34479e+06	3.59518e+06	1.05569e+07	1.42088e+07	1.49321e+07	7.50218e+06	n.d.	1, 2, 3	Cluster 5
255.037	16	8	5	2	0	0	256.044	-0.150704	n.d.	n.d.	n.d.	n.d.	4488560	3774137	3.12149e+06	2.91872e+06	3.38637e+06	9.83468e+06	4.08837e+06	0	Cluster 7
255.052	16	12	2	2	0	0	256.059	0.00243088	n.d.	n.d.	n.d.	n.d.	n.d.	4.96048e+06	3.1047e+06	8.81456e+06	8.59326e+06	7.22303e+06	5.66843e+06	0, 1	Cluster 5
255.054	16	8	7	1	0	0	256.062	0.0526162	n.d.	n.d.	n.d.	n.d.	n.d.	n.d.	n.d.	n.d.	n.d.	2016805	n.d.	4	Cluster 8
255.067	17	10	4	1	0	1	256.075	-0.0832996	n.d.	n.d.	n.d.	n.d.	n.d.	n.d.	n.d.	n.d.	n.d.	10625736	n.d.	2	Cluster 8
255.07	16	12	4	1	0	0	256.077	-0.0295449	n.d.	n.d.	5.29713e+06	12005385	2.71578e+07	7.75138e+07	6.64281e+07	1.39756e+08	186122988	254379088	2.83107e+08	0, 1	Cluster 6
255.072	16	8	9	0	0	0	256.079	-0.0214214	1.65134e+07	1.3141e+07	8.70586e+06	9.68423e+06	8.04905e+06	6.85628e+06	5.85816e+06	n.d.	n.d.	n.d.	n.d.	n/a	Cluster 1
255.085	17	10	6	0	0	1	256.092	-0.323735	n.d.	n.d.	n.d.	n.d.	n.d.	n.d.	n.d.	n.d.	n.d.	2414199	n.d.	n/a***	Cluster 8
255.091	20	9	6	1	0	0	256.098	-0.0371201	n.d.	n.d.	n.d.	n.d.	n.d.	2.45208e+06	n.d.	n.d.	n.d.	2.96315e+06	n.d.	n/a***	Cluster 8
255.103	16	16	3	0	0	0	256.11	0.0668162	n.d.	n.d.	n.d.	n.d.	n.d.	n.d.	1.99714e+06	5.16332e+06	1.11604e+07	2.17675e+07	n.d.	2	Cluster 7
255.106	20	13	3	1	0	0	256.113	0.0121714	n.d.	n.d.	n.d.	n.d.	2.51191e+06	8.62262e+06	1.2225e+07	2.99462e+07	4.62692e+07	6.92904e+07	3.41006e+06	1	Cluster 6
255.124	20	13	5	0	0	0	256.131	0.0425245	n.d.	n.d.	n.d.	n.d.	n.d.	n.d.	3.63178e+06	6.57841e+06	1.2294e+07	1.92562e+07	n.d.	1	Cluster 7
255.139	20	17	2	0	0	0	256.146	-0.0311791	n.d.	n.d.	n.d.	n.d.	n.d.	n.d.	n.d.	2.5698e+06	4.29394e+06	1.13268e+07	n.d.	1	Cluster 7
255.16	24	14	4	0	0	0	256.167	-0.19039	n.d.	n.d.	n.d.	n.d.	n.d.	n.d.	2.20666e+06	3.59557e+06	4.22073e+06	6.15801e+06	3.4115e+06	0	Cluster 6
255.233	32	16	2	0	0	0	256.24	0.0202913	378607466	403222096	2.79266e+08	2.83038e+08	366816560	2.39833e+08	3.17548e+08	2.36946e+08	2.17742e+08	3.40397e+08	6.73341e+08	0	Cluster 1
256.853	2	4	3	5	0	0	257.861	-0.0297874	1.51905e+07	2.95745e+06	n.d.	n.d.	n.d.	n.d.	n.d.	n.d.	n.d.	n.d.	n.d.	n/a	Cluster 1
256.933	4	8	3	2	0	2	257.94	0.33991	2.3997e+07	1.29883e+07	1.18384e+07	1.47698e+07	1.08629e+07	37334513	1.11435e+07	2.03667e+07	1.76431e+07	6.38815e+06	n.d.	n/a***	Cluster 4
256.944	10	6	3	4	0	0	257.951	-0.00671742	7.94851e+06	7.59285e+06	1.31188e+07	2.25764e+07	3.30343e+07	2.34303e+07	9.09956e+06	6.17898e+06	4.52581e+06	9.81042e+06	1.43767e+07	0	Cluster 2
256.962	10	6	5	3	0	0	257.969	0.0733689	n.d.	n.d.	2.66581e+06	2293413	2.24483e+06	9.13236e+06	3.54175e+06	n.d.	n.d.	n.d.	n.d.	n/a	Cluster 4
256.971	8	5	7	1	0	2	257.979	0.0866906	n.d.	n.d.	n.d.	n.d.	n.d.	n.d.	4.80118e+06	9.6343e+06	1.19917e+07	1.12338e+07	n.d.	1	Cluster 6
256.977	10	10	2	3	0	0	257.984	-0.253902	n.d.	n.d.	n.d.	n.d.	n.d.	n.d.	n.d.	n.d.	n.d.	3.55202e+06	n.d.	n/a***	Cluster 8
256.992	11	8	4	2	0	1	258	-0.0750645	n.d.	n.d.	n.d.	n.d.	2181427	3.22082e+06	2.64797e+06	3.78957e+06	4.62464e+06	3.71261e+06	n.d.	2	Cluster 5
256.995	10	10	4	2	0	0	258.002	-0.0900602	n.d.	2.81327e+06	5125072	7.70254e+06	1.04118e+07	4109225	2.79715e+06	4.13719e+06	4226591	4.52511e+06	n.d.	2	Cluster 2
257.008	12	6	6	1	0	2	258.015	-0.167975	n.d.	n.d.	n.d.	n.d.	n.d.	2.10005e+06	2.38688e+06	n.d.	2.9189e+06	1856643	n.d.	n/a***	Cluster 5
257.01	11	8	6	1	0	1	258.017	-0.129851	n.d.	n.d.	2030468	3.18282e+06	8.89406e+06	9.40531e+06	1.75289e+07	4.39086e+07	3.70274e+07	3.30353e+07	n.d.	1, 2, 6	Cluster 6
257.016	14	7	6	2	0	0	258.023	-0.104009	n.d.	n.d.	4.34521e+06	7262568	1.09769e+07	2.93069e+06	2.59771e+06	n.d.	n.d.	n.d.	n.d.	n/a	Cluster 2
257.021	13	8	3	1	0	3	258.028	0.0397634	n.d.	n.d.	n.d.	n.d.	n.d.	n.d.	n.d.	n.d.	n.d.	2.01342e+06	n.d.	n/a***	Cluster 8
257.031	14	11	3	2	0	0	258.038	-0.0530247	n.d.	n.d.	n.d.	2503068	7.56167e+06	9.95661e+06	1.14023e+07	2.68481e+07	27177029	2.16935e+07	5.55608e+06	0, 1	Cluster 5
257.047	15	9	5	1	0	1	258.054	0.0307454	n.d.	n.d.	n.d.	n.d.	n.d.	n.d.	2.29613e+06	5.86411e+06	6.29524e+06	4.08451e+06	n.d.	1	Cluster 6
257.049	14	11	5	1	0	0	258.056	0.0988917	n.d.	n.d.	2.0514e+06	3.33427e+06	9.31587e+06	6.15233e+06	1.27594e+07	2.09008e+07	27756104	4.62244e+07	n.d.	1, 2, 3	Cluster 6
257.052	18	8	5	2	0	0	258.06	0.0323242	n.d.	n.d.	n.d.	n.d.	4.37485e+06	n.d.	n.d.	n.d.	n.d.	4.32123e+06	n.d.	n/a***	Cluster 8
257.064	14	15	2	1	0	0	258.071	0.161333	n.d.	n.d.	n.d.	n.d.	n.d.	n.d.	n.d.	2.02302e+06	3105630	5.493e+06	n.d.	1	Cluster 7
257.068	18	12	2	2	0	0	258.075	0.2145	n.d.	n.d.	n.d.	n.d.	n.d.	4.54394e+06	3.02675e+06	9.25395e+06	7.49435e+06	4.77146e+06	7.47837e+06	0	Cluster 5
257.085	18	12	4	1	0	0	258.093	3.88994e-06	n.d.	n.d.	n.d.	4.77029e+06	18243017	39470950	4.40992e+07	7.25711e+07	1.01021e+08	1.56675e+08	1.19602e+08	0, 2	Cluster 6
257.103	18	12	6	0	0	0	258.11	-0.181729	n.d.	n.d.	n.d.	n.d.	n.d.	n.d.	n.d.	n.d.	2.76055e+06	4.26923e+06	n.d.	n/a***	Cluster 7
257.118	18	16	3	0	0	0	258.126	-0.0982272	n.d.	n.d.	n.d.	n.d.	n.d.	n.d.	2994154	1.26202e+07	36734036	1.0277e+08	n.d.	2	Cluster 7
257.122	22	13	3	1	0	0	258.129	-0.107377	n.d.	n.d.	n.d.	n.d.	n.d.	n.d.	3.18809e+06	7.92316e+06	1.27531e+07	2.4183e+07	n.d.	1	Cluster 7
257.139	22	13	5	0	0	0	258.147	-0.0386366	n.d.	n.d.	n.d.	n.d.	n.d.	n.d.	2.39818e+06	3.52713e+06	4.8111e+06	8.6029e+06	n.d.	1	Cluster 7
257.155	22	17	2	0	0	0	258.162	0.0434369	n.d.	n.d.	n.d.	n.d.	n.d.	n.d.	n.d.	2.50377e+06	4.08355e+06	1.03257e+07	n.d.	1	Cluster 7
257.176	26	14	4	0	0	0	258.183	-0.0160979	2.02729e+06	2.04693e+06	2.08054e+06	2269510	2.23248e+06	n.d.	2.49146e+06	2.55064e+06	n.d.	2.98727e+06	3.36387e+06	0	Cluster 1
257.212	30	15	3	0	0	0	258.219	-0.0398387	2.08935e+06	2275247	n.d.	n.d.	n.d.	n.d.	n.d.	n.d.	n.d.	n.d.	n.d.	n/a	Cluster 1
258.869	4	4	3	5	0	0	259.876	-0.0211497	7.77981e+06	2.60846e+06	n.d.	n.d.	n.d.	5.26909e+06	n.d.	n.d.	n.d.	n.d.	n.d.	n/a	Cluster 4
258.887	4	4	5	4	0	0	259.894	-0.0595859	7899875	1.92729e+06	n.d.	n.d.	n.d.	n.d.	n.d.	n.d.	n.d.	n.d.	n.d.	n/a	Cluster 1
258.923	8	5	4	4	0	0	259.931	-0.0292751	2.14598e+06	n.d.	n.d.	n.d.	n.d.	2.30187e+06	n.d.	n.d.	n.d.	n.d.	n.d.	n/a	Cluster 4
258.972	9	7	5	2	0	1	259.979	0.05289	3.54059e+06	n.d.	2460560	4.06258e+06	6.76414e+06	6426087	8.23259e+06	1.10261e+07	1.17529e+07	1.0074e+07	n.d.	1	Cluster 5
258.987	10	5	7	1	0	2	259.994	-0.105206	n.d.	n.d.	n.d.	n.d.	n.d.	n.d.	n.d.	n.d.	n.d.	2717459	n.d.	n/a***	Cluster 8
258.995	12	6	7	2	0	0	260.002	0.00536303	n.d.	1.77386e+06	2.57669e+06	5.18591e+06	7.58402e+06	3.59284e+06	1.86594e+06	n.d.	n.d.	n.d.	n.d.	n/a	Cluster 2
259.01	12	10	4	2	0	0	260.018	-0.080823	2.13695e+06	7.91646e+06	1.76576e+07	3.43248e+07	7.03757e+07	5.11147e+08	2.28211e+08	3.0825e+08	509390234	1.50702e+08	285012512	0, 1	Cluster 5
259.02	10	9	6	0	0	2	260.027	-0.172384	n.d.	n.d.	n.d.	n.d.	n.d.	n.d.	n.d.	n.d.	2.46143e+06	4.50447e+06	n.d.	n/a***	Cluster 7
259.026	13	8	6	1	0	1	260.033	-0.132215	n.d.	n.d.	n.d.	1.64247e+06	3.73271e+06	6.72289e+06	6.27785e+06	7735635	8976924	1.00881e+07	n.d.	1, 2	Cluster 5
259.028	12	10	6	1	0	0	260.035	-0.240719	n.d.	n.d.	n.d.	n.d.	n.d.	n.d.	n.d.	3.15091e+06	4.07873e+06	8.25166e+06	n.d.	2, 3	Cluster 7
259.032	16	7	6	2	0	0	260.039	-0.022615	n.d.	n.d.	2639204	7.81571e+06	1.13413e+07	n.d.	n.d.	n.d.	n.d.	n.d.	n.d.	n/a	Cluster 2
259.043	12	14	3	1	0	0	260.051	-0.0390398	n.d.	n.d.	n.d.	n.d.	n.d.	n.d.	n.d.	n.d.	3.7549e+06	4.49597e+06	n.d.	2, 3	Cluster 7
259.047	16	11	3	2	0	0	260.054	0.00465553	n.d.	n.d.	n.d.	n.d.	5462555	1.05028e+07	1.33316e+07	2.85988e+07	3.13814e+07	2.58892e+07	6.24593e+06	0, 1	Cluster 5
259.065	16	11	5	1	0	0	260.072	0.0778841	n.d.	3401652	8.16241e+06	1.36113e+07	3.09507e+07	4.78446e+07	122927888	2.35261e+08	337218978	5.21224e+08	2.59364e+07	1	Cluster 6
259.08	16	15	2	1	0	0	260.087	0.0426895	n.d.	n.d.	n.d.	n.d.	n.d.	n.d.	n.d.	6.16391e+06	1.01373e+07	19640715	n.d.	1	Cluster 7
259.095	17	13	4	0	0	1	260.102	-0.0691368	n.d.	n.d.	n.d.	n.d.	n.d.	n.d.	n.d.	n.d.	n.d.	3.37537e+06	n.d.	n/a***	Cluster 8
259.098	16	15	4	0	0	0	260.105	-0.0429105	n.d.	n.d.	n.d.	n.d.	n.d.	n.d.	n.d.	5.8687e+06	1.40555e+07	2.62221e+07	n.d.	3	Cluster 7
259.101	20	12	4	1	0	0	260.108	-0.0637049	n.d.	n.d.	n.d.	n.d.	4.10994e+06	11655937	1.42838e+07	3.16644e+07	39347113	65662238	4.44244e+07	0, 2	Cluster 6
259.119	20	12	6	0	0	0	260.126	-0.220432	n.d.	n.d.	n.d.	n.d.	n.d.	2.48397e+06	2.83819e+06	n.d.	n.d.	6485471	n.d.	n/a***	Cluster 8
259.134	20	16	3	0	0	0	260.141	-0.0618059	n.d.	n.d.	n.d.	n.d.	n.d.	2.77323e+06	3.39071e+06	1.17911e+07	3.12977e+07	95325932	n.d.	2	Cluster 7
259.137	24	13	3	1	0	0	260.145	-0.14502	n.d.	n.d.	n.d.	n.d.	n.d.	n.d.	n.d.	n.d.	n.d.	4870707	n.d.	1	Cluster 8
259.155	24	13	5	0	0	0	260.162	0.0672184	n.d.	n.d.	n.d.	n.d.	n.d.	n.d.	n.d.	n.d.	n.d.	2446695	n.d.	n/a***	Cluster 8
259.17	24	17	2	0	0	0	260.178	0.0260562	n.d.	n.d.	n.d.	n.d.	n.d.	n.d.	n.d.	n.d.	n.d.	4.68144e+06	n.d.	1	Cluster 8
260.885	6	4	3	5	0	0	261.892	-0.152209	7.30386e+06	6.12635e+06	3.84886e+06	n.d.	n.d.	4.51436e+06	3.1319e+06	n.d.	n.d.	n.d.	n.d.	n/a	Cluster 1
260.903	6	4	5	4	0	0	261.91	0.0740851	3.6374e+06	n.d.	n.d.	n.d.	n.d.	9.36537e+06	n.d.	n.d.	n.d.	n.d.	n.d.	n/a	Cluster 4
260.987	11	7	5	2	0	1	261.995	0.0282581	n.d.	n.d.	n.d.	n.d.	2.42625e+06	3.2227e+06	4.28468e+06	5.13638e+06	7.52119e+06	10459601	n.d.	1	Cluster 6
260.99	10	9	5	2	0	0	261.997	0.029005	n.d.	n.d.	n.d.	2.50482e+06	4.17376e+06	n.d.	2.9895e+06	n.d.	n.d.	3593997	n.d.	1	Cluster 2
261.005	11	7	7	1	0	1	262.012	0.123848	n.d.	n.d.	n.d.	n.d.	2.42201e+06	n.d.	n.d.	4.12797e+06	n.d.	14241692	n.d.	n/a***	Cluster 8
261.026	14	10	4	2	0	0	262.033	0.0397738	3.55903e+06	4.8345e+06	1.45649e+07	4.2063e+07	1.57258e+08	1.48942e+09	9.74842e+08	1.52296e+09	1388523256	7.39933e+08	1.1e+09	0, 1	Cluster 5
261.036	12	9	6	0	0	2	262.043	-0.129254	n.d.	n.d.	n.d.	n.d.	n.d.	n.d.	n.d.	3424228	5.42206e+06	7.58138e+06	n.d.	n/a***	Cluster 7
261.041	15	8	6	1	0	1	262.049	0.190181	4.3177e+07	2.9743e+07	1.30564e+07	2.7243e+07	n.d.	6.61821e+06	7.06687e+06	7.60696e+06	8.76031e+06	8.5593e+06	8.56114e+06	0	Cluster 1
261.044	14	10	6	1	0	0	262.051	-0.0651768	n.d.	n.d.	1929105	3424892	7.71288e+06	2726786	4.32579e+06	6.29209e+06	10058801	2.81645e+07	n.d.	1, 2	Cluster 7
261.059	14	14	3	1	0	0	262.066	-0.104992	n.d.	n.d.	n.d.	n.d.	n.d.	n.d.	3.26218e+06	1.31962e+07	2.49538e+07	3.18757e+07	n.d.	2	Cluster 7
261.062	18	11	3	2	0	0	262.07	-0.115643	n.d.	n.d.	n.d.	n.d.	n.d.	4.80598e+06	5.84476e+06	1.24987e+07	1.91426e+07	2.06793e+07	n.d.	1	Cluster 6
261.074	15	12	5	0	0	1	262.082	-0.0808888	n.d.	n.d.	n.d.	n.d.	n.d.	n.d.	n.d.	5.58064e+06	1.27627e+07	15448775	n.d.	2	Cluster 7
261.08	18	11	5	1	0	0	262.087	-0.000360043	n.d.	1.25044e+07	2.56643e+07	1.69487e+07	1.67661e+07	1.45162e+07	2.17223e+07	3.60153e+07	51145464	1.25732e+08	2.62593e+07	1	Cluster 7
261.095	18	15	2	1	0	0	262.103	0.0504643	n.d.	n.d.	n.d.	n.d.	n.d.	6.028e+06	4.26513e+06	1.10755e+07	1.89757e+07	3.7018e+07	n.d.	1	Cluster 7
261.113	18	15	4	0	0	0	262.121	0.0561021	n.d.	n.d.	n.d.	n.d.	n.d.	n.d.	3.44975e+06	1.1857e+07	2.9513e+07	6.5117e+07	n.d.	3	Cluster 7
261.117	22	12	4	1	0	0	262.124	0.00613519	n.d.	n.d.	n.d.	n.d.	n.d.	n.d.	n.d.	4136137	5.47302e+06	1.32492e+07	8406651	0, 1, 2	Cluster 7
261.15	22	16	3	0	0	0	262.157	-0.0665021	4.66448e+06	4.54071e+06	2.28088e+06	n.d.	4.92478e+06	2.80069e+06	3.07694e+06	6.12189e+06	1.20925e+07	3.4744e+07	n.d.	2	Cluster 7
262.912	5	5	5	3	0	1	263.92	-0.0362858	1.24346e+07	6.04361e+06	3.85286e+06	2731196	n.d.	n.d.	n.d.	n.d.	n.d.	n.d.	n.d.	n/a	Cluster 1
262.951	8	8	4	3	0	0	263.958	-0.0603382	n.d.	2.97582e+06	4.41154e+06	4.21553e+06	3461154	2.27754e+06	n.d.	n.d.	n.d.	n.d.	n.d.	n/a	Cluster 2
262.961	6	7	6	1	0	2	263.968	-0.118573	n.d.	n.d.	n.d.	n.d.	n.d.	n.d.	n.d.	n.d.	n.d.	2.88131e+06	n.d.	n/a***	Cluster 8
262.967	9	6	6	2	0	1	263.974	0.0725834	n.d.	n.d.	n.d.	n.d.	2.31454e+06	1855498	n.d.	n.d.	n.d.	n.d.	n.d.	n/a	Cluster 2
263.005	12	9	5	2	0	0	264.013	0.0530864	n.d.	n.d.	5.52873e+06	1.24368e+07	2.03728e+07	3.21871e+07	37134456	3.47953e+07	2.96827e+07	2.84081e+07	n.d.	1	Cluster 5
263.021	12	13	2	2	0	0	264.028	0.120002	n.d.	n.d.	n.d.	n.d.	n.d.	n.d.	n.d.	n.d.	n.d.	1.66592e+07	n.d.	1	Cluster 8
263.036	13	11	4	1	0	1	264.043	-0.115878	n.d.	n.d.	n.d.	n.d.	n.d.	n.d.	n.d.	n.d.	4.07698e+06	5.23197e+06	n.d.	n/a***	Cluster 7
263.038	12	13	4	1	0	0	264.046	0.255769	7.61358e+06	n.d.	n.d.	n.d.	n.d.	n.d.	n.d.	n.d.	n.d.	3.30851e+06	n.d.	n/a***	Cluster 1
263.042	16	10	4	2	0	0	264.049	-0.0958859	n.d.	n.d.	3.70433e+06	1.54066e+07	4.86181e+07	1.93214e+08	1.73893e+08	1.8919e+08	209465410	1.76306e+08	2.74377e+08	0, 1	Cluster 5
263.051	14	9	6	0	0	2	264.059	-0.272114	n.d.	n.d.	n.d.	n.d.	n.d.	n.d.	n.d.	n.d.	n.d.	3.396e+06	n.d.	n/a***	Cluster 8
263.059	16	10	6	1	0	0	264.067	-0.0339771	n.d.	n.d.	n.d.	5.76392e+06	1.5775e+07	6.45166e+06	7.71599e+06	8.87527e+06	11899204	25926569	3.70378e+06	1, 2	Cluster 7
263.075	16	14	3	1	0	0	264.082	0.0139846	n.d.	n.d.	n.d.	n.d.	4.19027e+06	6296894	8.16833e+06	2.62442e+07	5.06522e+07	7.60792e+07	6.8948e+06	2	Cluster 7
263.078	20	11	3	2	0	0	264.085	-0.0579562	n.d.	n.d.	n.d.	n.d.	n.d.	n.d.	n.d.	n.d.	3.97423e+06	14228504	n.d.	1	Cluster 8
263.09	17	12	5	0	0	1	264.097	0.0472082	n.d.	n.d.	n.d.	n.d.	n.d.	n.d.	n.d.	8.02626e+06	1.61306e+07	2.31876e+07	n.d.	2	Cluster 7
263.092	16	14	5	0	0	0	264.1	-0.00529091	n.d.	n.d.	n.d.	n.d.	n.d.	n.d.	n.d.	n.d.	6.37036e+06	1.21355e+07	n.d.	2, 3	Cluster 7
263.096	20	11	5	1	0	0	264.103	0.00360325	n.d.	n.d.	n.d.	6907217	1.28636e+07	6.53306e+06	6.27441e+06	6447553	7.34187e+06	25247430	9.45947e+06	0, 1	Cluster 7
263.111	20	15	2	1	0	0	264.118	-0.101383	n.d.	n.d.	n.d.	n.d.	n.d.	7.11736e+06	5800798	1.25185e+07	2.05643e+07	4.41181e+07	2783113	1	Cluster 7
263.129	20	15	4	0	0	0	264.136	-0.081633	n.d.	n.d.	n.d.	n.d.	n.d.	4.09966e+06	5.63488e+06	1.47648e+07	3.47646e+07	7.39866e+07	n.d.	1	Cluster 7
263.132	24	12	4	1	0	0	264.14	-0.196023	n.d.	n.d.	n.d.	n.d.	n.d.	n.d.	n.d.	n.d.	n.d.	1.70234e+07	n.d.	1	Cluster 8
263.165	24	16	3	0	0	0	264.173	0.091813	n.d.	n.d.	n.d.	n.d.	n.d.	n.d.	n.d.	3.20263e+06	5.28969e+06	8.9978e+06	4498290	0, 1, 2	Cluster 7
264.928	7	5	5	3	0	1	265.935	-0.026158	2.578e+06	3.02848e+06	6.6547e+06	1.38899e+07	15314744	4.00058e+06	2797718	n.d.	n.d.	n.d.	n.d.	n/a	Cluster 2
264.943	7	9	2	3	0	1	265.951	-0.614852	n.d.	n.d.	n.d.	n.d.	1.92282e+06	4478171	3.37999e+06	1.51612e+07	18421378	4.74873e+07	2.52444e+07	0	Cluster 7
264.967	10	8	4	3	0	0	265.974	-0.185155	5.35821e+06	1.52233e+07	2.41079e+07	2.70157e+07	34252945	52035288	1.68637e+07	6.98623e+06	5.48209e+06	2.66155e+06	2.66294e+06	0	Cluster 4
264.976	8	7	6	1	0	2	265.984	-0.251856	n.d.	n.d.	n.d.	n.d.	n.d.	n.d.	2.15836e+06	6.47787e+06	1.3335e+07	1.40439e+07	n.d.	1, 3	Cluster 6
264.985	10	8	6	2	0	0	265.992	-0.142238	n.d.	n.d.	n.d.	n.d.	1890067	n.d.	n.d.	n.d.	n.d.	4.56098e+06	n.d.	n/a***	Cluster 8
265	10	12	3	2	0	0	266.007	0.0302906	n.d.	n.d.	n.d.	n.d.	n.d.	3.10945e+06	n.d.	2.69316e+06	3.29089e+06	3.28765e+06	n.d.	2	Cluster 5
265.003	14	9	3	3	0	0	266.011	0.0244789	n.d.	n.d.	n.d.	n.d.	n.d.	5.52983e+06	3.94288e+06	5.3377e+06	2.87935e+06	n.d.	n.d.	n/a	Cluster 5
265.015	11	10	5	1	0	1	266.022	0.0883723	n.d.	n.d.	n.d.	n.d.	n.d.	n.d.	n.d.	2.87631e+06	3.738e+06	2.65011e+06	n.d.	n/a***	Cluster 6
265.021	14	9	5	2	0	0	266.028	0.0702397	4.60346e+06	5.11377e+07	91204162	1.25963e+08	147938112	1.10128e+08	7.14733e+07	5.21615e+07	57601423	2.01767e+07	1.60883e+07	0, 1	Cluster 2
265.036	14	13	2	2	0	0	266.044	0.154258	n.d.	n.d.	n.d.	3117040	8784195	9.6388e+06	8.45729e+06	1.22752e+07	1.7573e+07	2.82258e+07	3.47623e+06	1	Cluster 6
265.039	14	9	7	1	0	0	266.046	-0.00323726	n.d.	n.d.	n.d.	n.d.	2.66405e+06	n.d.	n.d.	n.d.	6627111	9.18381e+06	n.d.	1	Cluster 7
265.052	15	11	4	1	0	1	266.059	-0.0204224	n.d.	n.d.	n.d.	n.d.	n.d.	n.d.	n.d.	2.05694e+06	3.13114e+06	n.d.	n.d.	n/a	Cluster 6
265.054	14	13	4	1	0	0	266.061	-0.0895931	n.d.	n.d.	n.d.	n.d.	5688237	8.41188e+06	1.55097e+07	28768312	3.96737e+07	5.36263e+07	3.91316e+06	1, 2	Cluster 6
265.057	18	10	4	2	0	0	266.065	-0.127701	n.d.	n.d.	n.d.	n.d.	4.58366e+06	10309782	11118171	1.46931e+07	1.92365e+07	29267144	3.27135e+07	0, 1	Cluster 6
265.069	15	11	6	0	0	1	266.077	-0.144117	n.d.	n.d.	n.d.	n.d.	n.d.	n.d.	n.d.	3.83297e+06	5.39714e+06	5473540	3.64388e+06	0	Cluster 6
265.075	18	10	6	1	0	0	266.082	-0.107758	n.d.	n.d.	5.73328e+06	9.98045e+06	5.07237e+07	2.34476e+07	2.1136e+07	12081758	1.71298e+07	8.57649e+07	5.05652e+07	0	Cluster 7
265.09	18	14	3	1	0	0	266.098	-0.0810629	n.d.	n.d.	n.d.	n.d.	3.87489e+06	1.11947e+07	1.53044e+07	4.79267e+07	78219675	1.1841e+08	1.68172e+07	2	Cluster 7
265.106	19	12	5	0	0	1	266.113	-0.0541784	n.d.	n.d.	n.d.	n.d.	n.d.	n.d.	n.d.	3.10676e+06	4.22265e+06	7.76702e+06	n.d.	2	Cluster 7
265.108	18	14	5	0	0	0	266.115	-0.0430843	n.d.	n.d.	n.d.	n.d.	1.84243e+06	n.d.	2.84787e+06	6.33561e+06	1.5112e+07	3.71406e+07	n.d.	2	Cluster 7
265.112	22	11	5	1	0	0	266.119	0.038927	n.d.	n.d.	n.d.	n.d.	n.d.	n.d.	n.d.	n.d.	n.d.	2.91697e+06	2.886e+06	0	Cluster 8
265.127	22	15	2	1	0	0	266.134	-0.115428	n.d.	n.d.	n.d.	n.d.	n.d.	n.d.	2.86693e+06	6975043	1.08877e+07	2.48576e+07	3.36105e+06	1	Cluster 7
265.145	22	15	4	0	0	0	266.152	-0.10779	n.d.	n.d.	n.d.	n.d.	n.d.	3.47408e+06	5099224	1.42077e+07	2.73399e+07	5.34388e+07	n.d.	1	Cluster 7
265.148	26	12	4	1	0	0	266.155	-0.0870684	2.86913e+07	6.00534e+07	2.95522e+07	3.04891e+07	2.32305e+08	2.37555e+07	2.53132e+07	21210296	1.88448e+07	3.66204e+07	9.23033e+07	0, 1	Cluster 2
265.181	26	16	3	0	0	0	266.188	-0.130402	n.d.	n.d.	n.d.	n.d.	n.d.	n.d.	n.d.	n.d.	n.d.	2771571	n.d.	n/a***	Cluster 8
266.923	5	8	3	3	0	1	267.93	0.330508	n.d.	n.d.	n.d.	n.d.	n.d.	n.d.	n.d.	n.d.	n.d.	3.07416e+06	n.d.	n/a***	Cluster 8
266.961	9	5	7	2	0	1	267.969	-0.102063	n.d.	n.d.	n.d.	n.d.	n.d.	n.d.	n.d.	n.d.	n.d.	1872374	n.d.	n/a***	Cluster 8
266.983	12	8	4	3	0	0	267.99	0.0291967	3.59412e+06	4.79955e+06	1.09915e+07	22670746	3.52819e+07	1.81515e+07	1.21664e+07	9090291	7.84291e+06	4.18667e+06	3.97186e+06	0	Cluster 2
266.992	10	7	6	1	0	2	267.999	0.0975385	n.d.	n.d.	n.d.	n.d.	3.11475e+06	6.0184e+06	1.27691e+07	25915750	4.77381e+07	3.87159e+07	n.d.	1	Cluster 6
267	12	8	6	2	0	0	268.008	-0.0950037	n.d.	n.d.	3.11192e+06	3.54226e+06	3984489	n.d.	n.d.	n.d.	n.d.	n.d.	n.d.	n/a	Cluster 2
267.015	12	12	3	2	0	0	268.023	-0.0645655	n.d.	n.d.	n.d.	n.d.	4.03919e+06	3.44945e+06	3.29528e+06	6.7537e+06	8.78013e+06	6.98231e+06	2.67968e+06	0, 1, 2	Cluster 5
267.031	13	10	5	1	0	1	268.038	-0.218585	n.d.	n.d.	n.d.	n.d.	n.d.	2457812	2.57694e+06	7.57125e+06	1.0022e+07	5704763	n.d.	2	Cluster 6
267.033	12	12	5	1	0	0	268.041	-0.240165	n.d.	n.d.	n.d.	n.d.	2.76348e+06	n.d.	n.d.	4.53617e+06	3.81415e+06	3.71596e+06	n.d.	2, 3	Cluster 6
267.037	16	9	5	2	0	0	268.044	-0.234088	n.d.	7.6799e+06	2.25458e+07	4.54735e+07	4.06921e+07	1.42194e+07	1.89542e+07	1.23507e+07	1.09063e+07	1.0202e+07	3.80861e+06	0, 1, 2	Cluster 2
267.052	16	13	2	2	0	0	268.059	-0.186054	n.d.	n.d.	n.d.	n.d.	5.39164e+06	1.35565e+07	1.02967e+07	2.17194e+07	3.23924e+07	4.84749e+07	n.d.	1	Cluster 6
267.054	16	9	7	1	0	0	268.062	-0.160428	n.d.	n.d.	n.d.	1909228	3064908	n.d.	3.42655e+06	n.d.	n.d.	8732170	n.d.	n/a***	Cluster 8
267.064	13	14	4	0	0	1	268.071	-0.284438	4.92192e+07	4.67631e+07	2.03664e+07	3.84878e+07	1.46885e+07	n.d.	4.95293e+06	n.d.	n.d.	n.d.	1.01835e+07	n/a*	Cluster 1
267.07	16	13	4	1	0	0	268.077	-0.0752538	n.d.	n.d.	n.d.	n.d.	8637126	1.6548e+07	2.86833e+07	6.34094e+07	1.02778e+08	138142672	1.37678e+07	1	Cluster 6
267.073	20	10	4	2	0	0	268.08	-0.120117	n.d.	n.d.	n.d.	n.d.	n.d.	n.d.	2.69022e+06	n.d.	n.d.	8.80795e+06	5.88097e+06	0	Cluster 8
267.085	17	11	6	0	0	1	268.092	0.00157253	n.d.	n.d.	n.d.	n.d.	n.d.	n.d.	n.d.	3.28629e+06	4.42053e+06	4.3142e+06	n.d.	n/a***	Cluster 6
267.087	16	13	6	0	0	0	268.095	-0.107006	n.d.	n.d.	n.d.	n.d.	n.d.	n.d.	n.d.	n.d.	n.d.	3.74339e+06	n.d.	3	Cluster 8
267.091	20	10	6	1	0	0	268.098	0.0532403	n.d.	n.d.	n.d.	n.d.	1.81845e+06	3.36358e+06	4.34049e+06	3.59822e+06	4.18862e+06	1.48444e+07	1.0877e+07	0, 1	Cluster 7
267.103	16	17	3	0	0	0	268.11	0.152825	n.d.	n.d.	n.d.	n.d.	n.d.	n.d.	n.d.	n.d.	n.d.	4.05863e+06	n.d.	n/a***	Cluster 8
267.106	20	14	3	1	0	0	268.113	0.0510659	n.d.	n.d.	n.d.	n.d.	n.d.	7.92503e+06	1.06021e+07	4.22813e+07	67488502	6.62738e+07	1.87973e+07	0, 2	Cluster 6
267.124	20	14	5	0	0	0	268.131	-0.0539226	n.d.	n.d.	n.d.	n.d.	n.d.	n.d.	3.79353e+06	9.68822e+06	22931704	4.85595e+07	n.d.	2	Cluster 7
267.139	20	18	2	0	0	0	268.146	-0.140676	n.d.	n.d.	n.d.	n.d.	n.d.	n.d.	n.d.	n.d.	n.d.	3.46153e+06	n.d.	n/a***	Cluster 8
267.142	24	15	2	1	0	0	268.15	-0.155879	n.d.	n.d.	n.d.	n.d.	n.d.	n.d.	n.d.	n.d.	2.96095e+06	8.28823e+06	n.d.	1	Cluster 8
267.16	24	15	4	0	0	0	268.167	-0.11346	2.19215e+06	3167402	n.d.	n.d.	2.03276e+06	2.7109e+06	4.00864e+06	6.4748e+06	1.13475e+07	1.82469e+07	n.d.	1	Cluster 7
267.233	32	17	2	0	0	0	268.24	-0.103251	14438803	9.72613e+06	5.90397e+06	7.07986e+06	10496216	4.39678e+06	6.4551e+06	4.5626e+06	4.35921e+06	7.42129e+06	2.13566e+07	0	Cluster 1
268.908	6	6	4	4	0	0	269.915	-0.0616569	2.35547e+06	n.d.	n.d.	n.d.	n.d.	4.5591e+06	n.d.	n.d.	n.d.	n.d.	n.d.	n/a	Cluster 4
268.917	4	5	6	2	0	2	269.924	-0.0309761	n.d.	n.d.	n.d.	n.d.	2.50965e+06	n.d.	n.d.	n.d.	3.39307e+06	3456111	n.d.	1	Cluster 7
268.923	7	4	6	3	0	1	269.93	-0.0740472	3969331	2.49387e+06	2.17382e+06	n.d.	n.d.	n.d.	n.d.	n.d.	n.d.	n.d.	n.d.	n/a	Cluster 1
268.944	10	7	3	4	0	0	269.951	-0.0909818	n.d.	n.d.	n.d.	n.d.	2.33607e+06	2.31072e+06	n.d.	n.d.	n.d.	n.d.	n.d.	n/a	Cluster 4
268.962	10	7	5	3	0	0	269.969	-0.118288	3.17646e+07	1.49033e+07	4676805	2.60478e+06	2.86432e+06	6.72689e+06	4.13063e+06	4.9281e+06	9009211	4.18473e+06	n.d.	1	Cluster 1
268.969	8	10	2	2	0	2	269.976	0.222535	n.d.	n.d.	n.d.	n.d.	n.d.	n.d.	n.d.	4.9842e+06	6.40435e+06	5.05737e+06	n.d.	n/a***	Cluster 6
268.971	8	6	7	1	0	2	269.979	-0.0611106	n.d.	n.d.	n.d.	n.d.	n.d.	n.d.	n.d.	n.d.	3.05434e+06	4.25755e+06	n.d.	2	Cluster 7
268.977	10	11	2	3	0	0	269.984	0.00257643	n.d.	n.d.	3.03412e+06	n.d.	n.d.	2.19098e+06	n.d.	n.d.	n.d.	1.8369e+06	n.d.	1	Cluster 4
268.995	10	11	4	2	0	0	270.002	-0.0755368	n.d.	n.d.	n.d.	3.32152e+06	3.58498e+06	1897443	n.d.	2.37061e+06	n.d.	2796462	n.d.	1	Cluster 2
268.998	14	8	4	3	0	0	270.005	-0.0199778	n.d.	n.d.	2.34277e+06	6.20507e+06	16706471	9.74181e+06	8.38632e+06	8298264	8.72583e+06	7.94076e+06	9.91392e+06	0	Cluster 3
269.008	12	7	6	1	0	2	270.015	0.054649	n.d.	n.d.	n.d.	n.d.	n.d.	n.d.	1.99256e+06	4.44868e+06	7.04596e+06	8.8309e+06	n.d.	1	Cluster 6
269.01	11	9	6	1	0	1	270.017	-0.0550239	n.d.	n.d.	n.d.	n.d.	2.41837e+06	n.d.	n.d.	3.73144e+06	5.8208e+06	7.08259e+06	n.d.	1	Cluster 6
269.016	14	8	6	2	0	0	270.023	-0.0521493	n.d.	n.d.	2.27454e+06	3.86941e+06	7.13276e+06	2942300	3.05148e+06	2348412	2.55674e+06	2.23924e+06	n.d.	n/a***	Cluster 2
269.031	14	12	3	2	0	0	270.038	0.00311488	2.94547e+06	3.37845e+06	4169079	8.56027e+06	1.40014e+07	1.69706e+07	2.08946e+07	2.68968e+07	3.21657e+07	2.58724e+07	20663770	0, 2	Cluster 5
269.046	15	10	5	1	0	1	270.054	-0.164273	n.d.	n.d.	n.d.	n.d.	n.d.	2.93563e+06	3.31707e+06	7.26767e+06	1.09576e+07	1.06152e+07	2.37921e+06	0, 2	Cluster 6
269.049	14	12	5	1	0	0	270.056	-0.161874	n.d.	2.28809e+06	3.21212e+06	3.90611e+06	7.9465e+06	3.77151e+06	6.14394e+06	15295492	2.36133e+07	3.5861e+07	4.01171e+06	2, 3	Cluster 7
269.052	18	9	5	2	0	0	270.06	-0.197226	n.d.	n.d.	2.41356e+06	8.02088e+06	1.60204e+07	13758456	1.63189e+07	1.69675e+07	1.18493e+07	9131888	1.19201e+07	0	Cluster 3
269.067	18	13	2	2	0	0	270.075	-0.189718	n.d.	n.d.	n.d.	n.d.	3.13879e+06	1.18767e+07	9.695e+06	2.21999e+07	3.34311e+07	4.79237e+07	n.d.	1	Cluster 6
269.07	18	9	7	1	0	0	270.077	0.0919017	3.81311e+06	2.62256e+06	n.d.	4.08785e+06	6744411	4.47112e+06	n.d.	n.d.	n.d.	n.d.	n.d.	n/a	Cluster 2
269.079	15	14	4	0	0	1	270.087	-0.175498	n.d.	n.d.	n.d.	n.d.	n.d.	n.d.	n.d.	n.d.	4.68822e+06	6.79016e+06	n.d.	2	Cluster 7
269.085	18	13	4	1	0	0	270.093	-0.0846572	n.d.	n.d.	n.d.	1.95707e+06	7.9814e+06	3.22971e+07	6.6377e+07	2.44323e+08	338302028	2.35901e+08	2.69666e+07	1	Cluster 6
269.101	19	11	6	0	0	1	270.108	-0.329171	n.d.	n.d.	n.d.	n.d.	n.d.	n.d.	n.d.	n.d.	n.d.	2.48566e+06	n.d.	n/a***	Cluster 8
269.103	18	13	6	0	0	0	270.11	0.0850492	n.d.	n.d.	n.d.	n.d.	n.d.	n.d.	n.d.	n.d.	3.67632e+06	5.74194e+06	n.d.	n/a***	Cluster 7
269.118	18	17	3	0	0	0	270.126	0.097132	n.d.	n.d.	n.d.	n.d.	n.d.	n.d.	n.d.	2680857	5.399e+06	1.18581e+07	n.d.	1, 2	Cluster 7
269.122	22	14	3	1	0	0	270.129	0.0933184	n.d.	n.d.	n.d.	n.d.	n.d.	4.06765e+06	4.97136e+06	1.38836e+07	1.6828e+07	2.23773e+07	9.91407e+06	0, 2	Cluster 6
269.139	22	14	5	0	0	0	270.147	-0.0270417	n.d.	n.d.	n.d.	n.d.	2140365	n.d.	3.10388e+06	5.41789e+06	1.02604e+07	2.2185e+07	2.72705e+06	2	Cluster 7
269.155	22	18	2	0	0	0	270.162	-0.181316	n.d.	n.d.	n.d.	n.d.	n.d.	n.d.	n.d.	n.d.	n.d.	4.12457e+06	n.d.	n/a***	Cluster 8
269.176	26	15	4	0	0	0	270.183	-0.349047	n.d.	n.d.	n.d.	n.d.	n.d.	n.d.	n.d.	n.d.	n.d.	2863209	n.d.	1	Cluster 8
269.212	30	16	3	0	0	0	270.219	-0.0102373	3.52585e+06	3.74844e+06	2.68703e+06	2.78589e+06	4.3667e+06	2.27648e+06	2.84523e+06	n.d.	2.09515e+06	4.04007e+06	8.74867e+06	0	Cluster 1
269.249	34	17	2	0	0	0	270.256	-0.0383549	3.51047e+07	2.93557e+07	2.1462e+07	2.20232e+07	32520475	1.51184e+07	2.39839e+07	1.68754e+07	1.53541e+07	3.11085e+07	7.88894e+07	0	Cluster 1
270.923	8	6	4	4	0	0	271.931	-0.173865	2.11488e+06	n.d.	n.d.	n.d.	1.76558e+06	1.14308e+07	2.63884e+06	n.d.	n.d.	n.d.	n.d.	n/a	Cluster 4
270.933	6	5	6	2	0	2	271.94	-0.249084	n.d.	n.d.	n.d.	n.d.	n.d.	n.d.	n.d.	3.09942e+06	4.36926e+06	3820226	n.d.	1	Cluster 6
270.948	6	9	3	2	0	2	271.955	0.286118	1.5024e+07	7.62306e+06	6.4087e+06	8.92507e+06	6.67348e+06	2.19954e+07	8.44037e+06	1.38e+07	1.28034e+07	3.87292e+06	n.d.	n/a***	Cluster 4
270.956	8	10	3	3	0	0	271.964	0.00606002	n.d.	n.d.	n.d.	2905311	1.89881e+06	n.d.	n.d.	n.d.	n.d.	n.d.	n.d.	n/a	Cluster 2
270.977	12	7	5	3	0	0	271.985	-0.0790619	4.76197e+07	24413077	2.21868e+07	5.66184e+06	4243366	2.77186e+08	8.77744e+07	1.32439e+07	n.d.	4.9391e+06	n.d.	n/a***	Cluster 4
270.987	10	6	7	1	0	2	271.994	0.0153402	n.d.	n.d.	n.d.	n.d.	2.59524e+06	4.26526e+06	4.70905e+06	8.40321e+06	8111082	7507201	n.d.	n/a***	Cluster 5
270.993	12	11	2	3	0	0	272	-0.0504368	n.d.	n.d.	n.d.	n.d.	3.46403e+06	4263588	2.9205e+06	4.60744e+06	n.d.	7.10841e+06	n.d.	1	Cluster 3
271.01	12	11	4	2	0	0	272.018	-0.0944429	n.d.	n.d.	4.84937e+06	6.32505e+06	1.4265e+07	1.47154e+07	24627027	3.61402e+07	37903790	2.51786e+07	4.42438e+06	1, 2	Cluster 5
271.026	13	9	6	1	0	1	272.033	-0.134733	n.d.	n.d.	n.d.	n.d.	8.76612e+06	1.81301e+07	37163292	57218264	71534002	7.77567e+07	n.d.	1	Cluster 6
271.047	16	12	3	2	0	0	272.054	-0.129424	n.d.	n.d.	2146065	7.327e+06	1.53622e+07	2.72895e+07	2.83059e+07	5.82195e+07	72709557	6.75604e+07	4.49322e+07	0, 2	Cluster 5
271.059	13	13	5	0	0	1	272.066	-0.0456727	n.d.	n.d.	n.d.	n.d.	n.d.	n.d.	n.d.	n.d.	n.d.	4261172	n.d.	n/a***	Cluster 8
271.061	12	15	5	0	0	0	272.068	-0.104209	n.d.	n.d.	1.96768e+06	2.45082e+06	2.34633e+06	n.d.	n.d.	n.d.	n.d.	n.d.	n.d.	n/a	Cluster 2
271.062	17	10	5	1	0	1	272.069	-0.13249	n.d.	n.d.	n.d.	n.d.	n.d.	n.d.	n.d.	n.d.	n.d.	8753528	n.d.	n/a***	Cluster 8
271.065	16	12	5	1	0	0	272.072	-0.0673898	n.d.	n.d.	3.11482e+06	6.92205e+06	1.47714e+07	1.49429e+07	2.41619e+07	5.72383e+07	8.71275e+07	1.85674e+08	2.41642e+07	2	Cluster 7
271.068	20	9	5	2	0	0	272.075	-0.0731551	n.d.	n.d.	n.d.	n.d.	n.d.	n.d.	n.d.	n.d.	n.d.	9472786	13358824	0	Cluster 8
271.08	16	16	2	1	0	0	272.087	0.0279881	n.d.	n.d.	n.d.	n.d.	n.d.	n.d.	n.d.	n.d.	n.d.	4.12737e+06	n.d.	n/a***	Cluster 8
271.083	20	13	2	2	0	0	272.09	-0.00175961	n.d.	n.d.	n.d.	n.d.	n.d.	6.24993e+06	4.15051e+06	10286647	1.53023e+07	2.52007e+07	n.d.	1	Cluster 7
271.095	17	14	4	0	0	1	272.102	0.01031	n.d.	n.d.	n.d.	n.d.	n.d.	n.d.	n.d.	2.69042e+06	6311294	1.08338e+07	n.d.	2	Cluster 7
271.098	16	16	4	0	0	0	272.105	0.00435268	n.d.	n.d.	n.d.	n.d.	n.d.	n.d.	n.d.	2.95629e+06	5.19661e+06	9.94218e+06	n.d.	2	Cluster 7
271.101	20	13	4	1	0	0	272.108	-0.0180339	n.d.	n.d.	n.d.	n.d.	3.69639e+06	8.49747e+06	1.46752e+07	3.72082e+07	4.71894e+07	6.43605e+07	9.57706e+06	1	Cluster 6
271.119	20	13	6	0	0	0	272.126	-0.103416	n.d.	n.d.	n.d.	n.d.	n.d.	n.d.	2.45646e+06	n.d.	3.63066e+06	4.96876e+06	n.d.	n/a***	Cluster 7
271.134	20	17	3	0	0	0	272.141	-0.160732	n.d.	n.d.	n.d.	n.d.	n.d.	n.d.	2.59786e+06	7.03756e+06	1.37288e+07	3.50923e+07	n.d.	1	Cluster 7
271.137	24	14	3	1	0	0	272.145	-0.134094	n.d.	n.d.	n.d.	n.d.	n.d.	n.d.	n.d.	2.30886e+06	n.d.	5.19303e+06	n.d.	n/a***	Cluster 8
271.155	24	14	5	0	0	0	272.162	-0.101042	n.d.	n.d.	n.d.	n.d.	n.d.	n.d.	n.d.	2210186	2.92523e+06	5.69072e+06	3.99224e+06	0	Cluster 7
271.191	28	15	4	0	0	0	272.199	-0.0159666	n.d.	n.d.	n.d.	n.d.	n.d.	n.d.	n.d.	n.d.	n.d.	3726636	3.5429e+06	0	Cluster 8
271.228	32	16	3	0	0	0	272.235	-0.177106	4.43015e+06	4.12424e+06	3088066	2.40325e+06	4.3109e+06	n.d.	3.73625e+06	2.93897e+06	n.d.	4.83129e+06	1.0068e+07	0	Cluster 1
272.939	10	6	4	4	0	0	273.946	-0.0271856	n.d.	n.d.	2.39942e+06	n.d.	n.d.	1.22193e+07	3346591	2242909	n.d.	n.d.	n.d.	n/a	Cluster 4
272.949	8	5	6	2	0	2	273.956	0.0135593	n.d.	n.d.	n.d.	n.d.	n.d.	n.d.	2.16379e+06	7.18046e+06	1.43515e+07	19533167	n.d.	1	Cluster 7
272.951	7	7	6	2	0	1	273.958	-0.0216632	n.d.	n.d.	n.d.	n.d.	n.d.	n.d.	n.d.	n.d.	n.d.	2863738	n.d.	n/a***	Cluster 8
272.957	10	6	6	3	0	0	273.964	-0.0692894	n.d.	n.d.	n.d.	n.d.	n.d.	5.17795e+06	n.d.	n.d.	2.44413e+06	n.d.	n.d.	n/a	Cluster 4
272.972	10	10	3	3	0	0	273.979	-0.0389674	n.d.	n.d.	4.96666e+06	9.50272e+06	12797545	n.d.	n.d.	n.d.	n.d.	3.0125e+06	4.7352e+06	0	Cluster 2
272.987	11	8	5	2	0	1	273.995	-0.151948	n.d.	n.d.	n.d.	2.00028e+06	2.90724e+06	2986208	3.77858e+06	4.5815e+06	3.90156e+06	2.91481e+06	n.d.	1	Cluster 5
272.99	10	10	5	2	0	0	273.997	-0.129419	n.d.	3.9128e+06	5.11087e+06	6.08461e+06	6.18584e+06	n.d.	n.d.	n.d.	n.d.	n.d.	n.d.	n/a	Cluster 2
272.993	14	7	5	3	0	0	274	-0.124886	n.d.	3.05358e+06	7895255	1.44036e+07	1.19084e+07	3.12812e+06	2.13287e+06	n.d.	n.d.	2.52493e+06	n.d.	n/a***	Cluster 2
273.003	12	6	7	1	0	2	274.01	-0.212133	n.d.	n.d.	n.d.	n.d.	n.d.	3.61136e+06	3.62416e+06	4.5784e+06	4.77483e+06	5.13147e+06	3.20348e+06	0	Cluster 5
273.005	11	8	7	1	0	1	274.012	-0.235402	n.d.	n.d.	n.d.	n.d.	3.45022e+06	n.d.	2.57602e+06	4.78872e+06	4.66838e+06	4.07032e+06	n.d.	2	Cluster 6
273.008	14	11	2	3	0	0	274.016	-0.201089	n.d.	n.d.	n.d.	n.d.	3.32474e+06	7847524	5.80707e+06	1.06133e+07	9079588	1.10091e+07	n.d.	1	Cluster 5
273.011	14	7	7	2	0	0	274.018	-0.145207	n.d.	n.d.	n.d.	2.20154e+06	2381828	n.d.	2.7083e+06	n.d.	n.d.	n.d.	n.d.	n/a	Cluster 2
273.02	11	12	4	1	0	1	274.028	-0.271196	n.d.	n.d.	n.d.	n.d.	n.d.	n.d.	n.d.	n.d.	3.13592e+06	4.70126e+06	n.d.	2	Cluster 7
273.026	14	11	4	2	0	0	274.033	-0.151092	n.d.	n.d.	n.d.	6856097	2.42979e+07	2.90546e+07	4.09747e+07	6.59545e+07	6.69202e+07	5.18777e+07	2.04255e+07	0, 1	Cluster 5
273.041	15	9	6	1	0	1	274.049	-0.0732306	n.d.	n.d.	n.d.	n.d.	n.d.	5.13402e+06	9.02363e+06	1.40661e+07	1.67785e+07	2.34974e+07	n.d.	1, 2	Cluster 6
273.044	14	11	6	1	0	0	274.051	-0.08755	n.d.	n.d.	n.d.	n.d.	6.09363e+06	n.d.	3.0326e+06	4.7233e+06	6350571	1.54011e+07	n.d.	1, 2, 3	Cluster 7
273.059	14	15	3	1	0	0	274.066	0.0674579	n.d.	n.d.	n.d.	n.d.	n.d.	n.d.	n.d.	n.d.	4.21233e+06	5.48375e+06	n.d.	1	Cluster 7
273.062	18	12	3	2	0	0	274.07	0.0478022	n.d.	n.d.	n.d.	2.46178e+06	7.661e+06	1.88125e+07	1.91778e+07	3.87325e+07	3.43821e+07	3.81989e+07	4.83525e+07	0	Cluster 5
273.074	15	13	5	0	0	1	274.082	0.138944	n.d.	n.d.	n.d.	n.d.	n.d.	n.d.	n.d.	3.94729e+06	8.90187e+06	9.75991e+06	n.d.	3	Cluster 7
273.08	18	12	5	1	0	0	274.087	0.0389116	n.d.	n.d.	3.92014e+06	8.37241e+06	2.1214e+07	4.51809e+07	4.58767e+07	6.2908e+07	77744945	1.31785e+08	1.23467e+08	0, 1	Cluster 6
273.095	18	16	2	1	0	0	274.103	-0.0497262	n.d.	n.d.	n.d.	n.d.	n.d.	n.d.	n.d.	2.36587e+06	3.05404e+06	5.62463e+06	n.d.	1	Cluster 7
273.099	22	13	2	2	0	0	274.106	-0.0675104	n.d.	n.d.	n.d.	n.d.	n.d.	n.d.	n.d.	2.38302e+06	n.d.	8.54378e+06	n.d.	1	Cluster 8
273.111	19	14	4	0	0	1	274.118	-0.103767	n.d.	n.d.	n.d.	n.d.	n.d.	n.d.	n.d.	2798007	5.99577e+06	1.04455e+07	n.d.	2	Cluster 7
273.113	18	16	4	0	0	0	274.121	-0.0943052	n.d.	n.d.	n.d.	n.d.	n.d.	n.d.	2.57063e+06	9.74006e+06	22110008	5.2235e+07	n.d.	2	Cluster 7
273.117	22	13	4	1	0	0	274.124	-0.148105	n.d.	n.d.	n.d.	n.d.	n.d.	2.80006e+06	3.7208e+06	7.8699e+06	1.14594e+07	17829498	2.86698e+06	1	Cluster 7
273.134	22	13	6	0	0	0	274.142	-0.175115	n.d.	n.d.	n.d.	n.d.	n.d.	n.d.	3.03239e+06	2.55929e+06	3374524	6924111	n.d.	n/a***	Cluster 7
273.15	22	17	3	0	0	0	274.157	-0.157577	n.d.	n.d.	n.d.	n.d.	n.d.	3182000	3.00224e+06	8.08654e+06	1.58695e+07	3.97627e+07	n.d.	1	Cluster 7
274.9	8	5	3	5	0	0	275.908	0.114598	n.d.	n.d.	n.d.	n.d.	n.d.	3.20627e+06	2.35483e+06	n.d.	n.d.	n.d.	n.d.	n/a	Cluster 4
274.918	8	5	5	4	0	0	275.925	-0.0359161	7.85057e+06	2819014	n.d.	n.d.	n.d.	3.8078e+06	n.d.	n.d.	n.d.	n.d.	n.d.	n/a	Cluster 1
274.951	8	9	4	3	0	0	275.958	-0.21235	n.d.	n.d.	n.d.	2495552	4949910	4.28599e+06	2.87736e+06	3.0228e+06	n.d.	n.d.	n.d.	n/a	Cluster 3
274.964	10	5	6	2	0	2	275.971	-0.220029	n.d.	n.d.	n.d.	n.d.	n.d.	n.d.	n.d.	2.58743e+06	3.02624e+06	4.06631e+06	n.d.	1	Cluster 6
274.966	9	7	6	2	0	1	275.974	-0.197915	n.d.	n.d.	n.d.	2192415	2.54871e+06	n.d.	n.d.	2.32412e+06	n.d.	2.7342e+06	n.d.	1	Cluster 2
274.988	12	10	3	3	0	0	275.995	-0.0812291	n.d.	3.0826e+06	8.1869e+06	17804933	2.75307e+07	1.71551e+07	1.17469e+07	1.2024e+07	11511713	1.68507e+07	3.08181e+07	0, 1	Cluster 3
275.003	13	8	5	2	0	1	276.01	-0.0243306	n.d.	n.d.	n.d.	n.d.	2851614	2.83215e+06	3.74881e+06	4.29598e+06	3.68362e+06	1804456	n.d.	n/a***	Cluster 5
275.005	12	10	5	2	0	0	276.013	0.0353193	n.d.	n.d.	5494552	7.58798e+06	1.07038e+07	6.92701e+06	6.86143e+06	6.61839e+06	7.88778e+06	3.66228e+06	n.d.	2	Cluster 3
275.021	13	8	7	1	0	1	276.028	0.0263035	n.d.	n.d.	n.d.	n.d.	3.37889e+06	3.77378e+06	4.8728e+06	8.10811e+06	8.04492e+06	5.9573e+06	n.d.	n/a***	Cluster 5
275.024	16	11	2	3	0	0	276.031	0.183235	n.d.	n.d.	n.d.	n.d.	n.d.	4.29153e+06	3.01445e+06	7.18023e+06	5.68377e+06	5.72137e+06	n.d.	1	Cluster 5
275.036	13	12	4	1	0	1	276.043	-0.0077808	n.d.	n.d.	n.d.	n.d.	n.d.	n.d.	n.d.	5.41516e+06	9.03364e+06	1.13892e+07	n.d.	2	Cluster 7
275.042	16	11	4	2	0	0	276.049	-0.0108347	n.d.	n.d.	n.d.	4.85937e+06	1.38147e+07	2.70244e+07	3.8121e+07	7.56127e+07	64783531	4.89054e+07	3.10852e+07	0, 1	Cluster 5
275.059	16	11	6	1	0	0	276.067	-0.114455	n.d.	n.d.	n.d.	2618541	8.63496e+06	7.4694e+06	1.32799e+07	1.94651e+07	2.85634e+07	63425716	n.d.	1	Cluster 7
275.075	16	15	3	1	0	0	276.082	-0.169056	n.d.	n.d.	n.d.	n.d.	n.d.	5.6076e+06	5.36458e+06	2.83078e+07	54766770	4.09915e+07	n.d.	1, 2	Cluster 6
275.078	20	12	3	2	0	0	276.085	-0.186492	n.d.	n.d.	n.d.	n.d.	n.d.	6.30055e+06	7.31911e+06	1.91582e+07	1.54403e+07	1.20508e+07	1.57694e+07	0	Cluster 5
275.09	17	13	5	0	0	1	276.097	-0.151848	n.d.	n.d.	n.d.	n.d.	n.d.	n.d.	n.d.	4.08708e+06	8.04921e+06	1.01008e+07	n.d.	n/a***	Cluster 7
275.092	16	15	5	0	0	0	276.1	-0.161571	n.d.	n.d.	n.d.	n.d.	n.d.	n.d.	n.d.	n.d.	4.6513e+06	9.66163e+06	n.d.	3	Cluster 7
275.096	20	12	5	1	0	0	276.103	-0.0891071	n.d.	n.d.	n.d.	2.88658e+06	10686210	3.13358e+07	3.37638e+07	4.43603e+07	6.76738e+07	1.08943e+08	1.21136e+08	0	Cluster 6
275.111	20	16	2	1	0	0	276.118	-0.036727	n.d.	n.d.	n.d.	n.d.	n.d.	n.d.	n.d.	3046181	3.61816e+06	6.04868e+06	n.d.	1, 2	Cluster 7
275.115	24	13	2	2	0	0	276.122	0.054232	n.d.	n.d.	n.d.	n.d.	n.d.	n.d.	n.d.	n.d.	n.d.	2095108	n.d.	1	Cluster 8
275.126	21	14	4	0	0	1	276.134	-0.154765	n.d.	n.d.	n.d.	n.d.	n.d.	n.d.	n.d.	n.d.	n.d.	3128711	n.d.	n/a***	Cluster 8
275.129	20	16	4	0	0	0	276.136	0.0119907	n.d.	n.d.	n.d.	n.d.	n.d.	n.d.	4.6638e+06	1.86892e+07	5.34223e+07	1.5022e+08	n.d.	2	Cluster 7
275.132	24	13	4	1	0	0	276.14	-0.0166465	n.d.	n.d.	n.d.	n.d.	n.d.	n.d.	n.d.	n.d.	n.d.	8.03152e+06	n.d.	1	Cluster 8
275.15	24	13	6	0	0	0	276.157	0.045139	n.d.	n.d.	n.d.	n.d.	n.d.	n.d.	n.d.	n.d.	n.d.	2.12091e+06	n.d.	n/a***	Cluster 8
275.165	24	17	3	0	0	0	276.173	-0.110835	4769139	4.67434e+06	n.d.	3.12584e+06	3.20095e+06	3476611	4.47463e+06	6.81013e+06	10482116	1.86444e+07	n.d.	1	Cluster 7
276.897	6	4	6	4	0	0	277.905	-0.0415786	n.d.	3.5758e+06	4980439	4.37873e+06	n.d.	n.d.	n.d.	n.d.	n.d.	n.d.	n.d.	n/a	Cluster 2
276.967	10	9	4	3	0	0	277.974	-0.0710049	1.07256e+07	2.48967e+06	5.6795e+06	1.03117e+07	8.22397e+06	5.00347e+07	64784038	3.88285e+07	4.25015e+06	2.60547e+06	n.d.	1	Cluster 3
276.982	11	7	6	2	0	1	277.989	-0.0789942	n.d.	n.d.	n.d.	n.d.	2946579	n.d.	1936879	n.d.	n.d.	4.96496e+06	n.d.	1	Cluster 8
277.003	14	10	3	3	0	0	278.011	-0.0696237	n.d.	n.d.	4.48732e+06	1.43516e+07	2.46607e+07	22683372	1.39948e+07	1.80866e+07	2.44506e+07	2.89804e+07	5.11789e+07	0	Cluster 5
277.015	11	11	5	1	0	1	278.022	-0.035785	n.d.	n.d.	n.d.	n.d.	n.d.	n.d.	n.d.	4.49065e+06	5.49416e+06	3.72096e+06	n.d.	3	Cluster 6
277.021	14	10	5	2	0	0	278.028	-0.0619484	n.d.	5.22267e+06	1.05136e+07	1.86861e+07	48083346	3.50391e+08	2.51183e+08	2.81368e+08	335850034	6.48848e+07	87275624	0, 1	Cluster 5
277.031	12	9	7	0	0	2	278.038	-0.0129228	n.d.	n.d.	n.d.	n.d.	n.d.	n.d.	n.d.	n.d.	n.d.	2.03761e+06	n.d.	n/a***	Cluster 8
277.036	14	14	2	2	0	0	278.044	0.215856	n.d.	n.d.	n.d.	n.d.	5.24226e+06	6609907	8.91865e+06	9.28003e+06	1.08093e+07	1.76834e+07	2.77622e+06	1	Cluster 6
277.04	18	11	2	3	0	0	278.047	0.0786927	n.d.	n.d.	n.d.	n.d.	n.d.	n.d.	n.d.	3.29743e+06	3.0271e+06	3252669	n.d.	1	Cluster 6
277.052	15	12	4	1	0	1	278.059	-0.0424542	n.d.	n.d.	n.d.	n.d.	n.d.	n.d.	2.53169e+06	7.45775e+06	1.37768e+07	1.59918e+07	n.d.	2	Cluster 6
277.054	14	14	4	1	0	0	278.061	-0.0304886	n.d.	n.d.	n.d.	n.d.	2.41686e+06	n.d.	n.d.	5.54828e+06	7.93292e+06	11101387	n.d.	1, 2	Cluster 6
277.057	18	11	4	2	0	0	278.065	-0.0405512	n.d.	n.d.	n.d.	n.d.	2.56384e+06	7424034	1.14539e+07	1.96621e+07	1.76415e+07	1.79998e+07	8.12322e+06	0, 1	Cluster 5
277.069	15	12	6	0	0	1	278.077	0.0682862	n.d.	n.d.	n.d.	n.d.	n.d.	n.d.	n.d.	n.d.	3.51103e+06	2311435	4529124	0	Cluster 7
277.075	18	11	6	1	0	0	278.082	-0.00273211	4.62262e+07	2.52e+06	5.67124e+06	10662872	45491952	72801702	117556464	6.66094e+07	93326910	8.15424e+07	3.72355e+06	1	Cluster 5
277.09	18	15	3	1	0	0	278.098	-0.0140027	n.d.	n.d.	n.d.	n.d.	n.d.	1.07023e+07	1.56107e+07	69576046	74273345	6.71404e+07	3205583	1	Cluster 6
277.106	19	13	5	0	0	1	278.113	-0.0285559	n.d.	n.d.	n.d.	n.d.	n.d.	n.d.	n.d.	n.d.	n.d.	5.45193e+06	n.d.	n/a***	Cluster 8
277.108	18	15	5	0	0	0	278.115	-0.0612757	n.d.	n.d.	n.d.	n.d.	n.d.	n.d.	n.d.	5.77809e+06	1.40519e+07	2.98702e+07	n.d.	3	Cluster 7
277.112	22	12	5	1	0	0	278.119	-0.0648403	n.d.	n.d.	n.d.	n.d.	n.d.	3.77954e+06	4.19385e+06	6.29993e+06	8.71994e+06	2.00016e+07	1.46948e+07	0, 1	Cluster 7
277.127	22	16	2	1	0	0	278.134	-0.204682	n.d.	n.d.	n.d.	n.d.	n.d.	n.d.	n.d.	3.0613e+06	3.9521e+06	4905522	3.00478e+06	0, 1	Cluster 6
277.144	22	16	4	0	0	0	278.152	-0.126075	2.26705e+06	2.75618e+06	2.25553e+06	2376619	2.46655e+06	3.81225e+06	4.99658e+06	1.4644e+07	3.39861e+07	8.91496e+07	3.85823e+06	2	Cluster 7
277.181	26	17	3	0	0	0	278.188	-0.0740708	4.52117e+06	4.15667e+06	3.6422e+06	4.15149e+06	3.104e+06	3.87142e+06	4.39868e+06	5.16604e+06	6.33148e+06	8290822	6.21213e+06	0, 1	Cluster 6
277.184	30	14	3	1	0	0	278.192	-0.0988909	7.18991e+06	8.42325e+06	6.85978e+06	7.87198e+06	6.93325e+06	5.88042e+06	7.23778e+06	7.09892e+06	6.41163e+06	7.89715e+06	8.16439e+06	0	Cluster 1
278.928	8	8	3	4	0	0	279.936	-0.0824907	2513622	3.21451e+06	5099976	8.44563e+06	9.29046e+06	4.69052e+06	n.d.	n.d.	n.d.	n.d.	n.d.	n/a	Cluster 2
278.944	9	6	5	3	0	1	279.951	-0.107387	n.d.	n.d.	n.d.	1.92744e+06	2010777	n.d.	n.d.	n.d.	n.d.	n.d.	n.d.	n/a	Cluster 2
278.959	9	10	2	3	0	1	279.966	-0.655222	n.d.	n.d.	n.d.	n.d.	n.d.	n.d.	n.d.	n.d.	n.d.	2.4137e+06	n.d.	n/a***	Cluster 8
278.961	9	6	7	2	0	1	279.969	-0.123662	n.d.	3.4703e+06	4.90397e+06	7.14243e+06	7.13597e+06	n.d.	n.d.	n.d.	n.d.	n.d.	n.d.	n/a	Cluster 2
278.965	12	9	2	4	0	0	279.972	-0.0669619	n.d.	n.d.	n.d.	n.d.	n.d.	2.42581e+06	n.d.	2.54293e+06	n.d.	n.d.	n.d.	n/a	Cluster 4
278.982	12	9	4	3	0	0	279.99	-0.0176104	n.d.	n.d.	2.9521e+06	8.4521e+06	1.5485e+07	1.02524e+07	8.05002e+06	6.45581e+06	4.87913e+06	3.41438e+06	n.d.	1	Cluster 2
278.992	10	8	6	1	0	2	279.999	0.0497899	n.d.	n.d.	n.d.	n.d.	n.d.	n.d.	2.68769e+06	7.41402e+06	6.6912e+06	4818396	n.d.	n/a***	Cluster 6
278.998	13	7	6	2	0	1	280.005	-0.0159033	n.d.	n.d.	n.d.	n.d.	n.d.	n.d.	n.d.	n.d.	n.d.	4.61123e+06	n.d.	1	Cluster 8
279	12	9	6	2	0	0	280.008	-0.0373476	n.d.	4.70555e+06	7.00698e+06	4.16492e+06	3.63396e+06	n.d.	n.d.	n.d.	n.d.	3360105	n.d.	n/a***	Cluster 2
279.016	12	13	3	2	0	0	280.023	-0.0168127	n.d.	n.d.	n.d.	n.d.	n.d.	n.d.	n.d.	n.d.	4.53339e+06	3.62072e+06	n.d.	1	Cluster 7
279.019	16	10	3	3	0	0	280.026	-0.014146	n.d.	n.d.	n.d.	4246359	9.56542e+06	1.67011e+07	1.16657e+07	14828356	1.43632e+07	1.46873e+07	30422324	0, 1	Cluster 5
279.031	13	11	5	1	0	1	280.038	-0.0850587	n.d.	n.d.	n.d.	n.d.	n.d.	4.41564e+06	5.59493e+06	1.7784e+07	2.48097e+07	1.64993e+07	n.d.	1, 3	Cluster 6
279.037	16	10	5	2	0	0	280.044	-0.116322	n.d.	2.7146e+06	7.49257e+06	1.81331e+07	37077060	5.12701e+07	4.91604e+07	4.27972e+07	33409484	2.0486e+07	1.70268e+07	0, 2	Cluster 3
279.052	16	14	2	2	0	0	280.059	-0.0290484	n.d.	n.d.	n.d.	n.d.	n.d.	3.74007e+06	3.68676e+06	4.83867e+06	6.04353e+06	10897984	n.d.	1	Cluster 7
279.054	16	10	7	1	0	0	280.062	-0.223659	n.d.	n.d.	n.d.	n.d.	3.92878e+06	2.551e+06	3618865	4.48886e+06	6.57624e+06	9.31612e+06	n.d.	2	Cluster 6
279.067	17	12	4	1	0	1	280.075	-0.218872	n.d.	n.d.	n.d.	n.d.	n.d.	n.d.	1.97114e+06	6.91535e+06	1.30753e+07	1.74532e+07	n.d.	2	Cluster 7
279.07	16	14	4	1	0	0	280.077	-0.189949	n.d.	n.d.	n.d.	n.d.	5.19022e+06	1.34858e+07	1.19444e+07	3.73286e+07	5.14426e+07	6.22193e+07	3.10058e+07	0, 1, 2	Cluster 6
279.073	20	11	4	2	0	0	280.08	-0.295908	n.d.	n.d.	n.d.	n.d.	n.d.	n.d.	n.d.	n.d.	n.d.	4.29759e+06	n.d.	1	Cluster 8
279.085	17	12	6	0	0	1	280.092	-0.106817	n.d.	n.d.	n.d.	n.d.	n.d.	n.d.	n.d.	4.23259e+06	7.32873e+06	7.04161e+06	n.d.	2	Cluster 6
279.091	20	11	6	1	0	0	280.098	-0.0438424	n.d.	n.d.	2.96283e+06	5.44252e+06	9889870	7.54124e+06	7.76394e+06	6.37908e+06	8.07362e+06	2.63638e+07	6.67544e+06	0, 2	Cluster 7
279.106	20	15	3	1	0	0	280.113	0.0732947	n.d.	n.d.	n.d.	n.d.	3.06455e+06	1.21763e+07	1.4722e+07	5.26408e+07	6.30482e+07	7.12573e+07	4.55878e+06	1	Cluster 6
279.124	20	15	5	0	0	0	280.131	0.104208	n.d.	n.d.	n.d.	n.d.	n.d.	n.d.	3.4956e+06	9.93366e+06	2.24255e+07	3.91331e+07	n.d.	3	Cluster 7
279.127	24	12	5	1	0	0	280.134	0.157946	n.d.	n.d.	n.d.	n.d.	n.d.	n.d.	n.d.	n.d.	n.d.	5410696	n.d.	n/a***	Cluster 8
279.142	24	16	2	1	0	0	280.15	-0.179048	n.d.	n.d.	n.d.	n.d.	n.d.	n.d.	n.d.	n.d.	n.d.	2.38888e+06	2.74525e+06	0	Cluster 8
279.16	24	16	4	0	0	0	280.167	-0.164436	n.d.	n.d.	n.d.	n.d.	n.d.	2.51813e+06	n.d.	6.23344e+06	1.30043e+07	2.76588e+07	6.58488e+06	2	Cluster 7
279.233	32	18	2	0	0	0	280.24	0.0513299	1.35355e+07	9.72853e+06	7171919	7.68439e+06	1.29328e+07	4.65691e+06	7.22073e+06	6.64063e+06	3.99341e+06	5.12395e+06	1.50476e+07	0	Cluster 1
280.929	10	4	6	4	0	0	281.936	0.00849682	2.16991e+07	5.88287e+06	2446990	n.d.	n.d.	4.54914e+07	9.63627e+06	n.d.	n.d.	n.d.	n.d.	n/a	Cluster 4
280.944	10	8	3	4	0	0	281.951	0.00469845	8.41426e+06	8.35966e+06	1.93959e+07	3.02807e+07	2.813e+07	20308859	9.29681e+06	7.47987e+06	7.95607e+06	9.52362e+06	1.71675e+07	0	Cluster 2
280.962	10	8	5	3	0	0	281.969	-0.0636813	n.d.	n.d.	n.d.	n.d.	1.87033e+06	4.37884e+06	2.29261e+06	n.d.	n.d.	n.d.	n.d.	n/a	Cluster 4
280.969	8	11	2	2	0	2	281.976	0.171286	n.d.	n.d.	n.d.	n.d.	n.d.	n.d.	2.57682e+06	7.06732e+06	9.59715e+06	6397708	n.d.	1	Cluster 6
280.977	11	6	7	2	0	1	281.984	-0.184659	2.42917e+07	1.56052e+07	2.85238e+07	5.73882e+07	7.4136e+07	6.33298e+07	2.32987e+07	1.05733e+07	9483999	7121380	1.07193e+07	0, 1	Cluster 2
280.992	11	10	4	2	0	1	282	-0.227718	n.d.	n.d.	n.d.	n.d.	n.d.	n.d.	1.84023e+06	3.61337e+06	4.99315e+06	4.37599e+06	n.d.	2	Cluster 6
280.998	14	9	4	3	0	0	282.005	-0.175094	n.d.	n.d.	n.d.	n.d.	3.52601e+06	4.53481e+06	3689512	3.29661e+06	n.d.	1.81688e+06	n.d.	n/a***	Cluster 3
281.008	12	8	6	1	0	2	282.015	-0.207574	n.d.	n.d.	n.d.	n.d.	n.d.	2.44722e+06	n.d.	3.17201e+06	3.99959e+06	3.7864e+06	n.d.	n/a***	Cluster 6
281.01	11	10	6	1	0	1	282.017	-0.185171	n.d.	n.d.	n.d.	n.d.	n.d.	n.d.	1.9937e+06	4.06114e+06	5.3514e+06	4.33981e+06	n.d.	2	Cluster 6
281.016	14	9	6	2	0	0	282.023	-0.0736364	n.d.	n.d.	3.41252e+06	5.41249e+06	6.43525e+06	3.81014e+06	4.2507e+06	4.55685e+06	4.97783e+06	6.67444e+06	n.d.	1	Cluster 3
281.031	14	13	3	2	0	0	282.038	0.102661	n.d.	n.d.	n.d.	2.83464e+06	5.34358e+06	6.68387e+06	4.76773e+06	8.90006e+06	1.04092e+07	7.581e+06	2.46466e+06	0, 1, 2	Cluster 5
281.035	18	10	3	3	0	0	282.042	0.00819828	n.d.	n.d.	n.d.	n.d.	n.d.	2.80377e+06	2.44931e+06	2934957	3.52504e+06	3.6715e+06	7.33031e+06	0	Cluster 5
281.047	15	11	5	1	0	1	282.054	0.128164	n.d.	n.d.	n.d.	n.d.	n.d.	3.19697e+06	3.70656e+06	1.16421e+07	1.65387e+07	1.21818e+07	n.d.	1, 3	Cluster 6
281.049	14	13	5	1	0	0	282.056	0.0825408	n.d.	n.d.	n.d.	n.d.	3.20411e+06	n.d.	n.d.	6.03452e+06	7.38388e+06	1.08649e+07	n.d.	1, 2, 3	Cluster 6
281.052	18	10	5	2	0	0	282.06	0.101184	n.d.	n.d.	n.d.	2.85915e+06	12078202	1.42772e+07	26915385	1.79533e+07	1.78858e+07	1.47964e+07	2.319e+07	0	Cluster 3
281.068	18	14	2	2	0	0	282.075	0.151095	n.d.	n.d.	n.d.	n.d.	2.12998e+06	3.24175e+06	3.09054e+06	7.31051e+06	6.59173e+06	4.75522e+06	n.d.	1	Cluster 5
281.07	18	10	7	1	0	0	282.077	0.00523001	n.d.	n.d.	n.d.	n.d.	4.44122e+06	3.02752e+06	4944793	n.d.	n.d.	5.54634e+06	n.d.	n/a***	Cluster 3
281.083	19	12	4	1	0	1	282.09	0.0726476	n.d.	n.d.	n.d.	n.d.	n.d.	n.d.	n.d.	n.d.	n.d.	9.37474e+06	n.d.	2	Cluster 8
281.085	18	14	4	1	0	0	282.093	-0.0269064	n.d.	n.d.	n.d.	3.0513e+06	7.54673e+06	2.59615e+07	2.38095e+07	6.64347e+07	105302391	1.64195e+08	1.32227e+08	0, 1, 2	Cluster 7
281.101	19	12	6	0	0	1	282.108	-0.216058	n.d.	n.d.	n.d.	n.d.	n.d.	n.d.	n.d.	3.05473e+06	n.d.	4.36421e+06	n.d.	n/a***	Cluster 8
281.103	18	14	6	0	0	0	282.11	-0.243967	n.d.	n.d.	n.d.	n.d.	n.d.	n.d.	n.d.	n.d.	n.d.	4.94453e+06	n.d.	n/a***	Cluster 8
281.106	22	11	6	1	0	0	282.114	-0.170284	n.d.	n.d.	n.d.	n.d.	5.03123e+06	7.25008e+06	5096110	3.56484e+06	4.79349e+06	7.06894e+06	7.83595e+06	0	Cluster 5
281.118	18	18	3	0	0	0	282.126	-0.263793	n.d.	n.d.	n.d.	n.d.	n.d.	n.d.	n.d.	3.06075e+06	5.8704e+06	1.17436e+07	n.d.	2	Cluster 7
281.122	22	15	3	1	0	0	282.129	-0.277492	n.d.	n.d.	n.d.	n.d.	n.d.	9.57108e+06	9034929	2.50271e+07	39866238	5.34862e+07	3.67283e+06	1	Cluster 6
281.139	22	15	5	0	0	0	282.147	-0.158569	n.d.	n.d.	n.d.	n.d.	n.d.	n.d.	2.91943e+06	7.25488e+06	15117825	2.66017e+07	n.d.	1	Cluster 7
281.155	22	19	2	0	0	0	282.162	-0.0174744	n.d.	n.d.	n.d.	n.d.	n.d.	n.d.	n.d.	n.d.	n.d.	3.79546e+06	n.d.	1	Cluster 8
281.176	26	16	4	0	0	0	282.183	0.0322218	n.d.	n.d.	n.d.	n.d.	n.d.	n.d.	n.d.	2646304	4492009	6.97045e+06	n.d.	1, 2	Cluster 7
281.249	34	18	2	0	0	0	282.256	-0.103716	6.18707e+07	4.8576e+07	3.57656e+07	4.00437e+07	7.02762e+07	2.70646e+07	3.20696e+07	31998754	2.13732e+07	3.1792e+07	9.02568e+07	0	Cluster 1
282.869	4	6	3	5	0	0	283.876	0.0991094	4.70939e+06	n.d.	n.d.	n.d.	n.d.	2.39445e+07	n.d.	n.d.	n.d.	n.d.	n.d.	n/a	Cluster 4
282.923	8	7	4	4	0	0	283.931	-0.0366106	3935535	n.d.	n.d.	n.d.	n.d.	3.95229e+06	n.d.	n.d.	n.d.	n.d.	n.d.	n/a	Cluster 4
282.948	6	10	3	2	0	2	283.955	0.211724	n.d.	n.d.	n.d.	n.d.	n.d.	4.46021e+06	5.14499e+06	1.51476e+07	1.65432e+07	1.12124e+07	n.d.	2	Cluster 6
282.96	12	8	3	4	0	0	283.967	-0.165702	2.39475e+06	2.5902e+06	5.15255e+06	1.00087e+07	1.34903e+07	1.40711e+07	6.08889e+06	3.94146e+06	2.60264e+06	2.77725e+06	4.53555e+06	0	Cluster 2
282.977	12	8	5	3	0	0	283.985	-0.129134	2.73527e+06	n.d.	4.1391e+06	3.54347e+06	2.73435e+06	2.77156e+08	1.50178e+07	5.93075e+06	2.62791e+06	n.d.	n.d.	n/a	Cluster 4
282.987	10	7	7	1	0	2	283.994	-0.123698	n.d.	n.d.	n.d.	n.d.	n.d.	4.58712e+06	6222926	1.7814e+07	2.87378e+07	2.6479e+07	n.d.	1	Cluster 6
283.008	13	10	4	2	0	1	284.015	-0.0116145	n.d.	n.d.	n.d.	n.d.	n.d.	5.2169e+06	3.68623e+06	6.49979e+06	7.85992e+06	6.02928e+06	n.d.	2	Cluster 5
283.01	12	12	4	2	0	0	284.018	-0.045698	n.d.	n.d.	3.29801e+06	8447835	1.44532e+07	1.15261e+07	6.77583e+06	1.07332e+07	9.25966e+06	8.6208e+06	8.93999e+06	0, 1, 2	Cluster 3
283.014	16	9	4	3	0	0	284.021	-0.0145505	n.d.	n.d.	n.d.	n.d.	n.d.	2143198	2.0499e+06	n.d.	n.d.	n.d.	n.d.	n/a	Cluster 4
283.026	13	10	6	1	0	1	284.033	0.0681351	n.d.	n.d.	n.d.	n.d.	2424856	5.25969e+06	8.66347e+06	2.91022e+07	3.60625e+07	4.44218e+07	n.d.	2	Cluster 6
283.032	16	9	6	2	0	0	284.039	0.0203052	n.d.	2.43662e+06	4.64995e+06	6.55671e+06	8.0835e+06	4.73563e+06	3.63311e+06	4173734	5.40119e+06	1.1357e+07	n.d.	1	Cluster 7
283.047	16	13	3	2	0	0	284.054	0.062124	n.d.	n.d.	n.d.	n.d.	3.37225e+06	8.45139e+06	8002920	20277032	2.39368e+07	2.09765e+07	3.9207e+06	1	Cluster 5
283.06	18	9	5	1	0	2	284.067	-0.0272663	4.4963e+06	5.3409e+06	4.88298e+06	n.d.	3.63743e+06	n.d.	4.68675e+06	n.d.	n.d.	n.d.	n.d.	n/a	Cluster 1
283.062	17	11	5	1	0	1	284.069	0.0472016	n.d.	n.d.	n.d.	n.d.	n.d.	n.d.	n.d.	4.5465e+06	6.26062e+06	5.33245e+06	n.d.	n/a***	Cluster 6
283.065	16	13	5	1	0	0	284.072	0.000501652	n.d.	n.d.	n.d.	n.d.	4.21368e+06	7595625	1.16441e+07	2.35809e+07	35085082	6.43338e+07	2.84776e+06	1, 2	Cluster 7
283.08	16	17	2	1	0	0	284.087	0.00236682	n.d.	n.d.	n.d.	n.d.	n.d.	n.d.	n.d.	n.d.	n.d.	3.44043e+06	n.d.	n/a***	Cluster 8
283.083	20	14	2	2	0	0	284.09	0.0735473	n.d.	n.d.	n.d.	n.d.	n.d.	n.d.	n.d.	3.93582e+06	4092289	3.2718e+06	n.d.	n/a***	Cluster 6
283.086	20	10	7	1	0	0	284.093	0.278386	4.7141e+06	n.d.	n.d.	3.9634e+06	4.19731e+06	n.d.	1.37904e+07	1.19273e+07	n.d.	3.30702e+06	n.d.	n/a***	Cluster 3
283.095	17	15	4	0	0	1	284.102	0.023561	n.d.	n.d.	n.d.	n.d.	n.d.	n.d.	n.d.	n.d.	n.d.	1945811	n.d.	n/a***	Cluster 8
283.098	16	17	4	0	0	0	284.105	-0.271391	n.d.	n.d.	n.d.	n.d.	n.d.	n.d.	n.d.	n.d.	n.d.	7346348	n.d.	3	Cluster 8
283.101	20	14	4	1	0	0	284.108	-0.130388	n.d.	n.d.	n.d.	1.89373e+06	6.17871e+06	2.58664e+07	2.36465e+07	6.28825e+07	101630755	1.55696e+08	9.23936e+07	0, 2	Cluster 7
283.119	20	14	6	0	0	0	284.126	-0.160487	n.d.	n.d.	n.d.	n.d.	n.d.	n.d.	n.d.	2.73861e+06	4.88826e+06	7.51766e+06	n.d.	n/a***	Cluster 7
283.134	20	18	3	0	0	0	284.141	-0.0449681	n.d.	n.d.	n.d.	n.d.	n.d.	n.d.	1.94029e+06	5.29229e+06	14697897	3.81877e+07	n.d.	2	Cluster 7
283.137	24	15	3	1	0	0	284.145	-0.165665	n.d.	n.d.	n.d.	n.d.	n.d.	4465311	2.88806e+06	7.70726e+06	1.20903e+07	21347672	3587495	1	Cluster 7
283.155	24	15	5	0	0	0	284.162	-0.0209355	n.d.	n.d.	n.d.	n.d.	n.d.	n.d.	n.d.	4.41505e+06	7.03695e+06	1.18472e+07	n.d.	1	Cluster 7
283.17	24	19	2	0	0	0	284.178	0.0426846	n.d.	n.d.	n.d.	n.d.	n.d.	n.d.	n.d.	n.d.	n.d.	3.13228e+06	n.d.	1	Cluster 8
283.192	28	16	4	0	0	0	284.199	0.121543	n.d.	n.d.	n.d.	n.d.	n.d.	n.d.	n.d.	n.d.	n.d.	2275526	n.d.	n/a***	Cluster 8
283.264	36	18	2	0	0	0	284.272	-0.0332658	334489394	3.54238e+08	1.90511e+08	1.99074e+08	2.42455e+08	2.39699e+08	2.85886e+08	1.89853e+08	1.94096e+08	353603392	6.95486e+08	0	Cluster 1
284.885	6	6	3	5	0	0	285.892	-0.0327501	6.52884e+06	2409577	n.d.	n.d.	n.d.	n.d.	n.d.	n.d.	n.d.	n.d.	n.d.	n/a	Cluster 1
284.939	10	7	4	4	0	0	285.946	-0.0448517	2.94075e+06	1.86196e+07	1.05927e+07	5.0742e+06	n.d.	3364561	n.d.	n.d.	n.d.	n.d.	n.d.	n/a	Cluster 1
284.972	10	11	3	3	0	0	285.979	0.109204	4.48719e+06	n.d.	2.62979e+06	n.d.	2.89137e+06	n.d.	n.d.	n.d.	n.d.	2310804	n.d.	1	Cluster 1
284.975	14	8	3	4	0	0	285.983	-0.111431	n.d.	n.d.	n.d.	n.d.	3.54033e+06	6.71358e+06	4.2976e+06	4682089	2.46349e+06	n.d.	3.52365e+06	n/a*	Cluster 4
284.987	11	9	5	2	0	1	285.995	-0.142024	n.d.	n.d.	n.d.	n.d.	2.54935e+06	3.20335e+06	3.07528e+06	4647982	6.2575e+06	7.41401e+06	n.d.	1	Cluster 6
284.993	14	8	5	3	0	0	286	-0.217314	n.d.	n.d.	2.64358e+06	3341451	5.08921e+06	7.15679e+06	2.55459e+06	n.d.	n.d.	4.43729e+06	n.d.	n/a***	Cluster 4
285.003	12	7	7	1	0	2	286.01	-0.114115	n.d.	n.d.	n.d.	n.d.	n.d.	n.d.	3.83754e+06	7.74201e+06	1.05172e+07	1.17417e+07	n.d.	1	Cluster 6
285.011	14	8	7	2	0	0	286.018	-0.457572	n.d.	n.d.	n.d.	n.d.	2.4316e+06	n.d.	n.d.	n.d.	n.d.	4.23147e+06	3.32448e+06	0	Cluster 8
285.024	15	10	4	2	0	1	286.031	-0.0767164	n.d.	n.d.	n.d.	n.d.	n.d.	n.d.	n.d.	n.d.	5.98676e+06	7.61564e+06	n.d.	2	Cluster 7
285.026	14	12	4	2	0	0	286.033	-0.0446521	n.d.	n.d.	4.71569e+06	1.00349e+07	1.95705e+07	1.01821e+08	3.53139e+07	60909060	95459522	4.403e+07	8.53244e+07	0, 1	Cluster 5
285.036	12	11	6	0	0	2	286.043	0.0590102	n.d.	n.d.	n.d.	n.d.	n.d.	n.d.	n.d.	n.d.	n.d.	3.25151e+06	n.d.	n/a***	Cluster 8
285.041	15	10	6	1	0	1	286.049	0.00669026	n.d.	n.d.	n.d.	n.d.	n.d.	3.88976e+06	4.95403e+06	12279794	1.52368e+07	2.23394e+07	n.d.	1, 2	Cluster 6
285.044	14	12	6	1	0	0	286.051	-0.0911439	n.d.	n.d.	n.d.	n.d.	n.d.	n.d.	n.d.	3.88879e+06	5.62388e+06	9.08371e+06	n.d.	2, 3	Cluster 7
285.047	18	9	6	2	0	0	286.054	0.00880907	n.d.	n.d.	5.5471e+06	1.12905e+07	1.85344e+07	1.82662e+07	2.05964e+07	4.44101e+06	n.d.	5.76827e+06	5.03073e+06	0, 1	Cluster 3
285.062	18	13	3	2	0	0	286.07	0.0774602	n.d.	n.d.	n.d.	n.d.	3.12703e+06	1.05652e+07	1.00986e+07	2.74761e+07	3.20591e+07	2.89663e+07	4.65544e+06	1	Cluster 6
285.075	15	14	5	0	0	1	286.082	0.219462	n.d.	n.d.	n.d.	n.d.	n.d.	n.d.	n.d.	n.d.	n.d.	3.17912e+06	n.d.	n/a***	Cluster 8
285.08	18	13	5	1	0	0	286.087	0.0729058	n.d.	n.d.	3.15333e+06	5.71296e+06	9.69714e+06	2.42938e+07	4.09582e+07	8.08111e+07	151939278	2.91829e+08	1.84971e+07	1	Cluster 7
285.095	18	17	2	1	0	0	286.103	0.0322909	n.d.	n.d.	n.d.	n.d.	n.d.	n.d.	n.d.	n.d.	4.36645e+06	6.60581e+06	n.d.	1	Cluster 7
285.099	22	14	2	2	0	0	286.106	0.252263	n.d.	n.d.	n.d.	n.d.	n.d.	n.d.	n.d.	n.d.	n.d.	2239964	n.d.	n/a***	Cluster 8
285.113	18	17	4	0	0	0	286.121	-0.0887753	n.d.	n.d.	n.d.	n.d.	n.d.	n.d.	n.d.	4.36141e+06	1.11845e+07	2.51015e+07	n.d.	3	Cluster 7
285.117	22	14	4	1	0	0	286.124	-0.104768	n.d.	n.d.	n.d.	n.d.	2.46884e+06	9610402	9.162e+06	2.34621e+07	3.59293e+07	6.76566e+07	4.03131e+07	0, 2	Cluster 7
285.134	22	14	6	0	0	0	286.142	-0.292978	n.d.	n.d.	n.d.	n.d.	n.d.	n.d.	n.d.	2.76347e+06	4.43577e+06	6.25004e+06	n.d.	2	Cluster 7
285.15	22	18	3	0	0	0	286.157	-0.213933	n.d.	n.d.	n.d.	n.d.	n.d.	n.d.	n.d.	5315612	1.47865e+07	4.70747e+07	n.d.	2	Cluster 7
285.153	26	15	3	1	0	0	286.16	-0.305966	n.d.	n.d.	n.d.	n.d.	n.d.	n.d.	n.d.	n.d.	n.d.	7168024	n.d.	1	Cluster 8
285.171	26	15	5	0	0	0	286.178	-0.198407	n.d.	n.d.	n.d.	n.d.	n.d.	n.d.	n.d.	n.d.	2.59597e+06	6375111	6.78901e+06	0	Cluster 7
286.9	8	6	3	5	0	0	287.908	-0.0338654	1.00751e+07	9.43561e+06	6.17858e+06	5836465	2.90861e+06	4010106	2.07914e+06	n.d.	n.d.	n.d.	n.d.	n/a	Cluster 1
286.982	10	6	8	1	0	2	287.989	-0.0799876	n.d.	n.d.	n.d.	n.d.	n.d.	n.d.	n.d.	n.d.	n.d.	3.17412e+06	n.d.	n/a***	Cluster 8
287.003	13	9	5	2	0	1	288.01	0.0267872	n.d.	n.d.	n.d.	n.d.	n.d.	4.35812e+06	3.37334e+06	5.52875e+06	6.27449e+06	4.76174e+06	n.d.	1	Cluster 5
287.005	12	11	5	2	0	0	288.013	0.00833086	n.d.	n.d.	n.d.	n.d.	6.53586e+06	2390846	n.d.	3398374	4.10583e+06	3.52836e+06	n.d.	1	Cluster 2
287.009	16	8	5	3	0	0	288.016	-0.136163	n.d.	n.d.	n.d.	n.d.	n.d.	n.d.	n.d.	n.d.	n.d.	1.99755e+06	n.d.	1	Cluster 8
287.021	13	9	7	1	0	1	288.028	0.00542121	n.d.	n.d.	n.d.	n.d.	2.73873e+06	8.94017e+06	7.35565e+06	1.68038e+07	1.8023e+07	1.55506e+07	n.d.	1, 2	Cluster 5
287.042	16	12	4	2	0	0	288.049	-0.0327095	n.d.	n.d.	4.24419e+06	1.25059e+07	3.37151e+07	3.35129e+08	167583264	347725488	408994438	2.48537e+08	4.19358e+08	0, 1	Cluster 5
287.051	14	11	6	0	0	2	288.059	-0.215599	n.d.	n.d.	n.d.	n.d.	n.d.	n.d.	n.d.	n.d.	3673268	6.33398e+06	n.d.	n/a***	Cluster 7
287.057	17	10	6	1	0	1	288.064	-0.221029	n.d.	n.d.	n.d.	n.d.	n.d.	5.82054e+06	n.d.	1.09937e+07	1.16142e+07	7.58407e+06	6155670	0	Cluster 5
287.059	16	12	6	1	0	0	288.067	-0.179336	n.d.	n.d.	n.d.	2312281	5.7351e+06	4.09799e+06	4.53551e+06	8.98578e+06	1.78273e+07	41097314	n.d.	2	Cluster 7
287.075	16	16	3	1	0	0	288.082	-0.23513	n.d.	n.d.	n.d.	n.d.	n.d.	n.d.	n.d.	4.81105e+06	8.86029e+06	1.47537e+07	n.d.	2	Cluster 7
287.078	20	13	3	2	0	0	288.085	-0.17296	n.d.	n.d.	n.d.	n.d.	n.d.	5.93829e+06	5.50131e+06	1.50252e+07	2.08293e+07	2.16131e+07	n.d.	1	Cluster 6
287.09	17	14	5	0	0	1	288.097	-0.195688	n.d.	n.d.	n.d.	n.d.	n.d.	n.d.	n.d.	2.79448e+06	6.4619e+06	8.8172e+06	n.d.	2	Cluster 7
287.096	20	13	5	1	0	0	288.103	-0.0708753	n.d.	2.51224e+06	4.70372e+06	4.46479e+06	7.19439e+06	13739855	17484220	38880732	5.40433e+07	1.33001e+08	2.8462e+07	1	Cluster 7
287.111	20	17	2	1	0	0	288.118	-0.00537423	n.d.	n.d.	n.d.	n.d.	n.d.	n.d.	n.d.	3.48228e+06	5.04581e+06	1.06876e+07	n.d.	1	Cluster 7
287.129	20	17	4	0	0	0	288.136	0.139296	n.d.	n.d.	n.d.	n.d.	n.d.	n.d.	2.1195e+06	6.68868e+06	1.80426e+07	4.5116e+07	n.d.	3	Cluster 7
287.132	24	14	4	1	0	0	288.14	0.147636	n.d.	n.d.	n.d.	n.d.	n.d.	n.d.	n.d.	6.16034e+06	7.7252e+06	1.55288e+07	1.09736e+07	0, 1, 2	Cluster 7
287.15	24	14	6	0	0	0	288.157	0.107097	n.d.	n.d.	n.d.	n.d.	n.d.	n.d.	n.d.	n.d.	n.d.	4.84065e+06	n.d.	n/a***	Cluster 8
287.165	24	18	3	0	0	0	288.173	-0.000626817	n.d.	n.d.	n.d.	n.d.	n.d.	n.d.	n.d.	2826909	5.47571e+06	18356350	n.d.	2	Cluster 7
287.223	32	16	4	0	0	0	288.23	-0.331032	n.d.	n.d.	n.d.	n.d.	n.d.	n.d.	n.d.	n.d.	n.d.	3.14833e+06	n.d.	n/a***	Cluster 8
288.967	10	10	4	3	0	0	289.974	-0.00637097	n.d.	n.d.	3052038	4590273	7.75612e+06	5.03469e+06	n.d.	n.d.	n.d.	n.d.	n.d.	n/a	Cluster 2
288.982	11	8	6	2	0	1	289.989	0.00171291	n.d.	n.d.	4.75098e+06	6.54245e+06	6.00952e+06	9.90752e+06	10275539	1.24043e+07	1.39474e+07	5.76282e+06	8.09796e+06	0	Cluster 5
289.003	14	11	3	3	0	0	290.011	0.0373871	n.d.	n.d.	n.d.	n.d.	n.d.	3.19917e+06	2.71029e+06	3.54565e+06	n.d.	2269524	n.d.	n/a***	Cluster 3
289.019	15	9	5	2	0	1	290.026	-0.0262267	n.d.	n.d.	n.d.	n.d.	n.d.	n.d.	n.d.	n.d.	n.d.	2.27482e+06	n.d.	1	Cluster 8
289.021	14	11	5	2	0	0	290.028	-0.0445954	n.d.	n.d.	1.80419e+06	3623487	10250933	9.20669e+06	9857186	1.83937e+07	2.29484e+07	1.70792e+07	n.d.	1, 2	Cluster 5
289.036	15	9	7	1	0	1	290.044	-0.110685	n.d.	n.d.	n.d.	n.d.	2.21365e+06	n.d.	4.09399e+06	5.98851e+06	9.05236e+06	1.35146e+07	n.d.	1, 2	Cluster 7
289.052	15	13	4	1	0	1	290.059	0.0446979	n.d.	n.d.	n.d.	n.d.	n.d.	n.d.	n.d.	n.d.	n.d.	2043483	n.d.	n/a***	Cluster 8
289.057	18	12	4	2	0	0	290.065	-0.0671251	n.d.	n.d.	n.d.	5.99548e+06	2.1261e+07	1.21471e+08	7.85066e+07	2.00213e+08	231666754	2.09249e+08	3.26951e+08	0	Cluster 5
289.067	16	11	6	0	0	2	290.074	-0.0898754	n.d.	n.d.	n.d.	n.d.	n.d.	n.d.	n.d.	n.d.	n.d.	4.36e+06	n.d.	n/a***	Cluster 8
289.069	15	13	6	0	0	1	290.077	-0.199191	n.d.	n.d.	n.d.	n.d.	n.d.	n.d.	n.d.	n.d.	n.d.	3172908	n.d.	n/a***	Cluster 8
289.075	18	12	6	1	0	0	290.082	-0.0860088	n.d.	n.d.	n.d.	2.54015e+06	7.18304e+06	7.73956e+06	8.14188e+06	15655588	2.30956e+07	2.96841e+07	8.5866e+06	0, 1, 2	Cluster 6
289.087	14	19	3	0	0	0	290.094	-0.0150093	1.65146e+07	18984025	1.61448e+07	1.77192e+07	1.39476e+07	1.38024e+07	14013957	1.31199e+07	1.28819e+07	7.00962e+06	3.18964e+06	0	Cluster 1
289.09	18	16	3	1	0	0	290.098	-0.0196651	n.d.	n.d.	n.d.	n.d.	n.d.	3.54882e+06	n.d.	1.18289e+07	2.38654e+07	4.07483e+07	2.3671e+06	2	Cluster 7
289.094	22	13	3	2	0	0	290.101	0.0464209	n.d.	n.d.	n.d.	n.d.	n.d.	n.d.	n.d.	3.2555e+06	6.06472e+06	8536409	n.d.	1	Cluster 7
289.106	19	14	5	0	0	1	290.113	0.0365956	n.d.	n.d.	n.d.	n.d.	n.d.	n.d.	n.d.	4.2091e+06	9.4804e+06	1.33521e+07	n.d.	2	Cluster 7
289.108	18	16	5	0	0	0	290.115	0.0427556	n.d.	n.d.	n.d.	n.d.	n.d.	n.d.	n.d.	n.d.	5.44549e+06	1.25715e+07	n.d.	2, 3	Cluster 7
289.112	22	13	5	1	0	0	290.119	0.0709173	n.d.	n.d.	n.d.	3.04322e+06	4.95252e+06	6.59312e+06	6.23902e+06	9.2265e+06	1.4284e+07	30266433	2.14798e+07	0, 1	Cluster 7
289.127	22	17	2	1	0	0	290.134	-0.0203025	n.d.	n.d.	n.d.	n.d.	n.d.	n.d.	n.d.	3.78927e+06	5.2228e+06	1.08573e+07	2.65149e+06	1	Cluster 7
289.145	22	17	4	0	0	0	290.152	-0.00920301	n.d.	n.d.	n.d.	n.d.	n.d.	2623786	2.42046e+06	8.05943e+06	1.91737e+07	48698214	n.d.	1	Cluster 7
289.148	26	14	4	1	0	0	290.155	-0.149567	n.d.	n.d.	n.d.	n.d.	n.d.	n.d.	n.d.	n.d.	n.d.	5727610	n.d.	1	Cluster 8
289.181	26	18	3	0	0	0	290.188	-0.263088	n.d.	n.d.	n.d.	n.d.	n.d.	n.d.	n.d.	n.d.	n.d.	4.66718e+06	n.d.	2	Cluster 8
290.895	8	5	4	5	0	0	291.903	0.05964	2.09365e+07	n.d.	n.d.	n.d.	n.d.	1.87597e+07	n.d.	n.d.	n.d.	n.d.	n.d.	n/a	Cluster 4
290.913	8	5	6	4	0	0	291.92	-0.0521221	3.60473e+06	1.93618e+06	n.d.	n.d.	n.d.	n.d.	n.d.	n.d.	n.d.	n.d.	n.d.	n/a	Cluster 1
290.944	9	7	5	3	0	1	291.951	-0.0485489	n.d.	n.d.	n.d.	3262941	3.65693e+06	n.d.	n.d.	n.d.	n.d.	n.d.	n.d.	n/a	Cluster 2
290.961	9	7	7	2	0	1	291.969	-0.183626	n.d.	n.d.	n.d.	n.d.	5.29332e+06	5.26458e+06	6377251	1.91369e+07	22387189	3.20607e+07	n.d.	1, 2	Cluster 6
290.982	12	10	4	3	0	0	291.99	-0.0332838	2.58435e+06	3.85842e+06	7.27739e+06	1.06687e+07	1.3932e+07	2.93311e+07	1.17339e+07	15672686	1.17938e+07	4.03309e+06	3.97921e+06	0	Cluster 4
290.992	10	9	6	1	0	2	291.999	0.0419668	n.d.	n.d.	n.d.	n.d.	n.d.	n.d.	n.d.	2.77251e+06	4685692	5.30915e+06	n.d.	1	Cluster 7
290.998	13	8	6	2	0	1	292.005	0.0451069	n.d.	n.d.	n.d.	n.d.	n.d.	2.02529e+06	2187037	n.d.	2.53828e+06	n.d.	n.d.	n/a	Cluster 4
291	12	10	6	2	0	0	292.008	0.0814948	n.d.	n.d.	n.d.	3.35836e+06	4200469	2777801	2.38378e+06	3.27636e+06	3.80809e+06	1.04078e+07	n.d.	2	Cluster 7
291.016	13	8	8	1	0	1	292.023	0.054705	n.d.	n.d.	n.d.	n.d.	n.d.	n.d.	n.d.	n.d.	n.d.	2.14243e+06	n.d.	n/a***	Cluster 8
291.019	16	11	3	3	0	0	292.026	0.14631	n.d.	n.d.	n.d.	n.d.	n.d.	4.85755e+06	3.24843e+06	5.44387e+06	5.1481e+06	3.62778e+06	3.72282e+06	0, 1	Cluster 5
291.031	13	12	5	1	0	1	292.038	0.102233	n.d.	n.d.	n.d.	n.d.	n.d.	n.d.	n.d.	n.d.	4.24666e+06	3894202	n.d.	n/a***	Cluster 7
291.037	16	11	5	2	0	0	292.044	0.0817698	n.d.	7.00485e+06	1.47965e+07	1.66649e+07	2.48768e+07	3.79709e+07	5.71532e+07	8.84477e+07	6.40517e+07	4.77161e+07	1.08173e+07	0, 1, 2	Cluster 5
291.052	16	15	2	2	0	0	292.059	0.0269677	n.d.	n.d.	n.d.	n.d.	n.d.	3.98264e+06	n.d.	n.d.	7.65671e+06	1.35947e+07	n.d.	1	Cluster 7
291.054	16	11	7	1	0	0	292.062	-0.0697258	n.d.	n.d.	n.d.	n.d.	n.d.	n.d.	n.d.	n.d.	n.d.	5.71701e+06	n.d.	n/a***	Cluster 8
291.067	17	13	4	1	0	1	292.075	-0.133577	n.d.	n.d.	n.d.	n.d.	n.d.	n.d.	n.d.	n.d.	3.32051e+06	2804888	n.d.	n/a***	Cluster 7
291.07	16	15	4	1	0	0	292.077	-0.12273	n.d.	n.d.	n.d.	n.d.	n.d.	n.d.	4.10274e+06	1.06548e+07	1.79776e+07	2.70145e+07	n.d.	1, 2	Cluster 7
291.073	20	12	4	2	0	0	292.08	-0.133588	n.d.	n.d.	n.d.	n.d.	4.31449e+06	20085773	1.73517e+07	3.57531e+07	3.82121e+07	4.92822e+07	6.51573e+07	0	Cluster 6
291.085	17	13	6	0	0	1	292.092	-0.235289	n.d.	n.d.	n.d.	n.d.	n.d.	n.d.	n.d.	2.37912e+06	4.17647e+06	5.55597e+06	n.d.	n/a***	Cluster 7
291.091	20	12	6	1	0	0	292.098	-0.16085	n.d.	n.d.	n.d.	3.59886e+06	11264638	34785638	1.76747e+07	1.47711e+07	2.46999e+07	5.52059e+07	2.34268e+07	0, 1	Cluster 7
291.106	20	16	3	1	0	0	292.113	-0.150124	n.d.	n.d.	n.d.	n.d.	n.d.	5.48487e+06	4449204	1.67279e+07	3.36174e+07	6.20276e+07	7.04976e+06	2	Cluster 7
291.121	21	14	5	0	0	1	292.129	-0.0791354	n.d.	n.d.	n.d.	n.d.	n.d.	n.d.	n.d.	2.36491e+06	4.13836e+06	6.98234e+06	n.d.	2	Cluster 7
291.124	20	16	5	0	0	0	292.131	-0.01521	n.d.	n.d.	n.d.	n.d.	n.d.	n.d.	1997905	5.46144e+06	1.48226e+07	3.70381e+07	n.d.	2	Cluster 7
291.127	24	13	5	1	0	0	292.134	-0.0981702	n.d.	n.d.	n.d.	n.d.	n.d.	n.d.	n.d.	n.d.	n.d.	8.6694e+06	n.d.	1	Cluster 8
291.142	24	17	2	1	0	0	292.15	-0.0595241	n.d.	n.d.	n.d.	n.d.	n.d.	n.d.	n.d.	2.69751e+06	3.39251e+06	6.88325e+06	3.73446e+06	0, 1	Cluster 7
291.16	24	17	4	0	0	0	292.167	0.0469707	n.d.	n.d.	n.d.	n.d.	n.d.	2997692	2751271	7219831	1.58674e+07	3.34555e+07	n.d.	1	Cluster 7
291.197	28	18	3	0	0	0	292.204	-0.050265	4.60923e+06	4642599	3.06508e+06	3.54918e+06	3.15655e+06	2.83626e+06	n.d.	n.d.	n.d.	n.d.	n.d.	n/a	Cluster 1
291.2	32	15	3	1	0	0	292.207	-0.0968647	6.54862e+06	7.35782e+06	6673280	7.08957e+06	6.63029e+06	5.83573e+06	6.35438e+06	6.21837e+06	5.80596e+06	9.02501e+06	1.08911e+07	0	Cluster 8
292.857	6	4	3	6	0	0	293.864	-0.0827435	4.55875e+06	4700358	2.52911e+06	n.d.	n.d.	5.80504e+06	n.d.	n.d.	n.d.	n.d.	n.d.	n/a	Cluster 4
292.962	10	9	5	3	0	0	293.969	-0.0154798	2.24475e+06	n.d.	n.d.	2.66021e+06	n.d.	7.72274e+06	3.26489e+06	n.d.	n.d.	n.d.	n.d.	n/a	Cluster 4
292.969	8	12	2	2	0	2	293.976	0.252003	n.d.	n.d.	n.d.	n.d.	n.d.	n.d.	n.d.	3.11906e+06	3.6958e+06	3.27944e+06	n.d.	n/a***	Cluster 6
292.977	11	7	7	2	0	1	293.984	-0.138437	n.d.	n.d.	n.d.	n.d.	4.15748e+06	1.05718e+07	8.85622e+06	9.58326e+06	8.75777e+06	5.55646e+06	n.d.	1	Cluster 5
292.998	14	10	4	3	0	0	294.005	-0.111895	n.d.	2.19439e+06	5.04542e+06	1.20372e+07	2.45892e+07	3.98159e+07	21971052	1.89333e+07	1.81401e+07	1.78677e+07	19455547	0, 1	Cluster 3
293.008	12	9	6	1	0	2	294.015	-0.129188	n.d.	n.d.	n.d.	n.d.	2.40817e+06	5.97149e+06	5.94682e+06	1.37601e+07	2.43079e+07	2.82962e+07	n.d.	1, 3	Cluster 6
293.013	15	8	6	2	0	1	294.021	-0.16187	n.d.	n.d.	n.d.	n.d.	2.46654e+06	n.d.	2.47173e+06	n.d.	4.25903e+06	3.29715e+06	n.d.	n/a***	Cluster 7
293.016	14	10	6	2	0	0	294.023	-0.0896061	n.d.	n.d.	3.33078e+06	4.85574e+06	5.45208e+06	19798716	26905598	1.01662e+07	1.58828e+07	2.66104e+07	5.85177e+07	0, 1, 2	Cluster 5
293.031	14	14	3	2	0	0	294.038	0.0651125	n.d.	n.d.	n.d.	n.d.	n.d.	7.54451e+06	4.54114e+06	6.4421e+06	8.0445e+06	8211421	2.87565e+06	0, 1, 2	Cluster 5
293.035	18	11	3	3	0	0	294.042	-0.0274439	n.d.	n.d.	n.d.	n.d.	n.d.	3.60294e+06	n.d.	3.58855e+06	n.d.	n.d.	n.d.	n/a	Cluster 4
293.047	15	12	5	1	0	1	294.054	0.0481562	n.d.	n.d.	n.d.	n.d.	n.d.	n.d.	n.d.	5.87165e+06	8.33391e+06	7.75199e+06	n.d.	2	Cluster 6
293.049	14	14	5	1	0	0	294.056	-0.0560521	n.d.	n.d.	n.d.	n.d.	n.d.	n.d.	n.d.	n.d.	3.52097e+06	5.07674e+06	n.d.	2, 3	Cluster 7
293.052	18	11	5	2	0	0	294.06	0.0504961	n.d.	3.97835e+06	1.18213e+07	2.16159e+07	3.06854e+07	47069977	4.99324e+07	5.92819e+07	5.75262e+07	3.62615e+07	2.55973e+07	0, 1	Cluster 5
293.068	18	15	2	2	0	0	294.075	0.11987	n.d.	n.d.	n.d.	n.d.	n.d.	5.96751e+06	n.d.	6.51424e+06	1.01168e+07	16984835	n.d.	1	Cluster 7
293.07	18	11	7	1	0	0	294.077	0.102092	n.d.	n.d.	n.d.	n.d.	4.11885e+06	n.d.	4.13369e+06	3.94545e+06	4719565	9402059	n.d.	1, 2	Cluster 7
293.085	18	15	4	1	0	0	294.093	0.0992441	n.d.	n.d.	n.d.	n.d.	3.01293e+06	9.21663e+06	1.1477e+07	4.77808e+07	104615903	1.14372e+08	8.75386e+06	1	Cluster 6
293.089	22	12	4	2	0	0	294.096	0.0153912	n.d.	n.d.	n.d.	n.d.	n.d.	2.85678e+06	n.d.	3.0841e+06	n.d.	1.33564e+07	8.59377e+06	0	Cluster 8
293.101	19	13	6	0	0	1	294.108	3.753e-05	n.d.	n.d.	n.d.	n.d.	n.d.	n.d.	n.d.	2.76391e+06	3.66071e+06	5019899	n.d.	n/a***	Cluster 7
293.103	18	15	6	0	0	0	294.11	-0.0954101	n.d.	n.d.	n.d.	n.d.	n.d.	n.d.	n.d.	n.d.	2.58792e+06	5.12822e+06	n.d.	3	Cluster 7
293.106	22	12	6	1	0	0	294.114	-0.016042	n.d.	n.d.	n.d.	n.d.	2.39977e+06	6.48145e+06	6.08724e+06	5.27527e+06	7.00701e+06	24330304	1.29354e+07	0	Cluster 7
293.122	22	16	3	1	0	0	294.129	-0.159814	n.d.	n.d.	n.d.	n.d.	n.d.	5.41398e+06	3.65485e+06	1.41371e+07	24312296	3.86677e+07	8.70153e+06	2	Cluster 7
293.139	22	16	5	0	0	0	294.147	-0.238044	n.d.	n.d.	n.d.	n.d.	n.d.	n.d.	n.d.	7.07544e+06	2.06694e+07	5.43709e+07	n.d.	2	Cluster 7
293.158	26	17	2	1	0	0	294.165	-0.206646	n.d.	n.d.	n.d.	n.d.	n.d.	n.d.	n.d.	n.d.	n.d.	3.40885e+06	n.d.	1	Cluster 8
293.176	26	17	4	0	0	0	294.183	-0.0717112	6.68477e+06	4.56471e+06	3545809	3968008	4.0254e+06	3905717	4175223	5.26345e+06	8.0956e+06	1.25191e+07	n.d.	1	Cluster 7
293.179	30	14	4	1	0	0	294.186	-0.0635379	1.51594e+07	2.40486e+07	1.61617e+07	1.37348e+07	7.34032e+07	1.24489e+07	1.18404e+07	1.09874e+07	9967958	2.00876e+07	5.88946e+07	0, 1	Cluster 2
294.918	5	9	4	3	0	1	295.925	0.297551	n.d.	n.d.	n.d.	n.d.	n.d.	n.d.	n.d.	n.d.	n.d.	2996264	n.d.	1	Cluster 8
294.948	6	11	3	2	0	2	295.955	0.242243	n.d.	n.d.	n.d.	n.d.	n.d.	n.d.	2.13465e+06	4.41616e+06	6.42191e+06	4.52861e+06	n.d.	n/a***	Cluster 6
294.977	12	9	5	3	0	0	295.985	-0.0599673	n.d.	n.d.	n.d.	2.93388e+06	3.23283e+06	2.4203e+07	1.45173e+07	1.36465e+07	4477979	5358819	n.d.	1	Cluster 4
294.985	10	12	2	2	0	2	295.992	0.198922	n.d.	n.d.	n.d.	n.d.	n.d.	3.21201e+06	n.d.	3990777	5.56976e+06	4.40936e+06	n.d.	n/a***	Cluster 6
294.987	10	8	7	1	0	2	295.994	-0.137043	n.d.	n.d.	n.d.	n.d.	n.d.	n.d.	n.d.	4.49658e+06	7528221	7.98792e+06	n.d.	2	Cluster 6
294.993	13	7	7	2	0	1	296	-0.137091	n.d.	n.d.	n.d.	n.d.	2376503	3.5173e+06	4.62641e+06	3.04526e+06	n.d.	3.9443e+06	n.d.	n/a***	Cluster 3
295.01	12	13	4	2	0	0	296.018	-0.0376529	n.d.	n.d.	n.d.	2071237	2.88316e+06	n.d.	n.d.	2.75863e+06	3.05203e+06	3048289	n.d.	1	Cluster 6
295.014	16	10	4	3	0	0	296.021	-0.0656579	n.d.	n.d.	n.d.	5.51859e+06	1.39592e+07	2.39243e+07	1.48429e+07	1.48475e+07	1.57204e+07	1.49724e+07	1.85376e+07	0	Cluster 5
295.023	14	9	6	1	0	2	296.031	-0.0673642	n.d.	n.d.	n.d.	n.d.	n.d.	n.d.	2.24036e+06	4.77096e+06	7.56765e+06	1.06521e+07	n.d.	1, 3	Cluster 7
295.026	13	11	6	1	0	1	296.033	-0.109479	n.d.	n.d.	n.d.	n.d.	n.d.	n.d.	1.84319e+06	3.52424e+06	5.70321e+06	6.96819e+06	n.d.	1	Cluster 6
295.032	16	10	6	2	0	0	296.039	-0.073504	n.d.	n.d.	n.d.	3.24088e+06	6625457	4241193	4.10122e+06	4.66709e+06	5.26308e+06	1.59303e+07	n.d.	4	Cluster 7
295.047	16	14	3	2	0	0	296.054	-0.0169397	n.d.	n.d.	n.d.	n.d.	3657706	9.59518e+06	7.42308e+06	17462591	2.18943e+07	2.20721e+07	1.10995e+07	0, 2	Cluster 5
295.062	17	12	5	1	0	1	296.069	-0.0285567	n.d.	n.d.	n.d.	n.d.	n.d.	n.d.	n.d.	5.62834e+06	1.02087e+07	1.14656e+07	n.d.	2	Cluster 6
295.065	16	14	5	1	0	0	296.072	-0.0122041	n.d.	n.d.	n.d.	n.d.	3.95887e+06	n.d.	3739032	9046794	1.62728e+07	3.38095e+07	2.94387e+06	2	Cluster 7
295.068	20	11	5	2	0	0	296.075	-0.0380387	n.d.	n.d.	2.91036e+06	10400780	2.00687e+07	9.18396e+06	8.84656e+06	8.53889e+06	7.6524e+06	n.d.	8.37969e+06	n/a*	Cluster 2
295.083	20	15	2	2	0	0	296.09	-0.0141655	n.d.	n.d.	n.d.	n.d.	n.d.	6300665	2.66721e+06	7.27391e+06	1.01818e+07	1.59534e+07	n.d.	1	Cluster 6
295.086	20	11	7	1	0	0	296.093	-0.0359387	n.d.	n.d.	2531638	4.12401e+06	9.06805e+06	4.66361e+06	7.12278e+06	3.02658e+06	n.d.	6.51392e+06	n.d.	1	Cluster 3
295.095	17	16	4	0	0	1	296.102	-0.0807536	n.d.	n.d.	n.d.	n.d.	n.d.	n.d.	n.d.	n.d.	n.d.	4.3429e+06	n.d.	n/a***	Cluster 8
295.101	20	15	4	1	0	0	296.108	-0.0305523	n.d.	n.d.	n.d.	n.d.	2.90716e+06	1.45997e+07	2.21588e+07	8.28498e+07	1.00471e+08	107995768	1.93136e+07	1	Cluster 6
295.116	21	13	6	0	0	1	296.124	-0.208663	n.d.	n.d.	n.d.	n.d.	n.d.	n.d.	n.d.	n.d.	n.d.	3474677	n.d.	n/a***	Cluster 8
295.119	20	15	6	0	0	0	296.126	-0.0962528	n.d.	n.d.	n.d.	n.d.	n.d.	n.d.	n.d.	2.28786e+06	4.55366e+06	9.60951e+06	n.d.	3	Cluster 7
295.134	20	19	3	0	0	0	296.141	-0.0879431	n.d.	n.d.	n.d.	n.d.	n.d.	n.d.	n.d.	n.d.	n.d.	5.46046e+06	n.d.	1	Cluster 8
295.137	24	16	3	1	0	0	296.145	-0.0416653	n.d.	n.d.	n.d.	n.d.	n.d.	3.18715e+06	2.51433e+06	7.49613e+06	1.02279e+07	1.41742e+07	7.97853e+06	0, 1, 2	Cluster 6
295.155	24	16	5	0	0	0	296.162	-0.0161678	n.d.	n.d.	n.d.	n.d.	n.d.	n.d.	n.d.	3.64072e+06	9.27943e+06	2.3088e+07	n.d.	2	Cluster 7
295.191	28	17	4	0	0	0	296.199	-0.136501	n.d.	n.d.	n.d.	n.d.	n.d.	n.d.	n.d.	n.d.	n.d.	3.22134e+06	n.d.	n/a***	Cluster 8
295.228	32	18	3	0	0	0	296.235	-0.0955364	2.40788e+06	1869353	n.d.	1.71662e+06	n.d.	n.d.	n.d.	n.d.	n.d.	2133522	2.6567e+06	0	Cluster 1
296.933	7	9	4	3	0	1	297.94	-0.774292	n.d.	n.d.	n.d.	n.d.	n.d.	n.d.	n.d.	n.d.	n.d.	4.27149e+06	n.d.	1	Cluster 8
296.939	10	8	4	4	0	0	297.946	-0.124234	n.d.	n.d.	3.40176e+06	3176425	2.52701e+06	5.78351e+06	n.d.	1.9017e+06	n.d.	n.d.	n.d.	n/a	Cluster 4
296.948	8	7	6	2	0	2	297.956	-0.249191	n.d.	n.d.	n.d.	n.d.	n.d.	1.78552e+06	2.11287e+06	4.17063e+06	6.95192e+06	5.91541e+06	n.d.	1	Cluster 6
296.964	8	11	3	2	0	2	297.971	0.117439	n.d.	n.d.	n.d.	n.d.	n.d.	n.d.	n.d.	3.04611e+06	3.62776e+06	2.7339e+06	n.d.	n/a***	Cluster 6
296.993	14	9	5	3	0	0	298	0.0246167	7296632	33983323	53959113	27815712	5.81346e+06	7.16882e+06	3.95671e+06	2.69602e+06	2.96755e+06	3.36287e+06	n.d.	1	Cluster 1
297.003	12	8	7	1	0	2	298.01	0.0471477	n.d.	n.d.	n.d.	n.d.	n.d.	n.d.	n.d.	3.08719e+06	4.13253e+06	4.89515e+06	n.d.	n/a***	Cluster 6
297.008	14	13	2	3	0	0	298.016	0.0528807	n.d.	n.d.	n.d.	n.d.	n.d.	n.d.	n.d.	2.37597e+06	2625118	3.87282e+06	n.d.	1	Cluster 7
297.011	14	9	7	2	0	0	298.018	0.121501	n.d.	n.d.	n.d.	n.d.	n.d.	n.d.	n.d.	n.d.	n.d.	3.69776e+06	n.d.	1	Cluster 8
297.026	14	13	4	2	0	0	298.033	0.126555	n.d.	n.d.	n.d.	n.d.	4.48253e+06	9781652	9.59464e+06	1.83853e+07	1.90811e+07	1.21855e+07	n.d.	1, 2	Cluster 5
297.029	18	10	4	3	0	0	298.037	0.0938998	n.d.	n.d.	n.d.	n.d.	2721668	5.18956e+06	3.36915e+06	4.02915e+06	6054017	6.59241e+06	1.08538e+07	0	Cluster 5
297.041	15	11	6	1	0	1	298.049	0.119243	n.d.	n.d.	n.d.	n.d.	n.d.	3726089	5.21249e+06	10570138	1.58747e+07	2.13431e+07	n.d.	1, 2	Cluster 6
297.044	14	13	6	1	0	0	298.051	0.01488	n.d.	n.d.	n.d.	n.d.	n.d.	n.d.	n.d.	n.d.	n.d.	2.38705e+06	n.d.	3	Cluster 8
297.047	18	10	6	2	0	0	298.054	-0.0485546	1.59301e+08	1.41413e+08	6.05161e+07	106837807	7.57574e+07	3.38671e+07	7.18624e+07	4.44158e+07	5.45565e+07	2.2179e+07	1.41309e+07	0, 1	Cluster 1
297.062	18	14	3	2	0	0	298.07	0.0096781	n.d.	n.d.	n.d.	n.d.	3.29199e+06	1.07461e+07	8.13442e+06	1.97591e+07	2.69439e+07	2.63867e+07	1.58564e+07	0, 2	Cluster 6
297.078	19	12	5	1	0	1	298.085	-0.181478	n.d.	n.d.	n.d.	n.d.	n.d.	n.d.	n.d.	n.d.	n.d.	8.3778e+06	n.d.	n/a***	Cluster 8
297.08	18	14	5	1	0	0	298.087	-0.0952504	n.d.	n.d.	n.d.	3.02894e+06	5.69265e+06	1.21216e+07	1.55599e+07	5.11617e+07	1.08679e+08	2.70831e+08	2.26426e+07	2	Cluster 7
297.099	22	15	2	2	0	0	298.106	-0.191865	n.d.	n.d.	n.d.	n.d.	n.d.	n.d.	n.d.	3842300	5.6996e+06	9923960	n.d.	1	Cluster 7
297.101	22	11	7	1	0	0	298.109	-0.213654	n.d.	n.d.	n.d.	n.d.	2.86849e+06	3.58489e+06	6.59735e+06	n.d.	10934674	2.39546e+07	1.07148e+07	0	Cluster 7
297.111	19	16	4	0	0	1	298.118	-0.245033	n.d.	n.d.	n.d.	n.d.	n.d.	n.d.	n.d.	n.d.	n.d.	5.3109e+06	n.d.	2	Cluster 8
297.113	18	18	4	0	0	0	298.121	-0.325061	n.d.	n.d.	n.d.	n.d.	n.d.	n.d.	n.d.	n.d.	3.8668e+06	7.30059e+06	n.d.	2	Cluster 7
297.117	22	15	4	1	0	0	298.124	-0.197916	n.d.	n.d.	n.d.	n.d.	n.d.	9.08272e+06	9.93576e+06	3.85479e+07	57730965	7.94481e+07	8.15435e+06	1	Cluster 6
297.134	22	15	6	0	0	0	298.142	-0.175055	n.d.	n.d.	n.d.	n.d.	n.d.	n.d.	n.d.	2.58849e+06	4.27254e+06	7.79485e+06	n.d.	3	Cluster 7
297.15	22	19	3	0	0	0	298.157	-0.0571429	n.d.	n.d.	n.d.	n.d.	n.d.	n.d.	n.d.	n.d.	4.47199e+06	1.10268e+07	n.d.	1, 2	Cluster 7
297.153	26	16	3	1	0	0	298.16	-0.014925	26373298	6.83358e+07	1.8968e+07	2.67051e+07	1.83055e+07	2.47274e+07	1.94286e+07	1.50537e+07	1.65095e+07	5.13317e+07	1.25659e+08	0	Cluster 1
297.171	26	16	5	0	0	0	298.178	0.0916376	n.d.	n.d.	n.d.	n.d.	n.d.	n.d.	n.d.	n.d.	2.991e+06	5.96463e+06	n.d.	2	Cluster 7
297.244	34	18	3	0	0	0	298.251	-0.060728	4.73788e+06	4.09017e+06	3.63742e+06	n.d.	5.10961e+06	3999023	3.61953e+06	3.66435e+06	2.63199e+06	4820451	1.02164e+07	0	Cluster 1
297.28	38	19	2	0	0	0	298.287	-0.0261807	3.65391e+06	3.67862e+06	2.94117e+06	2619577	4.4805e+06	2.43122e+06	n.d.	2483348	2.05661e+06	4626736	9.33051e+06	0	Cluster 1
298.943	6	10	4	2	0	2	299.95	0.439783	n.d.	n.d.	n.d.	n.d.	n.d.	2.70791e+06	1.97436e+06	2.56651e+06	n.d.	n.d.	n.d.	n/a	Cluster 4
298.955	12	8	4	4	0	0	299.962	0.0869965	n.d.	1.69036e+06	2.86495e+06	4930087	3.54535e+06	5.97349e+06	2.59987e+06	n.d.	n.d.	n.d.	n.d.	n/a	Cluster 2
298.964	10	7	6	2	0	2	299.971	0.024712	n.d.	n.d.	n.d.	n.d.	n.d.	n.d.	2.19552e+06	4.04331e+06	6.48578e+06	6.69295e+06	n.d.	1	Cluster 6
298.967	9	9	6	2	0	1	299.974	0.0917159	n.d.	n.d.	n.d.	n.d.	n.d.	n.d.	n.d.	n.d.	n.d.	1.99189e+06	n.d.	n/a***	Cluster 8
298.988	12	12	3	3	0	0	299.995	-0.0133885	n.d.	n.d.	n.d.	2713472	3843423	3.26462e+06	n.d.	2.5339e+06	n.d.	1.96758e+06	n.d.	n/a***	Cluster 2
299.003	13	10	5	2	0	1	300.01	-0.186172	n.d.	n.d.	n.d.	n.d.	n.d.	3187667	2.63865e+06	3534390	4.0914e+06	3.15576e+06	n.d.	1	Cluster 5
299.009	16	9	5	3	0	0	300.016	-0.130775	n.d.	3.01071e+06	6.92589e+06	1.25579e+07	1.60549e+07	8.73822e+06	8.07235e+06	8.35122e+06	7699483	6.27585e+06	n.d.	n/a***	Cluster 2
299.021	13	10	7	1	0	1	300.028	-0.255865	n.d.	n.d.	n.d.	n.d.	n.d.	n.d.	n.d.	n.d.	3.37854e+06	3.53408e+06	n.d.	2	Cluster 7
299.024	16	13	2	3	0	0	300.031	-0.183102	n.d.	n.d.	n.d.	n.d.	n.d.	4.24361e+06	n.d.	4.3719e+06	5.24067e+06	7303480	n.d.	1	Cluster 6
299.026	16	9	7	2	0	0	300.034	-0.276955	2.09409e+07	2.36397e+07	1.62057e+07	1.85691e+07	1.8221e+07	1.09618e+07	1.30872e+07	1.19964e+07	1.18493e+07	3.00489e+07	4625155	0	Cluster 1
299.042	16	13	4	2	0	0	300.049	-0.0930639	n.d.	n.d.	n.d.	n.d.	7.42189e+06	1.51445e+07	1.74029e+07	3.19947e+07	34836835	3.68088e+07	9.60777e+06	0, 1	Cluster 5
299.057	17	11	6	1	0	1	300.064	-0.0436505	n.d.	n.d.	n.d.	n.d.	n.d.	3.34978e+06	3196874	6.43612e+06	9.62545e+06	1.49084e+07	n.d.	1	Cluster 7
299.059	16	13	6	1	0	0	300.067	-0.0461179	n.d.	n.d.	n.d.	n.d.	n.d.	n.d.	2.53227e+06	4.12621e+06	6.42698e+06	1.28811e+07	n.d.	1, 2, 3	Cluster 7
299.078	20	14	3	2	0	0	300.085	0.0826239	n.d.	n.d.	n.d.	n.d.	2030133	10866617	7.99733e+06	2.62983e+07	2.79494e+07	2.43756e+07	2.08342e+07	0, 2	Cluster 5
299.09	17	15	5	0	0	1	300.097	0.0360326	n.d.	n.d.	n.d.	n.d.	n.d.	n.d.	n.d.	n.d.	3.49172e+06	7.12196e+06	n.d.	3	Cluster 7
299.096	20	14	5	1	0	0	300.103	0.0545711	n.d.	n.d.	n.d.	2.73579e+06	6.9082e+06	2.09547e+07	19455890	3.6929e+07	6.48421e+07	1.11415e+08	8.52106e+07	0, 1, 2	Cluster 7
299.114	24	15	2	2	0	0	300.122	-0.122294	n.d.	n.d.	n.d.	n.d.	n.d.	n.d.	n.d.	n.d.	n.d.	4.04807e+06	n.d.	1	Cluster 8
299.126	21	16	4	0	0	1	300.134	-0.150288	n.d.	n.d.	n.d.	n.d.	n.d.	n.d.	n.d.	n.d.	n.d.	4871217	n.d.	2	Cluster 8
299.129	20	18	4	0	0	0	300.136	-0.0647881	n.d.	n.d.	n.d.	n.d.	n.d.	n.d.	n.d.	3.43023e+06	9.25497e+06	26958410	n.d.	2	Cluster 7
299.132	24	15	4	1	0	0	300.14	-0.170533	n.d.	n.d.	n.d.	n.d.	n.d.	3312573	2.78517e+06	7.64844e+06	1.28612e+07	1.94871e+07	3.24385e+06	1	Cluster 7
299.15	24	15	6	0	0	0	300.157	-0.198135	n.d.	n.d.	n.d.	n.d.	n.d.	n.d.	n.d.	n.d.	3212856	5.34866e+06	n.d.	n/a***	Cluster 7
299.165	24	19	3	0	0	0	300.173	-0.137218	n.d.	n.d.	n.d.	n.d.	n.d.	n.d.	n.d.	n.d.	4.32362e+06	1.29601e+07	n.d.	1	Cluster 7
299.186	28	16	5	0	0	0	300.194	-0.0214916	2.66265e+06	1.99473e+06	2.61985e+06	n.d.	n.d.	n.d.	n.d.	2.31563e+06	2.32784e+06	6.29727e+06	10582030	0	Cluster 7
299.202	28	20	2	0	0	0	300.209	0.0469215	n.d.	2.09719e+06	2.27593e+06	n.d.	n.d.	n.d.	n.d.	n.d.	n.d.	3.84513e+06	3.11983e+06	0	Cluster 8
299.223	32	17	4	0	0	0	300.23	0.0630433	n.d.	n.d.	n.d.	n.d.	n.d.	n.d.	n.d.	n.d.	n.d.	4.23529e+06	4.68758e+06	0	Cluster 8
299.259	36	18	3	0	0	0	300.266	-0.0586749	4.24375e+06	4.32268e+06	2106666	4924318	n.d.	2231104	3.07316e+06	n.d.	n.d.	5.51564e+06	7.13356e+06	0	Cluster 1
300.895	7	4	6	4	0	1	301.902	0.00970438	16390760	25046108	2.3567e+07	1.10283e+07	2.94554e+06	n.d.	n.d.	n.d.	n.d.	n.d.	n.d.	n/a	Cluster 1
300.967	10	11	4	3	0	0	301.974	-0.0900631	n.d.	n.d.	n.d.	2624646	4.65884e+06	4.22743e+06	3.09108e+06	n.d.	2.83722e+06	5.85666e+06	n.d.	1	Cluster 3
300.97	14	8	4	4	0	0	301.977	-0.0393992	n.d.	n.d.	n.d.	2.11739e+06	n.d.	4.84089e+06	3.55272e+06	n.d.	n.d.	n.d.	n.d.	n/a	Cluster 4
300.98	12	7	6	2	0	2	301.987	-0.0449798	n.d.	n.d.	n.d.	n.d.	n.d.	n.d.	n.d.	2435186	5.25996e+06	7.37298e+06	n.d.	1	Cluster 7
300.982	11	9	6	2	0	1	301.989	-0.034929	n.d.	n.d.	n.d.	n.d.	2.23359e+06	5.63373e+06	4665387	5.32858e+06	6967480	4.01841e+06	n.d.	1	Cluster 5
300.992	8	14	3	1	0	2	301.999	0.213076	n.d.	n.d.	n.d.	n.d.	n.d.	n.d.	n.d.	n.d.	n.d.	3.11202e+06	n.d.	n/a***	Cluster 8
300.998	12	7	8	1	0	2	302.005	0.0429239	n.d.	n.d.	n.d.	n.d.	n.d.	n.d.	n.d.	n.d.	n.d.	2.0645e+06	n.d.	n/a***	Cluster 8
301.003	14	12	3	3	0	0	302.011	0.0746836	n.d.	n.d.	3.31529e+06	6.48171e+06	9.89567e+06	8.64549e+06	5.45495e+06	5.78825e+06	6.58144e+06	1.27263e+07	1.59869e+07	0	Cluster 3
301.021	14	12	5	2	0	0	302.028	0.0664472	n.d.	n.d.	3318087	4.66497e+06	1.16274e+07	4.12931e+06	4.24837e+06	6.59989e+06	9.61619e+06	7498830	n.d.	1, 2	Cluster 3
301.036	15	10	7	1	0	1	302.044	0.0481836	n.d.	n.d.	n.d.	n.d.	3.98395e+06	4.82845e+06	6.9917e+06	9.66091e+06	1.24147e+07	8.88203e+06	n.d.	2	Cluster 5
301.04	18	13	2	3	0	0	302.047	0.12519	n.d.	n.d.	n.d.	n.d.	n.d.	4.70136e+06	n.d.	5.6833e+06	4.31975e+06	5.41289e+06	n.d.	1	Cluster 5
301.052	15	14	4	1	0	1	302.059	-0.0710576	n.d.	n.d.	n.d.	n.d.	n.d.	n.d.	n.d.	n.d.	4.33546e+06	6.45515e+06	n.d.	2	Cluster 7
301.057	18	13	4	2	0	0	302.065	-0.0449881	n.d.	n.d.	n.d.	n.d.	6.08572e+06	1.7322e+07	2.07118e+07	4.23089e+07	4.51311e+07	4.14347e+07	1.84358e+07	0, 1	Cluster 5
301.073	19	11	6	1	0	1	302.08	-0.0833021	n.d.	n.d.	n.d.	n.d.	n.d.	n.d.	n.d.	n.d.	n.d.	4.76689e+06	n.d.	1	Cluster 8
301.075	18	13	6	1	0	0	302.082	-0.106993	n.d.	n.d.	n.d.	1931081	5.1382e+06	4.30814e+06	6.00378e+06	9.76855e+06	1.81122e+07	4.71067e+07	n.d.	1, 2	Cluster 7
301.09	18	17	3	1	0	0	302.098	-0.21369	n.d.	n.d.	n.d.	n.d.	n.d.	n.d.	n.d.	3.85256e+06	7.03995e+06	1.0421e+07	n.d.	1, 2	Cluster 7
301.094	22	14	3	2	0	0	302.101	-0.20757	n.d.	n.d.	n.d.	n.d.	n.d.	6.03809e+06	4.39917e+06	1.58021e+07	1.2508e+07	10440233	1.29065e+07	0, 1, 2	Cluster 6
301.106	19	15	5	0	0	1	302.113	-0.195048	n.d.	n.d.	n.d.	n.d.	n.d.	n.d.	n.d.	2.12531e+06	4.94285e+06	7.55665e+06	n.d.	3	Cluster 7
301.108	18	17	5	0	0	0	302.115	-0.254327	n.d.	n.d.	n.d.	n.d.	n.d.	n.d.	n.d.	n.d.	n.d.	1.04491e+07	n.d.	3	Cluster 8
301.111	22	14	5	1	0	0	302.119	-0.145796	n.d.	n.d.	n.d.	n.d.	4.8443e+06	2.52092e+07	2.31942e+07	5.04727e+07	8.55939e+07	1.26088e+08	1.66938e+08	0, 1	Cluster 6
301.145	22	18	4	0	0	0	302.152	0.0536321	n.d.	n.d.	n.d.	n.d.	n.d.	n.d.	n.d.	7.7993e+06	2.36462e+07	7.53277e+07	n.d.	2	Cluster 7
301.148	26	15	4	1	0	0	302.155	-0.089368	n.d.	n.d.	n.d.	n.d.	n.d.	n.d.	n.d.	n.d.	n.d.	8.20586e+06	n.d.	1	Cluster 8
301.166	26	15	6	0	0	0	302.173	0.0644828	n.d.	n.d.	n.d.	n.d.	n.d.	n.d.	n.d.	n.d.	n.d.	4.40212e+06	n.d.	n/a***	Cluster 8
301.181	26	19	3	0	0	0	302.188	0.260744	n.d.	n.d.	n.d.	n.d.	n.d.	n.d.	n.d.	n.d.	n.d.	6.03154e+06	n.d.	1	Cluster 8
301.217	30	20	2	0	0	0	302.225	-0.0340186	n.d.	n.d.	2181577	n.d.	n.d.	2.77891e+06	n.d.	n.d.	n.d.	n.d.	n.d.	n/a	Cluster 4
301.238	34	17	4	0	0	0	302.246	-0.27856	n.d.	n.d.	n.d.	n.d.	n.d.	n.d.	n.d.	n.d.	n.d.	12592703	n.d.	1	Cluster 8
302.895	8	6	4	5	0	0	303.903	-0.260529	2734317	n.d.	n.d.	n.d.	n.d.	3.10618e+06	n.d.	n.d.	n.d.	n.d.	n.d.	n/a	Cluster 4
302.905	6	5	6	3	0	2	303.912	-0.133055	2354090	n.d.	n.d.	1.909e+06	3.43546e+06	n.d.	2.57112e+06	2.75438e+06	3.514e+06	2.77187e+06	n.d.	1	Cluster 3
302.911	9	4	6	4	0	1	303.918	-0.0261232	n.d.	n.d.	5168812	3.02273e+06	n.d.	n.d.	n.d.	n.d.	n.d.	n.d.	n.d.	n/a	Cluster 2
302.959	10	6	7	2	0	2	303.966	0.0938081	n.d.	n.d.	n.d.	2.09379e+06	2446054	n.d.	n.d.	n.d.	n.d.	n.d.	n.d.	n/a	Cluster 2
302.961	9	8	7	2	0	1	303.969	-0.185106	n.d.	n.d.	n.d.	n.d.	n.d.	n.d.	n.d.	n.d.	n.d.	1.95147e+06	n.d.	n/a***	Cluster 8
302.983	12	11	4	3	0	0	303.99	0.12644	n.d.	n.d.	n.d.	4.16787e+06	21077552	1.09863e+07	1.22749e+07	2.23446e+07	n.d.	3.23718e+06	n.d.	1	Cluster 3
302.985	12	7	9	2	0	0	303.992	-0.0798554	n.d.	3.02817e+06	2.78534e+06	n.d.	n.d.	n.d.	n.d.	n.d.	n.d.	4.39301e+06	n.d.	n/a***	Cluster 8
302.998	13	9	6	2	0	1	304.005	0.0457297	n.d.	n.d.	n.d.	n.d.	3533747	2.45223e+06	2861814	3.60491e+06	4.62154e+06	5.50547e+06	n.d.	1	Cluster 6
303.019	16	12	3	3	0	0	304.026	0.0357403	n.d.	n.d.	n.d.	4.25724e+06	8.75952e+06	1.26878e+07	6.95046e+06	1.00473e+07	1.29195e+07	1.52447e+07	2.75103e+07	0	Cluster 5
303.031	13	13	5	1	0	1	304.038	-0.0349139	n.d.	n.d.	n.d.	n.d.	n.d.	n.d.	n.d.	n.d.	n.d.	1889492	n.d.	n/a***	Cluster 8
303.037	16	12	5	2	0	0	304.044	-0.0419025	n.d.	n.d.	3.84075e+06	8.31218e+06	1.767e+07	6.66259e+07	4.18364e+07	5.83474e+07	94093613	3.95278e+07	4.78196e+07	0, 1, 2	Cluster 5
303.046	14	11	7	0	0	2	304.053	-0.240445	n.d.	n.d.	n.d.	n.d.	n.d.	n.d.	n.d.	n.d.	n.d.	3.25822e+06	n.d.	n/a***	Cluster 8
303.052	16	16	2	2	0	0	304.059	0.111968	n.d.	n.d.	n.d.	n.d.	2.09925e+06	3.07533e+06	3.2589e+06	4.88788e+06	7.12958e+06	8.29082e+06	n.d.	1	Cluster 6
303.054	16	12	7	1	0	0	304.062	-0.473776	n.d.	n.d.	n.d.	n.d.	n.d.	n.d.	n.d.	n.d.	n.d.	4422028	n.d.	2	Cluster 8
303.055	20	13	2	3	0	0	304.063	0.0376829	n.d.	n.d.	n.d.	n.d.	n.d.	n.d.	n.d.	n.d.	n.d.	3.02928e+06	n.d.	1	Cluster 8
303.067	17	14	4	1	0	1	304.075	-0.197224	n.d.	n.d.	n.d.	n.d.	n.d.	n.d.	n.d.	3.23144e+06	7.04236e+06	1.07394e+07	n.d.	2	Cluster 7
303.07	16	16	4	1	0	0	304.077	-0.222985	n.d.	n.d.	n.d.	n.d.	n.d.	n.d.	n.d.	3.81103e+06	7.02521e+06	8.85062e+06	n.d.	2	Cluster 7
303.073	20	13	4	2	0	0	304.08	-0.205178	n.d.	n.d.	n.d.	n.d.	2.52531e+06	8.44755e+06	8.46645e+06	1.76473e+07	1.83322e+07	1.88546e+07	9.67361e+06	0, 1	Cluster 5
303.085	17	14	6	0	0	1	304.092	-0.181731	n.d.	n.d.	n.d.	n.d.	n.d.	n.d.	n.d.	n.d.	2.41794e+06	2172302	n.d.	n/a***	Cluster 7
303.091	20	13	6	1	0	0	304.098	-0.128628	n.d.	n.d.	2.24887e+06	2.74495e+06	7176608	1.2117e+07	2.62011e+07	3.43672e+07	6.7102e+07	1.29053e+08	5.64998e+06	1	Cluster 7
303.106	20	17	3	1	0	0	304.113	-0.101549	n.d.	n.d.	n.d.	n.d.	n.d.	n.d.	2.89419e+06	1.06895e+07	1.61926e+07	2.18755e+07	n.d.	1, 2	Cluster 6
303.109	24	14	3	2	0	0	304.117	-0.213058	n.d.	n.d.	n.d.	n.d.	n.d.	n.d.	n.d.	n.d.	n.d.	3.42962e+06	2895010	0	Cluster 8
303.121	21	15	5	0	0	1	304.129	-0.0236869	n.d.	n.d.	n.d.	n.d.	n.d.	n.d.	n.d.	n.d.	n.d.	4516827	n.d.	n/a***	Cluster 8
303.124	20	17	5	0	0	0	304.131	-0.0143176	n.d.	n.d.	n.d.	n.d.	n.d.	n.d.	n.d.	3.77986e+06	1.04845e+07	3.07547e+07	n.d.	3	Cluster 7
303.127	24	14	5	1	0	0	304.134	-0.0263124	n.d.	n.d.	n.d.	n.d.	n.d.	4.61297e+06	4.52025e+06	1.12077e+07	23497283	4.52368e+07	6.79347e+07	0	Cluster 7
303.16	24	18	4	0	0	0	304.167	0.0868947	n.d.	n.d.	n.d.	n.d.	n.d.	n.d.	n.d.	5.68571e+06	1.49414e+07	5.41674e+07	n.d.	2	Cluster 7
304.944	10	10	3	4	0	0	305.951	-0.205874	n.d.	n.d.	n.d.	3323373	3.17455e+06	2.40417e+06	n.d.	n.d.	n.d.	n.d.	n.d.	n/a	Cluster 2
304.969	8	13	2	2	0	2	305.976	0.125193	n.d.	n.d.	n.d.	n.d.	n.d.	n.d.	n.d.	4.45743e+06	6.60122e+06	4042871	n.d.	n/a***	Cluster 6
304.977	11	8	7	2	0	1	305.984	-0.115133	n.d.	n.d.	n.d.	2.97706e+06	3.06821e+06	n.d.	n.d.	n.d.	n.d.	3.34093e+06	n.d.	n/a***	Cluster 2
304.998	14	11	4	3	0	0	306.005	0.0400134	n.d.	n.d.	n.d.	2.63884e+06	5.16117e+06	5.55554e+06	6.55499e+06	6.12013e+06	5123663	4.29639e+06	n.d.	1	Cluster 3
305.008	12	10	6	1	0	2	306.015	0.129813	n.d.	n.d.	n.d.	n.d.	n.d.	n.d.	n.d.	3.99525e+06	5.49794e+06	5.69908e+06	n.d.	2	Cluster 6
305.014	15	9	6	2	0	1	306.021	0.0907534	n.d.	n.d.	n.d.	n.d.	n.d.	n.d.	n.d.	2.79958e+06	3.835e+06	5.77367e+06	n.d.	1	Cluster 7
305.016	14	11	6	2	0	0	306.023	0.0748945	n.d.	n.d.	2.10539e+06	2.22065e+06	2.97957e+06	n.d.	2.23768e+06	n.d.	3.41888e+06	6.20235e+06	n.d.	1	Cluster 7
305.031	15	9	8	1	0	1	306.039	-0.0117365	n.d.	n.d.	n.d.	n.d.	n.d.	n.d.	n.d.	n.d.	n.d.	3605496	n.d.	n/a***	Cluster 8
305.035	18	12	3	3	0	0	306.042	0.168571	n.d.	n.d.	n.d.	n.d.	2.95702e+06	7.58827e+06	5.22408e+06	7.83943e+06	8.27305e+06	9876407	1.93761e+07	0, 1	Cluster 5
305.047	15	13	5	1	0	1	306.054	0.12226	n.d.	n.d.	n.d.	n.d.	n.d.	n.d.	n.d.	5.16668e+06	8.64463e+06	8.62651e+06	n.d.	1, 3	Cluster 6
305.052	18	12	5	2	0	0	306.06	0.099819	n.d.	n.d.	2.76746e+06	8.20038e+06	2.29441e+07	133049784	8.90843e+07	1.4169e+08	152011548	9.21342e+07	1.38369e+08	0, 1	Cluster 5
305.068	19	10	7	1	0	1	306.075	-0.065002	n.d.	n.d.	n.d.	n.d.	n.d.	n.d.	2.5499e+06	2.73187e+06	n.d.	8.2734e+06	n.d.	n/a***	Cluster 8
305.07	18	12	7	1	0	0	306.077	0.00192415	n.d.	n.d.	n.d.	n.d.	2.76767e+06	n.d.	n.d.	n.d.	n.d.	6.60411e+06	n.d.	2	Cluster 8
305.083	19	14	4	1	0	1	306.09	-0.122754	n.d.	n.d.	n.d.	n.d.	n.d.	n.d.	n.d.	3.33415e+06	6.07741e+06	1.02779e+07	n.d.	2	Cluster 7
305.085	18	16	4	1	0	0	306.093	-0.13629	n.d.	n.d.	n.d.	n.d.	n.d.	4069276	4.04535e+06	1.68875e+07	2.92043e+07	4.07249e+07	5.58924e+06	2	Cluster 7
305.089	22	13	4	2	0	0	306.096	-0.207336	n.d.	n.d.	n.d.	n.d.	n.d.	n.d.	2.86385e+06	4.38718e+06	5.07595e+06	5.68336e+06	2.90851e+06	0, 1	Cluster 6
305.101	19	14	6	0	0	1	306.108	-0.237132	n.d.	n.d.	n.d.	n.d.	n.d.	n.d.	n.d.	2.99017e+06	7.04631e+06	7.57447e+06	n.d.	2	Cluster 7
305.103	18	16	6	0	0	0	306.11	-0.353422	n.d.	n.d.	n.d.	n.d.	n.d.	n.d.	n.d.	n.d.	n.d.	3.0044e+06	n.d.	n/a***	Cluster 8
305.106	22	13	6	1	0	0	306.114	-0.1704	n.d.	n.d.	n.d.	2.80701e+06	4.6608e+06	6.05622e+06	6.59506e+06	7.26316e+06	1.13085e+07	2.82039e+07	11550749	0, 1	Cluster 7
305.122	22	17	3	1	0	0	306.129	-0.190078	n.d.	n.d.	n.d.	n.d.	n.d.	5.45174e+06	4.0839e+06	1.43487e+07	19805229	27504818	2.80815e+06	1	Cluster 6
305.139	22	17	5	0	0	0	306.147	-0.0779054	n.d.	n.d.	n.d.	n.d.	n.d.	n.d.	n.d.	4.58143e+06	1.22522e+07	37519998	n.d.	3	Cluster 7
305.143	26	14	5	1	0	0	306.15	-0.128618	n.d.	n.d.	n.d.	n.d.	n.d.	n.d.	n.d.	n.d.	n.d.	6708177	2.40071e+06	0	Cluster 8
305.176	26	18	4	0	0	0	306.183	0.0335511	81149893	86664664	7.05157e+07	75143552	4.83803e+07	3.3005e+07	4.24181e+07	3.49156e+07	3.26842e+07	38604538	1.71095e+07	0	Cluster 1
305.216	34	16	3	1	0	0	306.223	-0.0728731	3.8292e+06	4.42894e+06	3669919	4.15429e+06	4.03196e+06	3.24229e+06	3.56126e+06	3437049	3.30649e+06	5.40143e+06	6.3207e+06	0	Cluster 8
306.948	6	12	3	2	0	2	307.955	0.359735	n.d.	n.d.	n.d.	n.d.	n.d.	n.d.	n.d.	8.51912e+06	1.58648e+07	2.28994e+07	n.d.	2	Cluster 7
306.954	9	11	3	3	0	1	307.961	-0.432329	n.d.	n.d.	n.d.	n.d.	n.d.	n.d.	n.d.	n.d.	n.d.	3.68616e+06	n.d.	1	Cluster 8
306.96	12	10	3	4	0	0	307.967	0.00474981	n.d.	2.35073e+06	3.40908e+06	6903183	8.28264e+06	5.21372e+06	2.60491e+06	2.12768e+06	n.d.	n.d.	5755920	n/a*	Cluster 2
306.977	12	10	5	3	0	0	307.985	-0.0138903	n.d.	n.d.	2.91586e+06	3.39439e+06	3.18013e+06	2.31864e+06	n.d.	n.d.	n.d.	n.d.	n.d.	n/a	Cluster 2
306.985	10	13	2	2	0	2	307.992	0.236559	n.d.	n.d.	n.d.	n.d.	n.d.	n.d.	n.d.	3.33757e+06	4.7719e+06	3533348	n.d.	n/a***	Cluster 6
306.993	13	8	7	2	0	1	308	-0.0669885	n.d.	n.d.	5.12707e+06	10345111	1.85319e+07	2.58641e+07	1.1319e+07	2.93432e+06	3.36528e+06	4.46118e+06	7.88323e+06	0, 2	Cluster 4
307.008	13	12	4	2	0	1	308.015	-0.137172	n.d.	n.d.	n.d.	n.d.	n.d.	n.d.	n.d.	n.d.	3.01469e+06	3.62805e+06	n.d.	2	Cluster 7
307.014	16	11	4	3	0	0	308.021	-0.0813481	n.d.	n.d.	n.d.	n.d.	3431082	4.63616e+06	5.04541e+06	6.33813e+06	5.46042e+06	4.52546e+06	n.d.	1	Cluster 5
307.023	14	10	6	1	0	2	308.031	-0.0328314	n.d.	n.d.	n.d.	n.d.	n.d.	n.d.	n.d.	2.31141e+06	n.d.	3.24738e+06	n.d.	n/a***	Cluster 8
307.026	13	12	6	1	0	1	308.033	-0.0149173	n.d.	n.d.	n.d.	n.d.	n.d.	n.d.	n.d.	2.56822e+06	3.76384e+06	4.35259e+06	n.d.	2	Cluster 6
307.029	17	9	6	2	0	1	308.036	-0.107198	n.d.	n.d.	n.d.	n.d.	n.d.	n.d.	n.d.	n.d.	n.d.	3294858	n.d.	1	Cluster 8
307.032	16	11	6	2	0	0	308.039	-0.0421618	n.d.	3.20141e+06	4.793e+06	7.78111e+06	1.38805e+07	8056874	1.06368e+07	8.28544e+06	8.55591e+06	1.14281e+07	4341224	0, 1	Cluster 3
307.047	16	15	3	2	0	0	308.054	-0.0690286	n.d.	n.d.	n.d.	n.d.	n.d.	n.d.	n.d.	9.40763e+06	1.84068e+07	8.6303e+06	n.d.	1, 2	Cluster 6
307.05	20	12	3	3	0	0	308.057	-0.0784953	n.d.	n.d.	n.d.	n.d.	n.d.	n.d.	2.02195e+06	n.d.	n.d.	3.75001e+06	7.21503e+06	0	Cluster 8
307.062	17	13	5	1	0	1	308.069	-0.0434603	n.d.	n.d.	n.d.	n.d.	n.d.	n.d.	2.8306e+06	7.8581e+06	1.46611e+07	1.5087e+07	n.d.	3	Cluster 6
307.065	16	15	5	1	0	0	308.072	-0.0903849	n.d.	n.d.	n.d.	n.d.	n.d.	n.d.	n.d.	3.02841e+06	5.24859e+06	9.7121e+06	n.d.	1, 2, 3	Cluster 7
307.068	20	12	5	2	0	0	308.075	-0.0394571	n.d.	n.d.	n.d.	n.d.	8.01335e+06	2.15172e+07	2.70294e+07	3.06949e+07	3.01105e+07	3.55822e+07	4.60602e+07	0, 1	Cluster 5
307.086	20	12	7	1	0	0	308.093	-0.0469771	n.d.	n.d.	n.d.	n.d.	3.35765e+06	n.d.	n.d.	n.d.	n.d.	6.5374e+06	n.d.	1	Cluster 8
307.101	20	16	4	1	0	0	308.108	-0.0295082	n.d.	n.d.	n.d.	n.d.	2.06857e+06	7.87462e+06	1.01444e+07	6.15523e+07	1.03907e+08	1.13404e+08	4.02585e+07	0, 2	Cluster 6
307.116	21	14	6	0	0	1	308.124	-0.0836523	n.d.	n.d.	n.d.	n.d.	n.d.	n.d.	n.d.	n.d.	3.66302e+06	6660941	n.d.	2	Cluster 7
307.119	20	16	6	0	0	0	308.126	-0.0959531	n.d.	n.d.	n.d.	n.d.	n.d.	n.d.	n.d.	n.d.	n.d.	6.24224e+06	n.d.	2	Cluster 8
307.122	24	13	6	1	0	0	308.129	-0.122482	n.d.	n.d.	n.d.	n.d.	n.d.	2425717	n.d.	n.d.	2.58927e+06	6743550	3.82686e+06	0	Cluster 7
307.134	20	20	3	0	0	0	308.141	-0.0521727	n.d.	n.d.	n.d.	n.d.	n.d.	n.d.	n.d.	n.d.	n.d.	4.13709e+06	n.d.	2	Cluster 8
307.137	24	17	3	1	0	0	308.145	-0.0969762	n.d.	n.d.	n.d.	n.d.	n.d.	n.d.	3.15815e+06	8290470	1.33914e+07	2.08032e+07	3.61722e+06	1	Cluster 7
307.155	24	17	5	0	0	0	308.162	-0.0569745	n.d.	n.d.	n.d.	n.d.	n.d.	n.d.	n.d.	3.67619e+06	9.4618e+06	2.46744e+07	n.d.	n/a***	Cluster 7
307.191	28	18	4	0	0	0	308.199	-0.0546239	n.d.	2.09369e+06	n.d.	n.d.	n.d.	n.d.	n.d.	n.d.	2.61989e+06	4.43609e+06	n.d.	2	Cluster 7
307.264	36	20	2	0	0	0	308.272	-0.084647	n.d.	n.d.	n.d.	n.d.	2.24738e+06	n.d.	n.d.	n.d.	n.d.	2.11724e+06	6.69139e+06	0	Cluster 8
308.925	5	9	4	2	0	3	309.932	0.203493	n.d.	n.d.	n.d.	n.d.	n.d.	n.d.	3.95718e+06	8.63858e+06	n.d.	n.d.	n.d.	n/a	Cluster 3
308.933	7	10	4	3	0	1	309.94	-0.678862	n.d.	n.d.	n.d.	n.d.	n.d.	n.d.	n.d.	n.d.	n.d.	3569502	n.d.	n/a***	Cluster 8
308.939	10	9	4	4	0	0	309.946	-0.0910148	n.d.	2.77278e+06	5.24129e+06	1.23685e+07	1.35229e+07	3.34586e+06	n.d.	n.d.	n.d.	n.d.	n.d.	n/a	Cluster 2
308.964	8	12	3	2	0	2	309.971	0.186494	n.d.	n.d.	n.d.	n.d.	n.d.	n.d.	4.05521e+06	1.3438e+07	2.04462e+07	2.51784e+07	n.d.	2	Cluster 6
308.975	14	10	3	4	0	0	309.983	-0.0672449	n.d.	n.d.	n.d.	4.17123e+06	6.23429e+06	8.36845e+06	4.73879e+06	4.73972e+06	3.6131e+06	3.57584e+06	6.44919e+06	0	Cluster 3
308.993	14	10	5	3	0	0	310	0.0366481	n.d.	n.d.	3.52137e+06	6.40927e+06	8.42087e+06	1.16147e+07	5.46384e+06	5.54635e+06	4.713e+06	2.47716e+06	n.d.	n/a***	Cluster 3
309.003	12	9	7	1	0	2	310.01	0.0693198	n.d.	n.d.	n.d.	n.d.	n.d.	n.d.	2.56566e+06	6.41994e+06	9.69803e+06	9.78215e+06	n.d.	1	Cluster 6
309.008	15	8	7	2	0	1	310.016	0.0378825	n.d.	n.d.	n.d.	n.d.	2.33694e+06	3.73974e+06	3.25731e+06	2.55535e+06	n.d.	3169953	5.7126e+06	0	Cluster 3
309.024	15	12	4	2	0	1	310.031	0.0965719	n.d.	n.d.	n.d.	n.d.	n.d.	n.d.	n.d.	4.21049e+06	6.1756e+06	7.62778e+06	n.d.	2	Cluster 6
309.026	14	14	4	2	0	0	310.033	0.058021	n.d.	n.d.	n.d.	n.d.	3165585	4.35153e+06	2.73676e+06	4991689	6.5813e+06	5.23181e+06	6.36528e+06	0, 1, 2	Cluster 5
309.029	18	11	4	3	0	0	310.037	0.0338544	n.d.	n.d.	n.d.	n.d.	n.d.	3.68588e+06	n.d.	3.01355e+06	2.53659e+06	2213517	n.d.	n/a***	Cluster 5
309.039	16	10	6	1	0	2	310.046	0.0840929	n.d.	n.d.	n.d.	3.32642e+06	n.d.	2466644	3.23805e+06	3.78479e+06	5.18252e+06	2655079	n.d.	n/a***	Cluster 5
309.041	15	12	6	1	0	1	310.049	0.0233626	n.d.	n.d.	n.d.	n.d.	n.d.	n.d.	3.44148e+06	9.53894e+06	1.5895e+07	2.64655e+07	n.d.	2	Cluster 7
309.047	18	11	6	2	0	0	310.054	-0.0428155	n.d.	n.d.	4.58493e+06	7.30596e+06	1.3397e+07	1.60904e+07	1.74337e+07	1.11053e+07	1.13979e+07	1.66297e+07	4646397	0, 1	Cluster 3
309.062	18	15	3	2	0	0	310.07	-0.0700603	n.d.	n.d.	n.d.	n.d.	n.d.	6.80081e+06	1.07759e+07	3.96478e+07	1.96803e+07	1.48404e+07	n.d.	1	Cluster 6
309.078	19	13	5	1	0	1	310.085	-0.15666	n.d.	n.d.	n.d.	n.d.	n.d.	n.d.	n.d.	3852567	6.44429e+06	7.60094e+06	n.d.	3	Cluster 6
309.08	18	15	5	1	0	0	310.087	-0.0669535	n.d.	n.d.	n.d.	n.d.	n.d.	n.d.	5.67845e+06	1.37158e+07	2.52347e+07	5.54151e+07	n.d.	1, 2	Cluster 7
309.084	22	12	5	2	0	0	310.091	-0.184568	3177769	n.d.	n.d.	2329181	n.d.	n.d.	3.78225e+06	3.95143e+06	4.6009e+06	1.15736e+07	9.16099e+06	0	Cluster 7
309.101	22	12	7	1	0	0	310.109	-0.173341	n.d.	n.d.	n.d.	n.d.	2.08056e+06	n.d.	n.d.	n.d.	n.d.	8189646	n.d.	1	Cluster 8
309.113	18	19	4	0	0	0	310.121	-0.270849	n.d.	n.d.	n.d.	n.d.	n.d.	n.d.	n.d.	n.d.	n.d.	4.08412e+06	n.d.	n/a***	Cluster 8
309.117	22	16	4	1	0	0	310.124	-0.0589195	n.d.	n.d.	n.d.	n.d.	n.d.	9.74838e+06	9.02643e+06	2.64255e+07	4.54193e+07	9.43608e+07	4.44314e+07	0, 2	Cluster 7
309.134	22	16	6	0	0	0	310.142	-0.0101671	n.d.	n.d.	n.d.	n.d.	n.d.	n.d.	n.d.	n.d.	4.57916e+06	9.63007e+06	n.d.	2	Cluster 7
309.15	22	20	3	0	0	0	310.157	0.14065	n.d.	n.d.	n.d.	n.d.	n.d.	n.d.	n.d.	n.d.	3.42767e+06	1.06375e+07	n.d.	2	Cluster 8
309.153	26	17	3	1	0	0	310.16	0.101697	n.d.	2.5133e+06	n.d.	n.d.	n.d.	3.04902e+06	1.97569e+06	3.73373e+06	5.56719e+06	1.18222e+07	6.73021e+06	0, 1	Cluster 7
309.171	26	17	5	0	0	0	310.178	0.127693	n.d.	n.d.	n.d.	n.d.	n.d.	n.d.	n.d.	n.d.	5.24918e+06	1.12074e+07	n.d.	1	Cluster 7
309.174	30	14	5	1	0	0	310.181	0.10182	1.19972e+07	2.68823e+07	1.35836e+07	1.44563e+07	1.00973e+08	10253166	1.06238e+07	1.0478e+07	7.6021e+06	1.44425e+07	4.06778e+07	0, 1	Cluster 2
309.28	38	20	2	0	0	0	310.287	-0.0979404	3.87817e+06	2.65987e+06	2.03604e+06	2.27075e+06	3.05596e+06	n.d.	n.d.	n.d.	n.d.	3.30505e+06	7.17545e+06	0	Cluster 1
310.9	8	8	3	5	0	0	311.908	0.0879027	2.85581e+06	n.d.	n.d.	n.d.	n.d.	4.15443e+06	n.d.	n.d.	n.d.	n.d.	n.d.	n/a	Cluster 4
310.943	6	11	4	2	0	2	311.95	0.235828	n.d.	n.d.	n.d.	n.d.	n.d.	n.d.	n.d.	3.02108e+06	4.18514e+06	3767516	n.d.	n/a***	Cluster 6
310.949	9	10	4	3	0	1	311.956	-0.487119	n.d.	n.d.	n.d.	n.d.	n.d.	n.d.	n.d.	n.d.	n.d.	5.43888e+06	n.d.	1	Cluster 8
310.955	12	9	4	4	0	0	311.962	0.0059655	n.d.	6110607	8.988e+06	7.31694e+06	2.52217e+06	n.d.	n.d.	n.d.	n.d.	n.d.	n.d.	n/a	Cluster 2
310.964	10	8	6	2	0	2	311.971	-0.0145258	n.d.	n.d.	n.d.	n.d.	n.d.	3.79163e+06	5.16998e+06	5.84496e+06	6919769	n.d.	n.d.	n/a	Cluster 5
310.972	12	9	6	3	0	0	311.98	-0.0792128	n.d.	n.d.	n.d.	n.d.	n.d.	n.d.	5.87409e+06	5.62493e+06	n.d.	2.1334e+06	n.d.	n/a***	Cluster 3
310.979	10	12	3	2	0	2	311.987	0.302891	n.d.	n.d.	n.d.	n.d.	n.d.	n.d.	n.d.	2.02141e+06	3.06579e+06	5.61627e+06	n.d.	2	Cluster 7
310.988	13	7	8	2	0	1	311.995	-0.0325929	n.d.	n.d.	3.71884e+06	5981734	8.02508e+06	n.d.	n.d.	n.d.	n.d.	n.d.	n.d.	n/a	Cluster 2
310.991	16	10	3	4	0	0	311.998	-0.119386	n.d.	n.d.	n.d.	n.d.	2.21725e+06	4030994	2.23453e+06	2.59555e+06	n.d.	2.39333e+06	4.22599e+06	0	Cluster 4
311.003	13	11	5	2	0	1	312.01	-0.0922017	n.d.	n.d.	n.d.	n.d.	n.d.	n.d.	n.d.	2.52805e+06	2.77285e+06	2.83205e+06	n.d.	1	Cluster 6
311.009	16	10	5	3	0	0	312.016	-0.0246938	n.d.	n.d.	2.14381e+06	4.51426e+06	9.51433e+06	1.34688e+07	1.25217e+07	7.09954e+06	3.97364e+06	3070370	n.d.	n/a***	Cluster 3
311.018	14	9	7	1	0	2	312.026	-0.083352	n.d.	n.d.	n.d.	n.d.	n.d.	n.d.	2.29665e+06	3.62955e+06	5.86449e+06	7.12247e+06	n.d.	1	Cluster 6
311.039	17	12	4	2	0	1	312.047	-0.106983	n.d.	n.d.	n.d.	n.d.	n.d.	n.d.	n.d.	2.74733e+06	5.16802e+06	5.55758e+06	n.d.	2	Cluster 7
311.042	16	14	4	2	0	0	312.049	-0.0770958	n.d.	n.d.	n.d.	3.97483e+06	6.10834e+06	1.81099e+07	1.27754e+07	1.97285e+07	2.43446e+07	1.99496e+07	22162383	0, 1, 2	Cluster 5
311.051	14	13	6	0	0	2	312.059	-0.0391575	n.d.	n.d.	n.d.	n.d.	n.d.	n.d.	n.d.	n.d.	n.d.	2544470	n.d.	n/a***	Cluster 8
311.057	17	12	6	1	0	1	312.064	-0.0711734	n.d.	n.d.	n.d.	n.d.	n.d.	n.d.	3430023	1.01173e+07	15658736	2.38829e+07	n.d.	2	Cluster 7
311.059	16	14	6	1	0	0	312.067	-0.1397	n.d.	n.d.	n.d.	n.d.	n.d.	n.d.	n.d.	n.d.	4.29798e+06	1.03126e+07	n.d.	2, 3	Cluster 7
311.063	20	11	6	2	0	0	312.07	-0.0184657	n.d.	2.88709e+06	3.50041e+06	7.8677e+06	1.25387e+07	6.99626e+06	7.87558e+06	3.79032e+06	3.58171e+06	13134750	n.d.	1	Cluster 3
311.078	20	15	3	2	0	0	312.085	-0.0346151	n.d.	n.d.	n.d.	n.d.	n.d.	7.48179e+06	6.04035e+06	1.68463e+07	2.13046e+07	2.07453e+07	3214409	1	Cluster 6
311.081	20	11	8	1	0	0	312.088	0.403818	n.d.	n.d.	n.d.	n.d.	n.d.	n.d.	n.d.	n.d.	n.d.	4.95278e+06	n.d.	n/a***	Cluster 8
311.096	20	15	5	1	0	0	312.103	0.0525979	n.d.	n.d.	n.d.	n.d.	3500641	13616285	2.05385e+07	4.38094e+07	8.55693e+07	2.01312e+08	8.59314e+06	1	Cluster 7
311.099	24	12	5	2	0	0	312.107	-0.113298	79409777	7.09097e+07	2.36015e+07	5.00586e+07	3.18012e+07	n.d.	3.34875e+07	1.98758e+07	n.d.	n.d.	n.d.	n/a	Cluster 1
311.129	20	19	4	0	0	0	312.136	0.0720602	n.d.	n.d.	n.d.	n.d.	n.d.	n.d.	n.d.	n.d.	n.d.	1.40072e+07	n.d.	3	Cluster 8
311.132	24	16	4	1	0	0	312.14	0.0800624	n.d.	n.d.	n.d.	n.d.	n.d.	5.2242e+06	4.82186e+06	14246973	2.28618e+07	4.53241e+07	1.83194e+07	0, 2	Cluster 7
311.15	24	16	6	0	0	0	312.157	0.0459168	n.d.	n.d.	n.d.	n.d.	n.d.	n.d.	n.d.	n.d.	5.10044e+06	8.76952e+06	n.d.	2	Cluster 7
311.165	24	20	3	0	0	0	312.173	-0.0589076	n.d.	n.d.	n.d.	n.d.	n.d.	n.d.	n.d.	n.d.	n.d.	1.47658e+07	n.d.	2	Cluster 8
311.169	28	17	3	1	0	0	312.176	-0.0034515	7.64442e+07	182556272	6.29982e+07	8.74672e+07	5.64257e+07	80689981	5.73668e+07	4.5263e+07	4.39382e+07	1.45744e+08	3.56355e+08	0	Cluster 1
311.186	28	17	5	0	0	0	312.194	-0.23752	n.d.	n.d.	n.d.	n.d.	n.d.	n.d.	n.d.	n.d.	n.d.	5916609	n.d.	1	Cluster 8
311.296	40	20	2	0	0	0	312.303	0.0879165	1.08671e+07	9.90222e+06	8.08645e+06	6.90264e+06	9.71681e+06	n.d.	2.94953e+07	5.83115e+06	5.34887e+06	1.00637e+07	2.16284e+07	0	Cluster 3
312.916	10	8	3	5	0	0	313.923	-0.0524038	n.d.	n.d.	2.59266e+06	5.01996e+06	5.00075e+06	2677628	n.d.	n.d.	n.d.	n.d.	n.d.	n/a	Cluster 2
312.949	11	6	7	3	0	1	313.956	-0.0279502	n.d.	n.d.	4222021	1.49626e+07	1.32451e+07	n.d.	n.d.	n.d.	n.d.	n.d.	n.d.	n/a	Cluster 2
312.982	11	10	6	2	0	1	313.989	-0.0602878	n.d.	n.d.	n.d.	n.d.	n.d.	2.28652e+06	2.21596e+06	3.00576e+06	4.16098e+06	4.78243e+06	n.d.	2	Cluster 6
312.998	12	8	8	1	0	2	314.005	-0.0137605	n.d.	n.d.	n.d.	n.d.	n.d.	n.d.	n.d.	2.58506e+06	3462236	5.98888e+06	n.d.	n/a***	Cluster 7
313.003	15	7	8	2	0	1	314.011	-0.0164918	6.59468e+06	27519046	4.86258e+07	99873054	138021876	3.98908e+07	1.53712e+07	4.40746e+06	3.72566e+06	4.6274e+06	1.37788e+07	0	Cluster 2
313.019	15	11	5	2	0	1	314.026	0.0291804	n.d.	n.d.	n.d.	n.d.	n.d.	n.d.	2.23207e+06	4045754	5.14313e+06	5.84564e+06	n.d.	1	Cluster 6
313.021	14	13	5	2	0	0	314.028	-0.00256213	n.d.	n.d.	n.d.	n.d.	3796169	3.20335e+06	3.44998e+06	6.63875e+06	8.45782e+06	6.21462e+06	n.d.	1	Cluster 5
313.036	15	11	7	1	0	1	314.044	0.0150142	n.d.	n.d.	n.d.	n.d.	n.d.	n.d.	n.d.	4.97792e+06	6.14832e+06	7.75654e+06	n.d.	1, 2	Cluster 6
313.042	18	10	7	2	0	0	314.049	-0.133659	6.43983e+06	4.4522e+06	2592177	5.28023e+06	3907558	n.d.	n.d.	n.d.	n.d.	n.d.	n.d.	n/a	Cluster 1
313.057	18	14	4	2	0	0	314.065	0.0701629	2.44365e+06	2.74873e+06	2405560	4.77769e+06	1.1071e+07	6.01121e+07	4.12536e+07	7.5045e+07	87970534	7.95162e+07	1.1838e+08	0, 1	Cluster 5
313.073	19	12	6	1	0	1	314.08	-0.233428	n.d.	n.d.	n.d.	n.d.	n.d.	n.d.	n.d.	n.d.	n.d.	6.64625e+06	n.d.	n/a***	Cluster 8
313.075	18	14	6	1	0	0	314.082	-0.0614293	n.d.	n.d.	n.d.	n.d.	n.d.	n.d.	n.d.	8.29321e+06	1.84155e+07	4.7065e+07	n.d.	2	Cluster 7
313.078	22	11	6	2	0	0	314.086	-0.168175	375788552	307525724	1.46468e+08	2.58271e+08	194496174	9.57917e+07	2.25559e+08	1.78852e+08	1.97459e+08	8.14004e+07	2.03071e+07	0	Cluster 1
313.09	18	18	3	1	0	0	314.098	-0.17233	n.d.	n.d.	n.d.	n.d.	n.d.	n.d.	n.d.	n.d.	n.d.	7.06794e+06	n.d.	2	Cluster 8
313.094	22	15	3	2	0	0	314.101	-0.141347	n.d.	n.d.	n.d.	n.d.	n.d.	n.d.	3817601	1.11829e+07	14748142	1.57244e+07	3.19244e+06	1	Cluster 6
313.106	19	16	5	0	0	1	314.113	-0.156931	n.d.	n.d.	n.d.	n.d.	n.d.	n.d.	n.d.	n.d.	n.d.	5.03323e+06	n.d.	2	Cluster 8
313.108	18	18	5	0	0	0	314.115	-0.253363	n.d.	n.d.	n.d.	n.d.	n.d.	n.d.	n.d.	n.d.	n.d.	3.87976e+06	n.d.	n/a***	Cluster 8
313.112	22	15	5	1	0	0	314.119	-0.0563314	n.d.	n.d.	n.d.	n.d.	2.98862e+06	1.19559e+07	1.39781e+07	4.50696e+07	6.751e+07	1.00481e+08	1.58605e+07	1	Cluster 6
313.127	22	19	2	1	0	0	314.134	-0.059337	n.d.	n.d.	n.d.	n.d.	n.d.	n.d.	n.d.	n.d.	n.d.	2736097	n.d.	1	Cluster 8
313.145	22	19	4	0	0	0	314.152	0.0689362	n.d.	n.d.	n.d.	n.d.	n.d.	n.d.	n.d.	3.70965e+06	8.92288e+06	2.76203e+07	n.d.	3	Cluster 7
313.148	26	16	4	1	0	0	314.155	0.0353731	n.d.	n.d.	n.d.	n.d.	n.d.	n.d.	n.d.	4.40111e+06	6.05395e+06	1.28852e+07	7.33251e+06	0, 1, 2	Cluster 7
313.166	26	16	6	0	0	0	314.173	0.0467548	n.d.	n.d.	n.d.	n.d.	n.d.	n.d.	n.d.	n.d.	2.53924e+06	6.60563e+06	n.d.	n/a***	Cluster 8
313.181	26	20	3	0	0	0	314.188	0.01305	n.d.	n.d.	n.d.	n.d.	n.d.	n.d.	n.d.	n.d.	n.d.	7.21488e+06	n.d.	2	Cluster 8
313.202	30	17	5	0	0	0	314.209	-0.072094	n.d.	n.d.	n.d.	n.d.	2404943	n.d.	n.d.	n.d.	n.d.	1978506	n.d.	n/a***	Cluster 2
313.238	34	18	4	0	0	0	314.246	-0.163869	2.15073e+06	2.12908e+06	n.d.	n.d.	2.4631e+06	n.d.	n.d.	n.d.	n.d.	4.70409e+06	6.12343e+06	0	Cluster 8
314.911	9	5	6	4	0	1	315.918	0.0209551	5.0217e+06	3499567	4.50487e+06	3.58835e+06	n.d.	5323170	4.00465e+06	n.d.	n.d.	n.d.	n.d.	n/a	Cluster 1
314.92	6	10	3	3	0	2	315.927	0.270751	n.d.	n.d.	n.d.	3.31793e+06	5.2087e+06	4.89488e+06	2908572	2.6231e+06	3.63897e+06	2.97293e+06	2.45504e+06	0	Cluster 3
314.932	12	8	3	5	0	0	315.939	-0.0319022	n.d.	n.d.	n.d.	2381613	2.3988e+06	3.82617e+06	n.d.	n.d.	n.d.	n.d.	n.d.	n/a	Cluster 4
314.938	6	10	5	2	0	2	315.945	0.282646	5.95385e+06	2735787	2254867	3182509	2.64795e+06	9.48207e+06	3.2605e+06	5080953	n.d.	n.d.	n.d.	n/a	Cluster 4
314.982	12	12	4	3	0	0	315.99	-0.0988563	n.d.	n.d.	n.d.	3.05114e+06	4.61411e+06	1.62946e+07	5.27198e+06	9.65199e+06	1.53026e+07	1.98759e+06	3.07553e+06	0	Cluster 5
314.998	13	10	6	2	0	1	316.005	-0.107252	n.d.	n.d.	n.d.	n.d.	n.d.	6.14668e+06	1.04988e+07	8.49788e+06	1.45861e+07	2.32136e+07	4.32049e+07	0, 1, 2	Cluster 7
315.004	16	9	6	3	0	0	316.011	-0.051047	n.d.	n.d.	n.d.	n.d.	n.d.	4.4556e+07	3.30288e+06	n.d.	n.d.	n.d.	n.d.	n/a	Cluster 4
315.013	14	8	8	1	0	2	316.02	-0.0113646	n.d.	n.d.	n.d.	n.d.	n.d.	n.d.	n.d.	n.d.	n.d.	3430727	n.d.	n/a***	Cluster 8
315.019	16	13	3	3	0	0	316.026	-0.0170783	n.d.	n.d.	n.d.	n.d.	n.d.	n.d.	2.19807e+06	3.5058e+06	3.41537e+06	2.60485e+06	n.d.	n/a***	Cluster 6
315.034	17	11	5	2	0	1	316.042	0.0510643	n.d.	n.d.	n.d.	n.d.	n.d.	n.d.	n.d.	n.d.	n.d.	2.76479e+06	n.d.	n/a***	Cluster 8
315.037	16	13	5	2	0	0	316.044	0.0378369	n.d.	n.d.	n.d.	2.38596e+06	9.22332e+06	1.19737e+07	19441023	3.67443e+07	5.12386e+07	3.15394e+07	2.22001e+06	1	Cluster 6
315.052	17	11	7	1	0	1	316.059	0.0176701	n.d.	n.d.	n.d.	n.d.	n.d.	n.d.	3.90066e+06	5.8993e+06	8367322	1.18006e+07	n.d.	1, 2	Cluster 6
315.058	20	10	7	2	0	0	316.065	-0.12684	9.86181e+06	8615376	4.16812e+06	6.48483e+06	5.70064e+06	n.d.	4.5227e+06	n.d.	n.d.	1.16115e+07	n.d.	1	Cluster 1
315.073	20	14	4	2	0	0	316.08	0.0280856	n.d.	n.d.	n.d.	n.d.	6.55632e+06	6.2063e+07	4.69716e+07	1.16932e+08	143793375	1.45958e+08	199752224	0	Cluster 5
315.091	20	14	6	1	0	0	316.098	-0.0887998	n.d.	n.d.	n.d.	n.d.	3831630	4.82924e+06	7.10917e+06	1.53857e+07	3.14214e+07	6.72733e+07	8.04554e+06	2	Cluster 7
315.106	20	18	3	1	0	0	316.113	-0.15351	n.d.	n.d.	n.d.	n.d.	n.d.	n.d.	n.d.	3.85045e+06	7.93572e+06	1.60356e+07	n.d.	2	Cluster 7
315.109	24	15	3	2	0	0	316.117	-0.256336	n.d.	n.d.	n.d.	n.d.	n.d.	n.d.	n.d.	3327403	4.7795e+06	6.8628e+06	2220722	0, 1	Cluster 7
315.121	21	16	5	0	0	1	316.129	-0.21763	n.d.	n.d.	n.d.	n.d.	n.d.	n.d.	n.d.	n.d.	4.53409e+06	7.2054e+06	n.d.	2	Cluster 7
315.124	20	18	5	0	0	0	316.131	-0.131536	n.d.	n.d.	n.d.	n.d.	n.d.	n.d.	n.d.	2354733	4.39796e+06	1.21669e+07	n.d.	2	Cluster 7
315.127	24	15	5	1	0	0	316.134	-0.156711	n.d.	n.d.	n.d.	n.d.	n.d.	3.38078e+06	3.75613e+06	8.31974e+06	1.26282e+07	2.82328e+07	1.23832e+07	0, 1	Cluster 7
315.142	24	19	2	1	0	0	316.15	-0.188264	n.d.	n.d.	n.d.	n.d.	n.d.	n.d.	n.d.	n.d.	n.d.	2.80924e+06	n.d.	1	Cluster 8
315.16	24	19	4	0	0	0	316.167	0.000444219	n.d.	n.d.	n.d.	n.d.	n.d.	n.d.	n.d.	3.64966e+06	8.35436e+06	2.55481e+07	n.d.	n/a***	Cluster 7
315.164	28	16	4	1	0	0	316.171	-0.0631831	n.d.	n.d.	n.d.	n.d.	n.d.	n.d.	n.d.	n.d.	n.d.	4433948	n.d.	n/a***	Cluster 8
315.181	28	16	6	0	0	0	316.189	0.0480581	n.d.	n.d.	n.d.	n.d.	n.d.	n.d.	n.d.	n.d.	n.d.	6.9291e+06	7.51146e+06	0	Cluster 8
315.197	28	20	3	0	0	0	316.204	0.0214247	n.d.	n.d.	n.d.	n.d.	n.d.	n.d.	n.d.	n.d.	n.d.	2.22879e+06	n.d.	n/a***	Cluster 8
315.254	36	18	4	0	0	0	316.261	-0.260361	n.d.	n.d.	n.d.	n.d.	n.d.	n.d.	n.d.	n.d.	n.d.	3088559	n.d.	n/a***	Cluster 8
316.944	10	11	3	4	0	0	317.951	0.267315	n.d.	4.03315e+06	5.67571e+06	8.96827e+06	6.88958e+06	n.d.	n.d.	n.d.	n.d.	n.d.	n.d.	n/a	Cluster 2
316.975	12	7	7	2	0	2	317.982	-0.17219	n.d.	n.d.	n.d.	n.d.	n.d.	n.d.	n.d.	n.d.	n.d.	2.60895e+06	n.d.	n/a***	Cluster 8
316.977	11	9	7	2	0	1	317.984	0.00599412	n.d.	n.d.	n.d.	n.d.	4051487	n.d.	2099352	3.02812e+06	n.d.	3.11265e+06	n.d.	1	Cluster 3
316.998	14	12	4	3	0	0	318.005	0.0317415	n.d.	n.d.	2.44608e+06	5.25056e+06	9.06303e+06	12076510	6.8133e+06	8.10138e+06	6.16493e+06	4.95044e+06	4.58349e+06	0, 1	Cluster 3
317.008	12	11	6	1	0	2	318.015	-0.0305702	n.d.	n.d.	n.d.	n.d.	n.d.	n.d.	n.d.	n.d.	n.d.	3.84993e+06	n.d.	1	Cluster 8
317.013	15	10	6	2	0	1	318.021	-0.0173431	n.d.	n.d.	n.d.	n.d.	n.d.	3552016	3916806	5.61477e+06	6.20788e+06	4.11361e+06	2.92416e+06	0	Cluster 5
317.016	14	12	6	2	0	0	318.023	-0.0145734	n.d.	n.d.	n.d.	n.d.	3161658	n.d.	n.d.	2.54914e+06	3.12576e+06	5.14637e+06	n.d.	2	Cluster 7
317.031	14	16	3	2	0	0	318.038	0.0885938	n.d.	n.d.	n.d.	n.d.	n.d.	n.d.	n.d.	n.d.	n.d.	3.1729e+06	n.d.	2	Cluster 8
317.035	18	13	3	3	0	0	318.042	-0.0759539	n.d.	n.d.	n.d.	n.d.	n.d.	3597063	2.60263e+06	4.78414e+06	4.77448e+06	3.40177e+06	n.d.	1	Cluster 5
317.047	15	14	5	1	0	1	318.054	-0.0289894	n.d.	n.d.	n.d.	n.d.	n.d.	n.d.	n.d.	2.30293e+06	3.8787e+06	3.42525e+06	n.d.	n/a***	Cluster 6
317.052	18	13	5	2	0	0	318.06	-0.0594413	n.d.	n.d.	3705857	5.05843e+06	9.24685e+06	18358251	3.3027e+07	6.70123e+07	6.16742e+07	5.98164e+07	6.7669e+06	1	Cluster 5
317.068	18	17	2	2	0	0	318.075	0.0619773	n.d.	n.d.	n.d.	n.d.	n.d.	n.d.	n.d.	n.d.	4.38718e+06	8479355	n.d.	1	Cluster 7
317.07	18	13	7	1	0	0	318.077	-0.00971394	n.d.	n.d.	n.d.	n.d.	n.d.	n.d.	n.d.	n.d.	n.d.	5.66014e+06	n.d.	n/a***	Cluster 8
317.082	14	20	4	0	0	0	318.089	-0.0209063	6.35302e+06	6861745	5.1052e+06	6.53494e+06	5157774	3.68924e+06	4.91266e+06	4.02969e+06	3.77394e+06	n.d.	n.d.	n/a	Cluster 1
317.085	18	17	4	1	0	0	318.093	-0.10565	n.d.	n.d.	n.d.	n.d.	n.d.	n.d.	n.d.	4.41806e+06	8809817	1.50963e+07	n.d.	1, 2, 3	Cluster 7
317.089	22	14	4	2	0	0	318.096	-0.0614686	n.d.	n.d.	n.d.	n.d.	2.09606e+06	1.33011e+07	1.17863e+07	2.48945e+07	2.85642e+07	4.1541e+07	5.2314e+07	0, 1	Cluster 6
317.101	19	15	6	0	0	1	318.108	-0.135008	n.d.	n.d.	n.d.	n.d.	n.d.	n.d.	n.d.	n.d.	3.40407e+06	5.395e+06	n.d.	n/a***	Cluster 7
317.106	22	14	6	1	0	0	318.114	-0.0549216	n.d.	n.d.	n.d.	n.d.	3.48234e+06	8.08558e+06	9.75494e+06	1.50318e+07	3.1107e+07	9.92673e+07	24420217	1	Cluster 7
317.122	22	18	3	1	0	0	318.129	-0.0396693	n.d.	n.d.	n.d.	n.d.	n.d.	n.d.	n.d.	5.50187e+06	9.89693e+06	2.01906e+07	n.d.	2	Cluster 7
317.125	26	15	3	2	0	0	318.132	-0.0239022	n.d.	n.d.	n.d.	n.d.	n.d.	n.d.	n.d.	n.d.	n.d.	3.48768e+06	n.d.	1	Cluster 8
317.137	23	16	5	0	0	1	318.144	-0.196426	n.d.	n.d.	n.d.	n.d.	n.d.	n.d.	n.d.	n.d.	n.d.	4.52394e+06	n.d.	2	Cluster 8
317.139	22	18	5	0	0	0	318.147	-0.0505834	n.d.	n.d.	n.d.	n.d.	n.d.	n.d.	n.d.	3.7848e+06	9.48273e+06	29350412	n.d.	2	Cluster 7
317.143	26	15	5	1	0	0	318.15	-0.198797	n.d.	n.d.	n.d.	n.d.	n.d.	n.d.	n.d.	n.d.	n.d.	6.13379e+06	4.35887e+06	0, 1	Cluster 8
317.176	26	19	4	0	0	0	318.183	-0.0974223	n.d.	n.d.	n.d.	n.d.	n.d.	n.d.	n.d.	3.07731e+06	5.76152e+06	1.53719e+07	n.d.	1	Cluster 7
318.954	10	6	8	2	0	2	319.961	0.0365006	n.d.	n.d.	n.d.	n.d.	2.35071e+06	n.d.	2.21179e+06	n.d.	n.d.	5.5237e+06	2.65383e+06	0	Cluster 8
318.977	12	11	5	3	0	0	319.985	-0.0593898	n.d.	n.d.	n.d.	n.d.	1963330	n.d.	2076052	n.d.	n.d.	n.d.	n.d.	n/a	Cluster 3
318.987	10	10	7	1	0	2	319.994	-0.474408	n.d.	n.d.	n.d.	n.d.	n.d.	n.d.	n.d.	n.d.	n.d.	2.36678e+06	n.d.	n/a***	Cluster 8
318.993	13	9	7	2	0	1	320	-0.159665	n.d.	n.d.	n.d.	n.d.	5.40029e+06	1.95914e+07	3.72464e+07	3.1079e+07	2.49126e+07	2.9162e+07	2.21236e+06	1	Cluster 5
319.014	16	12	4	3	0	0	320.021	-0.204214	n.d.	n.d.	2227111	6.16481e+06	1.26858e+07	2.23921e+07	1.78363e+07	2.53715e+07	2.26813e+07	1.59907e+07	22064992	0	Cluster 5
319.023	14	11	6	1	0	2	320.031	-0.264031	n.d.	n.d.	n.d.	n.d.	n.d.	n.d.	n.d.	3.47634e+06	6.19309e+06	8.77012e+06	n.d.	1	Cluster 7
319.029	17	10	6	2	0	1	320.036	-0.267164	n.d.	n.d.	n.d.	n.d.	n.d.	5.61793e+06	5.51786e+06	7.66996e+06	8.34796e+06	5.27043e+06	5.85934e+06	0	Cluster 5
319.031	16	12	6	2	0	0	320.039	-0.221282	n.d.	n.d.	n.d.	3.01403e+06	4.67245e+06	4.90327e+06	6.11383e+06	6.41852e+06	9.19136e+06	1.41568e+07	9245768	0, 1, 2	Cluster 6
319.047	16	16	3	2	0	0	320.054	-0.143615	n.d.	n.d.	n.d.	n.d.	n.d.	n.d.	n.d.	2.85904e+06	4.09837e+06	5.10876e+06	n.d.	1, 2	Cluster 6
319.05	20	13	3	3	0	0	320.057	-0.212512	n.d.	n.d.	n.d.	n.d.	n.d.	n.d.	n.d.	2.90372e+06	n.d.	2.76262e+06	n.d.	1	Cluster 6
319.062	17	14	5	1	0	1	320.069	-0.0718543	n.d.	n.d.	n.d.	n.d.	n.d.	n.d.	n.d.	4.30061e+06	7.14375e+06	6.91521e+06	n.d.	2	Cluster 6
319.064	16	16	5	1	0	0	320.072	-0.250984	n.d.	n.d.	n.d.	n.d.	n.d.	n.d.	n.d.	n.d.	n.d.	4.88232e+06	n.d.	2	Cluster 8
319.068	20	13	5	2	0	0	320.075	-0.0284109	n.d.	n.d.	3.53538e+06	7.22061e+06	1.05589e+07	1.55429e+07	25862700	4.65547e+07	5.15248e+07	4.53704e+07	1.44203e+07	0, 1	Cluster 5
319.083	20	17	2	2	0	0	320.09	-0.0228843	n.d.	n.d.	n.d.	n.d.	n.d.	n.d.	n.d.	2.40532e+06	3.04408e+06	4.82607e+06	n.d.	1	Cluster 7
319.086	20	13	7	1	0	0	320.093	0.0985879	n.d.	n.d.	n.d.	n.d.	2537856	n.d.	3278690	n.d.	4.13376e+06	1.00451e+07	n.d.	1, 2	Cluster 7
319.101	20	17	4	1	0	0	320.108	0.115995	n.d.	n.d.	n.d.	n.d.	n.d.	n.d.	n.d.	1.36713e+07	2.90019e+07	4.67885e+07	2.61919e+06	1	Cluster 7
319.104	24	14	4	2	0	0	320.112	0.131622	n.d.	n.d.	n.d.	n.d.	n.d.	n.d.	2.48271e+06	4.7138e+06	5.43042e+06	1.03494e+07	1.27678e+07	0, 2	Cluster 7
319.116	21	15	6	0	0	1	320.124	0.0733902	n.d.	n.d.	n.d.	n.d.	n.d.	n.d.	n.d.	n.d.	n.d.	4.19421e+06	n.d.	n/a***	Cluster 8
319.119	20	17	6	0	0	0	320.126	0.0956729	n.d.	n.d.	n.d.	n.d.	n.d.	n.d.	n.d.	n.d.	n.d.	6241718	n.d.	3	Cluster 8
319.122	24	14	6	1	0	0	320.129	0.117099	n.d.	n.d.	n.d.	n.d.	n.d.	2.62706e+06	3.48268e+06	4.55453e+06	n.d.	2.12468e+07	16238684	0, 1	Cluster 8
319.137	24	18	3	1	0	0	320.145	0.0474216	n.d.	n.d.	n.d.	n.d.	n.d.	n.d.	n.d.	4.24749e+06	7.09424e+06	1.41185e+07	3901479	2	Cluster 7
319.155	24	18	5	0	0	0	320.162	0.0389152	n.d.	n.d.	n.d.	n.d.	n.d.	n.d.	n.d.	4.09617e+06	1.14707e+07	3.81728e+07	n.d.	2	Cluster 7
319.159	28	15	5	1	0	0	320.166	0.253542	n.d.	n.d.	n.d.	n.d.	n.d.	n.d.	n.d.	n.d.	n.d.	2204568	n.d.	n/a***	Cluster 8
319.191	28	19	4	0	0	0	320.199	-0.157874	n.d.	n.d.	n.d.	n.d.	n.d.	n.d.	n.d.	n.d.	2.80783e+06	5.94592e+06	n.d.	1	Cluster 7
319.231	36	17	3	1	0	0	320.239	-0.117272	2.00133e+06	2.47411e+06	2.10535e+06	2710770	2.21183e+06	n.d.	2.3776e+06	2.00361e+06	n.d.	6043789	4.00647e+06	0	Cluster 8
320.925	5	10	4	2	0	3	321.932	0.38342	n.d.	n.d.	n.d.	n.d.	n.d.	n.d.	3.23821e+06	10111049	11871390	6318610	n.d.	2	Cluster 6
320.948	8	9	6	2	0	2	321.956	-0.0163484	n.d.	n.d.	n.d.	n.d.	n.d.	n.d.	n.d.	n.d.	n.d.	2.41774e+06	n.d.	n/a***	Cluster 8
320.964	8	13	3	2	0	2	321.971	0.145926	n.d.	n.d.	n.d.	n.d.	n.d.	n.d.	n.d.	n.d.	2.50102e+06	2.97776e+06	n.d.	n/a***	Cluster 7
320.97	12	6	8	2	0	2	321.977	-0.215385	n.d.	n.d.	n.d.	3.51433e+06	3.73937e+06	3.30218e+06	2.01715e+06	n.d.	n.d.	2.38494e+06	n.d.	n/a***	Cluster 2
320.993	14	11	5	3	0	0	322	-0.179381	n.d.	n.d.	2671995	n.d.	3.52485e+06	9.65464e+06	7.93503e+06	6.85679e+06	4.43962e+06	5.97396e+06	n.d.	1	Cluster 3
321.003	12	10	7	1	0	2	322.01	-0.273552	n.d.	n.d.	n.d.	n.d.	n.d.	n.d.	n.d.	2.28759e+06	3.77707e+06	4.70265e+06	n.d.	2	Cluster 7
321.008	14	15	2	3	0	0	322.016	-0.156529	n.d.	n.d.	n.d.	n.d.	n.d.	n.d.	n.d.	n.d.	n.d.	2.96085e+06	n.d.	n/a***	Cluster 8
321.029	18	12	4	3	0	0	322.037	-0.0835624	n.d.	n.d.	n.d.	3.14381e+06	8.41002e+06	35321910	3.47661e+07	41409178	2.82841e+07	2.02304e+07	2.79346e+07	0	Cluster 5
321.039	16	11	6	1	0	2	322.046	-0.0694246	n.d.	n.d.	n.d.	n.d.	n.d.	n.d.	n.d.	3.06838e+06	4.81839e+06	8.04715e+06	n.d.	1	Cluster 7
321.041	15	13	6	1	0	1	322.049	-0.0197887	n.d.	n.d.	n.d.	n.d.	n.d.	n.d.	n.d.	2.70423e+06	4.0484e+06	4.66497e+06	n.d.	1	Cluster 6
321.047	18	12	6	2	0	0	322.054	0.0464729	n.d.	n.d.	2.47336e+06	4.98504e+06	7.954e+06	8.78376e+06	1.14484e+07	14526907	18148285	1.86239e+07	5.3788e+06	0, 1, 2	Cluster 5
321.063	18	16	3	2	0	0	322.07	0.199584	n.d.	n.d.	n.d.	n.d.	n.d.	n.d.	3.35956e+06	6.65406e+06	9.72909e+06	1.14023e+07	3.52422e+06	1, 2	Cluster 6
321.078	19	14	5	1	0	1	322.085	0.232819	n.d.	n.d.	n.d.	n.d.	n.d.	n.d.	n.d.	4.04619e+06	6.42542e+06	8.32268e+06	n.d.	2	Cluster 7
321.08	18	16	5	1	0	0	322.087	0.241771	n.d.	n.d.	n.d.	n.d.	n.d.	n.d.	n.d.	6.4801e+06	9.24426e+06	24636760	n.d.	2	Cluster 7
321.084	22	13	5	2	0	0	322.091	0.196394	n.d.	n.d.	n.d.	3.49552e+06	4.98219e+06	4.45319e+06	5958443	11014823	11195462	2.06425e+07	1.88485e+07	0, 1	Cluster 6
321.099	22	17	2	2	0	0	322.106	0.323913	n.d.	n.d.	n.d.	n.d.	n.d.	n.d.	n.d.	2.5108e+06	n.d.	4.01579e+06	n.d.	1	Cluster 8
321.101	22	13	7	1	0	0	322.109	0.213017	n.d.	n.d.	n.d.	2.32138e+06	9.38403e+06	1.15976e+07	1.20922e+07	4.49983e+06	7.02862e+06	8.01568e+06	n.d.	1	Cluster 3
321.117	22	17	4	1	0	0	322.124	0.142092	n.d.	n.d.	n.d.	n.d.	n.d.	5886631	6.07411e+06	2.46215e+07	4.09433e+07	6.27048e+07	9.49302e+06	1	Cluster 7
321.134	22	17	6	0	0	0	322.142	-0.0441186	n.d.	n.d.	n.d.	n.d.	n.d.	n.d.	n.d.	n.d.	4.2628e+06	1.19651e+07	n.d.	3	Cluster 7
321.138	26	14	6	1	0	0	322.145	-0.148161	n.d.	n.d.	n.d.	n.d.	n.d.	n.d.	n.d.	n.d.	n.d.	5.47088e+06	n.d.	n/a***	Cluster 8
321.153	26	18	3	1	0	0	322.16	-0.300446	n.d.	n.d.	n.d.	n.d.	n.d.	n.d.	n.d.	2.59295e+06	3.39774e+06	5.88552e+06	4.28513e+06	0, 2	Cluster 7
321.171	26	18	5	0	0	0	322.178	-0.204309	3.64337e+06	4.37481e+06	3598771	4392120	2803845	n.d.	n.d.	3.23808e+06	7.7514e+06	2.10739e+07	n.d.	2	Cluster 7
321.207	30	19	4	0	0	0	322.214	-0.322471	n.d.	n.d.	n.d.	n.d.	n.d.	n.d.	n.d.	n.d.	n.d.	2263905	n.d.	n/a***	Cluster 8
321.21	34	16	4	1	0	0	322.218	-0.160371	n.d.	3.12759e+06	n.d.	2.52883e+06	5.21953e+06	n.d.	2.83032e+06	2.17192e+06	n.d.	4.02374e+06	9.08764e+06	0	Cluster 2
322.867	8	5	4	6	0	0	323.875	-0.0314773	9.1074e+06	n.d.	n.d.	n.d.	n.d.	8314720	n.d.	n.d.	n.d.	n.d.	n.d.	n/a	Cluster 4
322.941	7	10	4	2	0	3	323.948	0.408586	n.d.	n.d.	n.d.	n.d.	n.d.	n.d.	n.d.	5.42422e+06	5695352	n.d.	n.d.	n/a	Cluster 6
322.949	9	11	4	3	0	1	323.956	-0.370963	n.d.	n.d.	n.d.	n.d.	n.d.	n.d.	n.d.	n.d.	n.d.	6.06765e+06	n.d.	1	Cluster 8
322.955	12	10	4	4	0	0	323.962	0.067542	n.d.	n.d.	2.11869e+06	2457709	2.87437e+06	3.59099e+06	2.98867e+06	n.d.	n.d.	n.d.	n.d.	n/a	Cluster 3
322.964	10	9	6	2	0	2	323.971	-0.0185872	n.d.	n.d.	n.d.	n.d.	n.d.	n.d.	n.d.	2.63513e+06	4.44438e+06	4.13753e+06	n.d.	1	Cluster 6
322.979	10	13	3	2	0	2	323.987	0.209518	n.d.	n.d.	n.d.	n.d.	n.d.	n.d.	n.d.	2.92119e+06	4.00163e+06	3.23705e+06	n.d.	n/a***	Cluster 6
322.988	13	8	8	2	0	1	323.995	-0.020716	n.d.	n.d.	n.d.	3057839	3.69091e+06	n.d.	n.d.	n.d.	n.d.	n.d.	n.d.	n/a	Cluster 2
323.009	16	11	5	3	0	0	324.016	-0.123984	n.d.	4168428	7.41258e+06	8.51656e+06	8.11967e+06	5.09457e+06	7.03615e+06	4.88499e+06	3.925e+06	4.61399e+06	n.d.	1	Cluster 2
323.018	14	10	7	1	0	2	324.026	-0.200196	n.d.	n.d.	n.d.	n.d.	n.d.	n.d.	n.d.	2.22044e+06	3.42883e+06	3.91019e+06	n.d.	n/a***	Cluster 7
323.024	16	15	2	3	0	0	324.031	0.0256792	n.d.	n.d.	n.d.	n.d.	n.d.	n.d.	n.d.	n.d.	n.d.	3.80198e+06	n.d.	n/a***	Cluster 8
323.026	16	11	7	2	0	0	324.034	-0.0936363	n.d.	n.d.	n.d.	n.d.	2.34108e+06	n.d.	n.d.	n.d.	n.d.	2.46472e+06	n.d.	1	Cluster 8
323.042	16	15	4	2	0	0	324.049	-0.0855524	n.d.	n.d.	n.d.	n.d.	n.d.	n.d.	3.46077e+06	7.54745e+06	1.05082e+07	8.43226e+06	n.d.	1, 2	Cluster 6
323.045	20	12	4	3	0	0	324.052	-0.0771564	n.d.	n.d.	n.d.	n.d.	2.14222e+06	8.84874e+06	8.03865e+06	1.207e+07	1.37018e+07	1.59629e+07	2.2389e+07	0	Cluster 5
323.055	18	11	6	1	0	2	324.062	-0.0698953	n.d.	n.d.	n.d.	n.d.	n.d.	n.d.	n.d.	n.d.	n.d.	3.04422e+06	n.d.	n/a***	Cluster 8
323.057	17	13	6	1	0	1	324.064	0.0212006	n.d.	n.d.	n.d.	n.d.	n.d.	n.d.	2.54788e+06	6.60503e+06	10093749	1.33885e+07	n.d.	1, 2	Cluster 6
323.059	16	15	6	1	0	0	324.067	-0.221569	n.d.	n.d.	n.d.	n.d.	n.d.	n.d.	n.d.	n.d.	n.d.	2.94503e+06	n.d.	3	Cluster 8
323.063	20	12	6	2	0	0	324.07	0.0235867	n.d.	n.d.	n.d.	2.14447e+06	8543619	8.09166e+06	1.04155e+07	8.82563e+06	1.0066e+07	3.4933e+07	1.30035e+07	0, 1, 2	Cluster 7
323.078	20	16	3	2	0	0	324.085	0.117656	n.d.	n.d.	n.d.	n.d.	n.d.	4529693	3.36518e+06	9.68534e+06	1.24211e+07	1.33408e+07	5.4218e+06	0, 2	Cluster 6
323.081	20	12	8	1	0	0	324.088	0.301535	n.d.	n.d.	n.d.	n.d.	n.d.	n.d.	n.d.	n.d.	n.d.	2.03394e+06	n.d.	n/a***	Cluster 8
323.096	20	16	5	1	0	0	324.103	0.204184	n.d.	n.d.	n.d.	n.d.	n.d.	5.32729e+06	7.59391e+06	2.84681e+07	5.71757e+07	1.64659e+08	1.03156e+07	2	Cluster 7
323.115	24	17	2	2	0	0	324.122	0.269007	n.d.	n.d.	n.d.	n.d.	n.d.	n.d.	n.d.	n.d.	n.d.	3555722	n.d.	1	Cluster 8
323.117	24	13	7	1	0	0	324.124	0.201138	n.d.	n.d.	n.d.	n.d.	1.94725e+06	n.d.	n.d.	n.d.	n.d.	2.70569e+06	n.d.	n/a***	Cluster 8
323.129	20	20	4	0	0	0	324.136	0.124573	n.d.	n.d.	n.d.	n.d.	n.d.	n.d.	n.d.	n.d.	n.d.	4.11602e+06	n.d.	2	Cluster 8
323.132	24	17	4	1	0	0	324.14	0.0395968	n.d.	n.d.	n.d.	n.d.	n.d.	4.60754e+06	4.80039e+06	17299478	2.54737e+07	3.53788e+07	4.43223e+06	1	Cluster 6
323.15	24	17	6	0	0	0	324.157	-0.0389293	n.d.	n.d.	n.d.	n.d.	n.d.	n.d.	n.d.	n.d.	4.57998e+06	1.10851e+07	n.d.	3	Cluster 7
323.165	24	21	3	0	0	0	324.173	-0.228029	n.d.	n.d.	n.d.	n.d.	n.d.	n.d.	n.d.	n.d.	n.d.	3.59839e+06	n.d.	n/a***	Cluster 8
323.169	28	18	3	1	0	0	324.176	-0.284474	n.d.	2628729	n.d.	n.d.	n.d.	n.d.	n.d.	n.d.	n.d.	5.71959e+06	5.30981e+06	0	Cluster 8
323.186	28	18	5	0	0	0	324.194	-0.399225	n.d.	n.d.	n.d.	n.d.	n.d.	n.d.	n.d.	n.d.	n.d.	6.12455e+06	n.d.	2	Cluster 8
323.22	33	17	4	0	0	1	324.228	-0.134831	n.d.	n.d.	n.d.	n.d.	n.d.	n.d.	2.22837e+06	2.67894e+06	n.d.	2376197	n.d.	n/a***	Cluster 6
324.92	5	9	5	2	0	3	325.927	0.193238	n.d.	n.d.	n.d.	n.d.	n.d.	7.27972e+06	3.07207e+06	8.017e+06	7.59106e+06	n.d.	n.d.	n/a	Cluster 5
324.943	8	8	7	2	0	2	325.951	-0.176175	n.d.	n.d.	n.d.	n.d.	n.d.	n.d.	n.d.	n.d.	n.d.	2715665	n.d.	2	Cluster 8
324.959	8	12	4	2	0	2	325.966	0.38448	n.d.	n.d.	n.d.	n.d.	n.d.	n.d.	n.d.	4.33419e+06	4.66071e+06	4.11354e+06	n.d.	2	Cluster 6
324.964	11	11	4	3	0	1	325.972	-0.370373	n.d.	n.d.	n.d.	n.d.	n.d.	n.d.	n.d.	n.d.	n.d.	6.42039e+06	n.d.	1	Cluster 8
324.97	14	10	4	4	0	0	325.977	0.0319599	n.d.	n.d.	n.d.	2.3736e+06	4.08369e+06	5.30364e+06	3.17008e+06	2506343	n.d.	n.d.	n.d.	n/a	Cluster 4
324.98	12	9	6	2	0	2	325.987	0.106893	n.d.	n.d.	n.d.	n.d.	n.d.	n.d.	n.d.	2.25929e+06	4.30645e+06	5.33973e+06	n.d.	1	Cluster 7
324.998	12	9	8	1	0	2	326.005	0.113161	n.d.	n.d.	n.d.	n.d.	n.d.	n.d.	n.d.	2.87139e+06	n.d.	2.64363e+06	n.d.	n/a***	Cluster 6
325.003	15	8	8	2	0	1	326.011	0.0870976	n.d.	n.d.	n.d.	5231793	1.15611e+07	2.51685e+07	2.68656e+07	8.27051e+06	7.08688e+06	7.036e+06	1.54574e+07	0, 1	Cluster 3
325.019	15	12	5	2	0	1	326.026	0.0681407	n.d.	n.d.	n.d.	n.d.	n.d.	n.d.	n.d.	2.22804e+06	2942129	2.44374e+06	n.d.	n/a***	Cluster 6
325.021	14	14	5	2	0	0	326.028	-0.200233	n.d.	n.d.	n.d.	n.d.	n.d.	n.d.	n.d.	n.d.	n.d.	1.70442e+06	n.d.	n/a***	Cluster 8
325.024	18	11	5	3	0	0	326.032	0.035545	n.d.	n.d.	4.28354e+06	8.24637e+06	9.61194e+06	3.1555e+06	2.87615e+06	2.37101e+06	n.d.	3.79975e+06	n.d.	1	Cluster 2
325.034	16	10	7	1	0	2	326.041	-0.00383652	n.d.	n.d.	n.d.	n.d.	n.d.	n.d.	n.d.	n.d.	2.68518e+06	2.52642e+06	n.d.	n/a***	Cluster 7
325.036	15	12	7	1	0	1	326.044	-0.00301505	n.d.	n.d.	n.d.	n.d.	n.d.	n.d.	n.d.	n.d.	3.40618e+06	4.18052e+06	n.d.	2	Cluster 7
325.04	18	15	2	3	0	0	326.047	-0.0782582	n.d.	n.d.	n.d.	n.d.	n.d.	n.d.	n.d.	n.d.	n.d.	4069251	n.d.	1	Cluster 8
325.042	18	11	7	2	0	0	326.049	0.0397487	n.d.	n.d.	n.d.	n.d.	1.77183e+06	n.d.	n.d.	n.d.	n.d.	2718701	n.d.	n/a***	Cluster 8
325.057	18	15	4	2	0	0	326.065	-0.0506649	n.d.	n.d.	n.d.	n.d.	2233982	6.7764e+06	7420176	17945051	2.05736e+07	1.96387e+07	4.63728e+06	1, 2	Cluster 6
325.073	19	13	6	1	0	1	326.08	-0.150502	n.d.	n.d.	n.d.	n.d.	n.d.	n.d.	2581913	5.30093e+06	7.66213e+06	1.09084e+07	n.d.	1, 2	Cluster 6
325.075	18	15	6	1	0	0	326.082	-0.157441	n.d.	n.d.	n.d.	n.d.	n.d.	n.d.	n.d.	3002392	5.50042e+06	1.30108e+07	n.d.	1, 2, 3	Cluster 7
325.078	22	12	6	2	0	0	326.086	-0.131368	n.d.	n.d.	n.d.	n.d.	n.d.	3258078	4.71193e+06	3.53516e+06	4642223	9.06177e+06	8.39288e+06	0, 1	Cluster 7
325.094	22	16	3	2	0	0	326.101	-0.132553	n.d.	n.d.	n.d.	n.d.	n.d.	n.d.	3.04286e+06	8.08064e+06	9.25727e+06	1.06246e+07	5.72785e+06	0, 1, 2	Cluster 6
325.106	19	17	5	0	0	1	326.113	-0.182494	n.d.	n.d.	n.d.	n.d.	n.d.	n.d.	n.d.	n.d.	n.d.	4906347	n.d.	n/a***	Cluster 8
325.111	22	16	5	1	0	0	326.119	-0.080357	n.d.	n.d.	n.d.	n.d.	2.36221e+06	7.99333e+06	9.14756e+06	2.4556e+07	4.25044e+07	9.16482e+07	4.58154e+07	0, 1, 2	Cluster 7
325.145	22	20	4	0	0	0	326.152	-0.0161374	n.d.	n.d.	n.d.	n.d.	n.d.	n.d.	n.d.	n.d.	n.d.	12493896	n.d.	2	Cluster 8
325.148	26	17	4	1	0	0	326.155	-0.0110104	n.d.	n.d.	n.d.	n.d.	n.d.	n.d.	n.d.	6.0867e+06	9.71091e+06	1.8303e+07	3.32949e+06	1	Cluster 7
325.166	26	17	6	0	0	0	326.173	0.00416096	n.d.	n.d.	n.d.	n.d.	n.d.	n.d.	n.d.	n.d.	2.51955e+06	5.78721e+06	n.d.	n/a***	Cluster 7
325.181	26	21	3	0	0	0	326.188	0.0281997	n.d.	n.d.	n.d.	n.d.	n.d.	n.d.	n.d.	n.d.	n.d.	3.77261e+06	n.d.	n/a***	Cluster 8
325.184	30	18	3	1	0	0	326.192	0.0312284	63476920	1.40038e+08	5.9307e+07	74760754	5.04831e+07	7.23183e+07	4.63624e+07	38815566	3.53586e+07	1.1367e+08	2.82548e+08	0	Cluster 1
325.202	30	18	5	0	0	0	326.209	-0.0397076	n.d.	n.d.	n.d.	n.d.	n.d.	n.d.	n.d.	n.d.	n.d.	2.7555e+06	n.d.	n/a***	Cluster 8
325.311	42	21	2	0	0	0	326.318	0.0337062	n.d.	n.d.	n.d.	n.d.	n.d.	n.d.	n.d.	n.d.	n.d.	4672289	6.6513e+06	0	Cluster 8
326.95	12	9	5	4	0	0	327.957	0.0704084	n.d.	n.d.	3250813	2.71788e+06	n.d.	1.76982e+06	n.d.	n.d.	n.d.	n.d.	n.d.	n/a	Cluster 2
326.959	10	8	7	2	0	2	327.966	-0.239513	n.d.	n.d.	n.d.	n.d.	n.d.	n.d.	n.d.	5463279	7.42516e+06	5.76533e+06	n.d.	2	Cluster 6
326.986	16	10	4	4	0	0	327.993	-0.15489	n.d.	n.d.	n.d.	1.9998e+06	2668337	4932687	2.70632e+06	2.76698e+06	n.d.	n.d.	n.d.	n/a	Cluster 4
326.995	14	9	6	2	0	2	328.003	-0.257979	n.d.	n.d.	n.d.	n.d.	n.d.	n.d.	n.d.	n.d.	n.d.	3.93853e+06	n.d.	1	Cluster 8
326.998	13	11	6	2	0	1	328.005	-0.126392	n.d.	n.d.	n.d.	n.d.	n.d.	2.80194e+06	2.6147e+06	4.03981e+06	5.9028e+06	4.62e+06	n.d.	1	Cluster 5
327.013	14	9	8	1	0	2	328.02	-0.0917669	n.d.	n.d.	n.d.	n.d.	n.d.	n.d.	n.d.	1.9584e+06	2.70675e+06	3.45826e+06	n.d.	n/a***	Cluster 7
327.019	16	14	3	3	0	0	328.026	-0.0426092	n.d.	n.d.	n.d.	n.d.	n.d.	6.24498e+06	5.37818e+06	4.22294e+06	3203828	3.9552e+06	4.93786e+06	0	Cluster 5
327.034	17	12	5	2	0	1	328.042	-0.190414	n.d.	n.d.	n.d.	n.d.	n.d.	n.d.	n.d.	2.72165e+06	n.d.	2.64236e+06	n.d.	n/a***	Cluster 6
327.037	16	14	5	2	0	0	328.044	0.0145549	n.d.	n.d.	n.d.	2.1682e+06	4.06547e+06	n.d.	3.00277e+06	6.05301e+06	8.54223e+06	1.06832e+07	2.52924e+06	1, 2	Cluster 6
327.04	20	11	5	3	0	0	328.047	0.0320144	n.d.	n.d.	n.d.	2.7602e+06	4.07e+06	1.80525e+07	1.73799e+07	1.69181e+07	1.45005e+07	9.19228e+06	1.25458e+07	0, 1	Cluster 5
327.052	17	12	7	1	0	1	328.059	0.101748	n.d.	n.d.	n.d.	n.d.	n.d.	n.d.	3.10622e+06	6.78415e+06	9.74671e+06	1.30942e+07	n.d.	2	Cluster 6
327.055	20	15	2	3	0	0	328.063	0.188769	n.d.	n.d.	n.d.	n.d.	n.d.	n.d.	n.d.	3.38621e+06	3.63564e+06	4.19147e+06	n.d.	1	Cluster 6
327.058	20	11	7	2	0	0	328.065	0.151105	n.d.	n.d.	n.d.	n.d.	n.d.	n.d.	n.d.	n.d.	n.d.	3.40335e+06	n.d.	n/a***	Cluster 8
327.073	20	15	4	2	0	0	328.08	0.172867	n.d.	n.d.	n.d.	n.d.	n.d.	7986446	1.00313e+07	2.8875e+07	2.72101e+07	2.98719e+07	1.11671e+07	0, 1	Cluster 6
327.088	21	13	6	1	0	1	328.096	0.0937667	n.d.	n.d.	n.d.	n.d.	n.d.	n.d.	n.d.	n.d.	2.53294e+06	4.81843e+06	n.d.	1	Cluster 7
327.091	20	15	6	1	0	0	328.098	0.153187	n.d.	n.d.	n.d.	n.d.	n.d.	n.d.	4.95696e+06	8.31048e+06	1.45645e+07	4.3619e+07	n.d.	1, 2	Cluster 7
327.094	24	12	6	2	0	0	328.101	-0.0412267	2.74037e+07	1.42885e+07	6240556	1.33947e+07	8.0168e+06	n.d.	5.82836e+06	n.d.	5.35536e+06	n.d.	n.d.	n/a	Cluster 1
327.106	20	19	3	1	0	0	328.113	0.0649728	n.d.	n.d.	n.d.	n.d.	n.d.	n.d.	n.d.	n.d.	n.d.	3.57313e+06	n.d.	1	Cluster 8
327.109	24	16	3	2	0	0	328.117	0.103128	n.d.	n.d.	n.d.	n.d.	n.d.	n.d.	1.939e+06	6.36557e+06	5.74385e+06	8.49708e+06	6.68846e+06	0, 2	Cluster 6
327.121	21	17	5	0	0	1	328.129	-0.00253728	n.d.	n.d.	n.d.	n.d.	n.d.	n.d.	n.d.	n.d.	n.d.	5.33651e+06	n.d.	3	Cluster 8
327.124	20	19	5	0	0	0	328.131	0.0329997	n.d.	n.d.	n.d.	n.d.	n.d.	n.d.	n.d.	n.d.	n.d.	8.73299e+06	n.d.	3	Cluster 8
327.127	24	16	5	1	0	0	328.134	0.0415129	n.d.	n.d.	n.d.	n.d.	n.d.	8.44675e+06	7.98488e+06	1.96527e+07	3.28204e+07	6.18485e+07	6.01418e+07	0, 1	Cluster 7
327.16	24	20	4	0	0	0	328.167	-0.136019	n.d.	n.d.	n.d.	n.d.	n.d.	n.d.	n.d.	2.75371e+06	7.27967e+06	2.87132e+07	n.d.	2	Cluster 8
327.163	28	17	4	1	0	0	328.171	-0.269672	n.d.	n.d.	n.d.	n.d.	n.d.	n.d.	n.d.	n.d.	2.46807e+06	8.58584e+06	3.26571e+06	0, 1	Cluster 8
327.196	28	21	3	0	0	0	328.204	-0.365468	n.d.	n.d.	n.d.	n.d.	n.d.	n.d.	n.d.	n.d.	n.d.	2.38007e+06	n.d.	1	Cluster 8
327.218	32	18	5	0	0	0	328.225	-0.177713	2331695	n.d.	n.d.	n.d.	3.18868e+06	n.d.	n.d.	n.d.	n.d.	4.04339e+06	6.14508e+06	0	Cluster 8
327.254	36	19	4	0	0	0	328.261	-0.0870547	n.d.	n.d.	n.d.	n.d.	n.d.	n.d.	n.d.	n.d.	n.d.	7.36082e+06	6.27003e+06	0, 1	Cluster 8
328.836	3	4	6	5	0	1	329.843	0.0237474	3.03228e+07	7.50744e+06	3.55432e+06	n.d.	n.d.	n.d.	n.d.	n.d.	n.d.	n.d.	n.d.	n/a	Cluster 1
328.926	11	6	6	4	0	1	329.934	-0.117291	n.d.	n.d.	n.d.	n.d.	n.d.	n.d.	n.d.	n.d.	n.d.	2.45384e+06	n.d.	n/a***	Cluster 8
328.965	14	9	5	4	0	0	329.972	0.0123509	n.d.	2.52591e+06	n.d.	5.58818e+06	n.d.	2.59609e+06	n.d.	n.d.	n.d.	n.d.	n.d.	n/a	Cluster 2
328.975	12	8	7	2	0	2	329.982	-0.173725	n.d.	n.d.	n.d.	n.d.	n.d.	n.d.	n.d.	n.d.	n.d.	2.85068e+06	n.d.	2	Cluster 8
328.998	14	13	4	3	0	0	330.005	-0.0214135	n.d.	n.d.	n.d.	n.d.	2.53409e+06	4.49174e+06	4.40575e+06	5.32745e+06	4.56099e+06	4.75023e+06	n.d.	1	Cluster 5
329.001	18	10	4	4	0	0	330.009	-0.110717	n.d.	n.d.	n.d.	n.d.	n.d.	n.d.	2.53446e+06	3.02233e+06	n.d.	n.d.	n.d.	n/a	Cluster 3
329.013	15	11	6	2	0	1	330.021	-0.086808	n.d.	n.d.	n.d.	n.d.	2.63128e+06	6.89207e+06	8.48037e+06	1.15617e+07	1.10931e+07	8.79521e+06	5.58375e+06	0, 1	Cluster 5
329.016	14	13	6	2	0	0	330.023	-0.293542	n.d.	n.d.	n.d.	n.d.	n.d.	n.d.	n.d.	n.d.	n.d.	2093418	n.d.	n/a***	Cluster 8
329.029	15	15	3	2	0	1	330.036	-0.0549496	n.d.	n.d.	n.d.	n.d.	n.d.	n.d.	n.d.	n.d.	n.d.	2144790	n.d.	n/a***	Cluster 8
329.031	14	17	3	2	0	0	330.038	-0.0367138	n.d.	n.d.	n.d.	n.d.	n.d.	n.d.	n.d.	n.d.	n.d.	1981253	n.d.	n/a***	Cluster 8
329.035	18	14	3	3	0	0	330.042	-0.0896562	n.d.	n.d.	n.d.	n.d.	n.d.	6.09767e+06	4.06716e+06	6.08431e+06	6632839	7.42715e+06	1.17061e+07	0	Cluster 5
329.046	15	15	5	1	0	1	330.054	-0.140041	n.d.	n.d.	n.d.	n.d.	n.d.	n.d.	n.d.	n.d.	n.d.	3005056	n.d.	n/a***	Cluster 8
329.052	18	14	5	2	0	0	330.06	-0.0617318	n.d.	n.d.	n.d.	3.5388e+06	7288365	1.70099e+07	1.18285e+07	2.30719e+07	37914251	3.37905e+07	2.73761e+07	0, 1, 2	Cluster 5
329.068	19	12	7	1	0	1	330.075	-0.122179	n.d.	n.d.	n.d.	n.d.	n.d.	n.d.	n.d.	3543269	5352207	6921232	n.d.	n/a***	Cluster 7
329.07	18	14	7	1	0	0	330.077	-0.146279	n.d.	n.d.	n.d.	n.d.	n.d.	n.d.	n.d.	n.d.	n.d.	5.64085e+06	n.d.	2	Cluster 8
329.073	22	11	7	2	0	0	330.081	-0.191182	n.d.	n.d.	n.d.	n.d.	n.d.	n.d.	n.d.	n.d.	n.d.	2.84428e+06	n.d.	n/a***	Cluster 8
329.083	19	16	4	1	0	1	330.09	-0.075367	n.d.	n.d.	n.d.	n.d.	n.d.	n.d.	n.d.	n.d.	n.d.	5.60808e+06	n.d.	2	Cluster 8
329.085	18	18	4	1	0	0	330.093	-0.118185	n.d.	n.d.	n.d.	n.d.	n.d.	n.d.	n.d.	n.d.	3.80426e+06	5.68966e+06	n.d.	2	Cluster 7
329.089	22	15	4	2	0	0	330.096	-0.068553	n.d.	n.d.	n.d.	n.d.	n.d.	5.13849e+06	5.90468e+06	1.52574e+07	1.6739e+07	1.78348e+07	7.55735e+06	0, 1	Cluster 6
329.101	19	16	6	0	0	1	330.108	-0.140778	n.d.	n.d.	n.d.	n.d.	n.d.	n.d.	n.d.	n.d.	n.d.	2.73169e+06	n.d.	n/a***	Cluster 8
329.106	22	15	6	1	0	0	330.114	-0.0361616	n.d.	n.d.	n.d.	n.d.	2.76933e+06	6.65629e+06	1.13409e+07	2.20918e+07	43144345	1.53543e+08	7.05651e+06	1	Cluster 7
329.122	22	19	3	1	0	0	330.129	-0.0535425	n.d.	n.d.	n.d.	n.d.	n.d.	n.d.	n.d.	2544110	4.24713e+06	7.61513e+06	n.d.	1, 2	Cluster 7
329.125	26	16	3	2	0	0	330.132	-0.215967	n.d.	n.d.	n.d.	n.d.	n.d.	n.d.	n.d.	n.d.	n.d.	2444616	2.39644e+06	0	Cluster 8
329.139	22	19	5	0	0	0	330.147	0.0132497	n.d.	n.d.	n.d.	n.d.	n.d.	n.d.	n.d.	n.d.	7.3688e+06	2.79237e+07	n.d.	3	Cluster 8
329.143	26	16	5	1	0	0	330.15	0.0151545	n.d.	n.d.	n.d.	n.d.	n.d.	n.d.	2.76505e+06	6.89603e+06	1.10732e+07	2.57325e+07	2.85177e+07	0, 1	Cluster 7
329.176	26	20	4	0	0	0	330.183	0.0942354	n.d.	n.d.	n.d.	n.d.	n.d.	n.d.	n.d.	3.08657e+06	6568106	2.58584e+07	n.d.	2	Cluster 8
329.233	34	18	5	0	0	0	330.241	-0.00758429	n.d.	n.d.	n.d.	n.d.	2.45651e+06	n.d.	n.d.	n.d.	n.d.	3.45201e+06	4.0537e+06	0	Cluster 8
329.27	38	19	4	0	0	0	330.277	-0.183983	n.d.	n.d.	n.d.	n.d.	n.d.	n.d.	n.d.	n.d.	n.d.	1.32026e+07	n.d.	1	Cluster 8
330.851	5	4	6	5	0	1	331.859	0.0437054	3.6049e+07	4.48064e+06	2.38938e+06	n.d.	n.d.	6.80648e+06	n.d.	n.d.	n.d.	n.d.	n.d.	n/a	Cluster 1
330.915	6	10	4	3	0	2	331.922	0.172008	n.d.	n.d.	n.d.	n.d.	2.22328e+06	3017724	2038978	2352512	n.d.	2.57995e+06	2.21261e+06	0	Cluster 3
330.954	10	7	8	2	0	2	331.961	-0.054358	n.d.	n.d.	n.d.	n.d.	n.d.	7.43376e+06	1.07178e+07	1.89973e+07	2.22905e+07	3.15728e+07	n.d.	n/a***	Cluster 6
330.981	16	9	5	4	0	0	331.988	0.0413529	n.d.	2.27664e+06	3.73162e+06	3.0645e+06	n.d.	n.d.	n.d.	n.d.	n.d.	n.d.	n.d.	n/a	Cluster 2
330.993	13	10	7	2	0	1	332	0.059391	n.d.	n.d.	n.d.	n.d.	2.21823e+06	6.58226e+06	3.28739e+06	3707071	3.92516e+06	2.96774e+06	n.d.	n/a***	Cluster 4
331.014	16	13	4	3	0	0	332.021	0.10895	n.d.	n.d.	n.d.	n.d.	4.48167e+06	6.07275e+06	5.26341e+06	9.49685e+06	7.73566e+06	5.56894e+06	n.d.	1	Cluster 5
331.023	14	12	6	1	0	2	332.031	0.17416	n.d.	n.d.	n.d.	n.d.	n.d.	n.d.	n.d.	n.d.	2988018	3.7231e+06	n.d.	n/a***	Cluster 7
331.029	17	11	6	2	0	1	332.036	0.131167	n.d.	n.d.	n.d.	n.d.	n.d.	n.d.	2.19518e+06	4.95326e+06	5.26917e+06	6.51125e+06	n.d.	1	Cluster 6
331.032	16	13	6	2	0	0	332.039	0.120998	n.d.	n.d.	n.d.	n.d.	3.50806e+06	2202122	2.42584e+06	4.13542e+06	5.57484e+06	7.52643e+06	n.d.	1, 2	Cluster 6
331.047	17	11	8	1	0	1	332.054	-0.0763819	n.d.	n.d.	n.d.	n.d.	n.d.	n.d.	n.d.	2.75986e+06	5.09909e+06	3.48584e+06	n.d.	n/a***	Cluster 6
331.05	20	14	3	3	0	0	332.057	0.135931	n.d.	n.d.	n.d.	n.d.	n.d.	5.96702e+06	2.98855e+06	4.97556e+06	5.78124e+06	6.18773e+06	1.14285e+07	0	Cluster 5
331.062	17	15	5	1	0	1	332.069	0.154814	n.d.	n.d.	n.d.	n.d.	n.d.	n.d.	n.d.	n.d.	4.32582e+06	6.48369e+06	n.d.	3	Cluster 7
331.068	20	14	5	2	0	0	332.075	0.0852091	n.d.	n.d.	n.d.	2886934	8.44575e+06	92578483	69951212	100204152	111217789	6.85447e+07	8.75936e+07	0, 1	Cluster 5
331.078	18	13	7	0	0	2	332.085	-0.0401537	n.d.	n.d.	n.d.	n.d.	n.d.	n.d.	n.d.	n.d.	n.d.	2.6367e+06	n.d.	n/a***	Cluster 8
331.083	21	12	7	1	0	1	332.091	-0.0463025	n.d.	n.d.	n.d.	n.d.	n.d.	n.d.	n.d.	n.d.	n.d.	4.61769e+06	n.d.	1	Cluster 8
331.086	20	14	7	1	0	0	332.093	0.034855	n.d.	n.d.	n.d.	n.d.	n.d.	n.d.	n.d.	2.78939e+06	4.78842e+06	9.99508e+06	n.d.	2	Cluster 7
331.098	16	21	4	0	0	0	332.105	0.00160376	1.80582e+06	n.d.	2.02301e+06	n.d.	n.d.	n.d.	n.d.	n.d.	n.d.	n.d.	n.d.	n/a	Cluster 1
331.099	21	16	4	1	0	1	332.106	-0.0973336	n.d.	n.d.	n.d.	n.d.	n.d.	n.d.	n.d.	n.d.	2.85005e+06	5.66595e+06	n.d.	2	Cluster 7
331.101	20	18	4	1	0	0	332.108	-0.0462065	n.d.	n.d.	n.d.	n.d.	n.d.	n.d.	2.04397e+06	7.45638e+06	1.33196e+07	2.17096e+07	n.d.	2	Cluster 7
331.104	24	15	4	2	0	0	332.112	-0.104846	5.82383e+06	6086819	n.d.	n.d.	n.d.	n.d.	3.99515e+06	5.37829e+06	6.73204e+06	6.56368e+06	3398127	0, 1	Cluster 6
331.116	21	16	6	0	0	1	332.124	-0.151436	n.d.	n.d.	n.d.	n.d.	n.d.	n.d.	n.d.	n.d.	3.0459e+06	4496426	n.d.	n/a***	Cluster 7
331.119	20	18	6	0	0	0	332.126	-0.233693	n.d.	n.d.	n.d.	n.d.	n.d.	n.d.	n.d.	n.d.	n.d.	3141985	n.d.	n/a***	Cluster 8
331.122	24	15	6	1	0	0	332.129	-0.127461	n.d.	n.d.	n.d.	n.d.	2107944	n.d.	4.25306e+06	6.99832e+06	1.15215e+07	3.69677e+07	1.18224e+07	0, 1	Cluster 7
331.137	24	19	3	1	0	0	332.145	-0.146359	n.d.	n.d.	n.d.	n.d.	n.d.	n.d.	n.d.	4.08362e+06	5407246	8.3931e+06	n.d.	1, 2	Cluster 7
331.155	24	19	5	0	0	0	332.162	-0.172668	n.d.	n.d.	n.d.	n.d.	n.d.	n.d.	n.d.	2.93608e+06	7.73557e+06	3.0582e+07	n.d.	3	Cluster 8
331.158	28	16	5	1	0	0	332.166	-0.287415	n.d.	n.d.	n.d.	n.d.	n.d.	n.d.	n.d.	n.d.	n.d.	6148970	6.27053e+06	0, 1	Cluster 8
331.191	28	20	4	0	0	0	332.199	-0.0961589	n.d.	n.d.	n.d.	n.d.	n.d.	n.d.	n.d.	n.d.	2824573	9.66208e+06	n.d.	2	Cluster 8
332.964	8	14	3	2	0	2	333.971	0.259548	n.d.	n.d.	n.d.	n.d.	n.d.	n.d.	n.d.	3052566	5.83765e+06	8.49347e+06	n.d.	2	Cluster 7
332.975	14	12	3	4	0	0	333.983	-0.124412	n.d.	n.d.	n.d.	n.d.	3.01844e+06	3.12299e+06	n.d.	n.d.	n.d.	2.48045e+06	3.27035e+06	0	Cluster 4
332.993	14	12	5	3	0	0	334	-0.0928338	n.d.	n.d.	n.d.	2.00979e+06	2951736	n.d.	n.d.	n.d.	n.d.	n.d.	n.d.	n/a	Cluster 2
333.008	15	10	7	2	0	1	334.016	-0.137174	n.d.	n.d.	n.d.	3.53867e+06	6.70553e+06	7.3166e+06	5.09331e+06	3.21938e+06	3.68777e+06	6.99184e+06	9.06711e+06	0, 2	Cluster 3
333.024	15	14	4	2	0	1	334.031	-0.0467835	n.d.	n.d.	n.d.	n.d.	n.d.	n.d.	n.d.	n.d.	n.d.	2.70746e+06	n.d.	2	Cluster 8
333.029	18	13	4	3	0	0	334.037	-0.129319	n.d.	n.d.	n.d.	n.d.	n.d.	3821490	3.31968e+06	5.56687e+06	5.39862e+06	4.77449e+06	n.d.	1	Cluster 5
333.041	15	14	6	1	0	1	334.049	-0.276782	n.d.	n.d.	n.d.	n.d.	n.d.	n.d.	n.d.	n.d.	n.d.	4477895	n.d.	2	Cluster 8
333.045	19	11	6	2	0	1	334.052	-0.177895	n.d.	n.d.	n.d.	n.d.	n.d.	n.d.	n.d.	n.d.	n.d.	5507238	n.d.	1	Cluster 8
333.047	18	13	6	2	0	0	334.054	-0.0923953	n.d.	n.d.	n.d.	2472487	6.17306e+06	4.5379e+06	6.65344e+06	10686079	1.25611e+07	1.63617e+07	n.d.	1, 2	Cluster 6
333.062	18	17	3	2	0	0	334.07	-0.0560856	n.d.	n.d.	n.d.	n.d.	n.d.	n.d.	n.d.	4.7732e+06	n.d.	5.4615e+06	n.d.	1, 2	Cluster 6
333.066	22	14	3	3	0	0	334.073	-0.163052	n.d.	n.d.	n.d.	n.d.	n.d.	n.d.	n.d.	n.d.	n.d.	3.64688e+06	5.54764e+06	0	Cluster 8
333.078	19	15	5	1	0	1	334.085	-0.036568	n.d.	n.d.	n.d.	n.d.	n.d.	n.d.	n.d.	n.d.	6960521	8.97399e+06	n.d.	3	Cluster 7
333.08	18	17	5	1	0	0	334.087	-0.0955626	n.d.	n.d.	n.d.	n.d.	n.d.	n.d.	n.d.	n.d.	n.d.	7.70724e+06	n.d.	1, 2, 3	Cluster 8
333.084	22	14	5	2	0	0	334.091	-0.02935	n.d.	n.d.	n.d.	n.d.	4.42109e+06	26179034	2.6702e+07	5.67224e+07	6.63077e+07	7.34149e+07	9.98975e+07	0	Cluster 6
333.101	22	14	7	1	0	0	334.109	-0.0176913	n.d.	n.d.	n.d.	n.d.	n.d.	n.d.	n.d.	n.d.	4.39731e+06	9638681	n.d.	1, 2	Cluster 7
333.117	22	18	4	1	0	0	334.124	0.0191434	n.d.	n.d.	n.d.	n.d.	n.d.	3914796	3.7224e+06	25350230	4.70022e+07	5.62745e+07	8.8307e+06	2	Cluster 6
333.132	23	16	6	0	0	1	334.139	-0.0671806	n.d.	n.d.	n.d.	n.d.	n.d.	n.d.	n.d.	n.d.	2.18892e+06	3.56762e+06	n.d.	n/a***	Cluster 7
333.134	22	18	6	0	0	0	334.142	-0.0474343	n.d.	n.d.	n.d.	n.d.	n.d.	n.d.	n.d.	n.d.	n.d.	7.6717e+06	n.d.	n/a***	Cluster 8
333.138	26	15	6	1	0	0	334.145	0.0149698	n.d.	n.d.	n.d.	n.d.	n.d.	n.d.	n.d.	2227673	2.92601e+06	7.004e+06	4.70712e+06	0, 1	Cluster 7
333.153	26	19	3	1	0	0	334.16	-0.102758	n.d.	n.d.	n.d.	n.d.	n.d.	n.d.	n.d.	n.d.	3.85011e+06	6.49945e+06	3.41813e+06	0, 1, 2	Cluster 7
333.171	26	19	5	0	0	0	334.178	0.00355673	n.d.	n.d.	n.d.	n.d.	n.d.	n.d.	n.d.	n.d.	5.56851e+06	1.90592e+07	n.d.	n/a***	Cluster 8
333.207	30	20	4	0	0	0	334.214	-0.124787	n.d.	n.d.	n.d.	n.d.	n.d.	n.d.	n.d.	n.d.	n.d.	4150823	n.d.	n/a***	Cluster 8
334.941	7	11	4	2	0	3	335.948	0.201967	n.d.	n.d.	n.d.	n.d.	n.d.	n.d.	n.d.	3.67593e+06	4.84806e+06	3.00986e+06	n.d.	n/a***	Cluster 6
334.955	12	11	4	4	0	0	335.962	-0.0837606	n.d.	n.d.	n.d.	2.3252e+06	5.16652e+06	3613397	4.30798e+06	n.d.	n.d.	n.d.	n.d.	n/a	Cluster 3
334.979	10	14	3	2	0	2	335.987	0.195066	n.d.	n.d.	n.d.	n.d.	n.d.	n.d.	n.d.	6.82616e+06	11970490	17898632	n.d.	2	Cluster 7
334.988	13	9	8	2	0	1	335.995	-0.0869017	n.d.	n.d.	n.d.	2.6233e+06	6.69212e+06	9092841	1.43945e+07	9.11025e+06	7.04582e+06	3.667e+06	n.d.	1	Cluster 3
334.991	16	12	3	4	0	0	335.998	-0.148079	n.d.	n.d.	n.d.	n.d.	2.11913e+06	4.58467e+06	n.d.	2.88236e+06	3.51681e+06	4957494	7.87332e+06	0	Cluster 5
335.009	16	12	5	3	0	0	336.016	-0.0606402	n.d.	n.d.	n.d.	3.59596e+06	5.56931e+06	9.48896e+06	8.61085e+06	1.33225e+07	1.03747e+07	2.64688e+06	n.d.	n/a***	Cluster 5
335.018	14	11	7	1	0	2	336.026	-0.0934486	n.d.	n.d.	n.d.	n.d.	n.d.	n.d.	n.d.	2.11894e+06	3.94731e+06	4.23379e+06	n.d.	1	Cluster 7
335.024	17	10	7	2	0	1	336.031	-0.182563	n.d.	n.d.	n.d.	n.d.	n.d.	n.d.	n.d.	n.d.	n.d.	3406346	2.93247e+06	0	Cluster 8
335.039	17	14	4	2	0	1	336.047	-0.0416518	n.d.	n.d.	n.d.	n.d.	n.d.	n.d.	n.d.	n.d.	3.11563e+06	3.94432e+06	n.d.	2	Cluster 7
335.042	16	16	4	2	0	0	336.049	-0.143006	n.d.	n.d.	n.d.	n.d.	n.d.	n.d.	n.d.	n.d.	2.78394e+06	3.73642e+06	n.d.	n/a***	Cluster 7
335.045	20	13	4	3	0	0	336.052	-0.0809384	n.d.	n.d.	n.d.	n.d.	n.d.	n.d.	2.49374e+06	3.49493e+06	3342337	3.59511e+06	n.d.	1	Cluster 6
335.057	17	14	6	1	0	1	336.064	-0.0669319	n.d.	n.d.	n.d.	n.d.	n.d.	n.d.	n.d.	3885878	7.32789e+06	1.11676e+07	n.d.	2	Cluster 7
335.06	21	11	6	2	0	1	336.068	-0.154826	2.70698e+07	1.434e+07	5.6092e+06	13983608	6.47769e+06	n.d.	n.d.	n.d.	n.d.	n.d.	n.d.	n/a	Cluster 1
335.063	20	13	6	2	0	0	336.07	-0.0306808	n.d.	n.d.	2273966	n.d.	6.07722e+06	8.978e+06	1.46502e+07	1.362e+07	1.28665e+07	20494721	4329666	1, 2	Cluster 5
335.078	20	17	3	2	0	0	336.085	0.0213652	n.d.	n.d.	n.d.	n.d.	n.d.	n.d.	n.d.	7.54673e+06	7.20856e+06	7.28738e+06	n.d.	1, 2	Cluster 6
335.093	21	15	5	1	0	1	336.101	-0.0455604	n.d.	n.d.	n.d.	n.d.	n.d.	n.d.	n.d.	n.d.	5.15797e+06	6.20242e+06	n.d.	3	Cluster 7
335.096	20	17	5	1	0	0	336.103	0.0665451	n.d.	n.d.	n.d.	n.d.	n.d.	n.d.	2.67271e+06	7.06273e+06	1.48451e+07	3.47068e+07	n.d.	1, 2, 3	Cluster 7
335.099	24	14	5	2	0	0	336.107	0.00684872	n.d.	n.d.	n.d.	n.d.	n.d.	3.81854e+06	3.64789e+06	5.29804e+06	6.29679e+06	1.18226e+07	1.31012e+07	0, 1	Cluster 7
335.117	24	14	7	1	0	0	336.124	0.100123	n.d.	n.d.	n.d.	n.d.	n.d.	n.d.	2.49417e+06	n.d.	n.d.	6.82291e+06	n.d.	1	Cluster 8
335.132	24	18	4	1	0	0	336.14	0.0540831	n.d.	n.d.	n.d.	n.d.	n.d.	n.d.	3.13538e+06	1.34388e+07	2.1661e+07	4.5908e+07	1.55208e+07	2	Cluster 7
335.15	24	18	6	0	0	0	336.157	0.0400418	n.d.	n.d.	n.d.	n.d.	n.d.	n.d.	n.d.	n.d.	n.d.	1.02976e+07	n.d.	2	Cluster 8
335.153	28	15	6	1	0	0	336.161	-0.334414	n.d.	n.d.	n.d.	n.d.	n.d.	n.d.	n.d.	n.d.	n.d.	2.85188e+06	n.d.	n/a***	Cluster 8
335.165	24	22	3	0	0	0	336.173	-0.0155297	n.d.	n.d.	n.d.	n.d.	n.d.	n.d.	n.d.	n.d.	n.d.	3.07724e+06	n.d.	n/a***	Cluster 8
335.169	28	19	3	1	0	0	336.176	-0.288652	n.d.	n.d.	n.d.	n.d.	n.d.	n.d.	n.d.	n.d.	n.d.	4604977	2.8842e+06	0, 1	Cluster 8
335.186	28	19	5	0	0	0	336.194	-0.121864	n.d.	n.d.	n.d.	n.d.	n.d.	n.d.	n.d.	n.d.	2.82588e+06	8.23747e+06	n.d.	1	Cluster 8
336.949	11	8	7	3	0	1	337.956	-0.126503	n.d.	n.d.	2.35426e+06	3.05427e+06	3028474	3.86782e+06	n.d.	n.d.	n.d.	n.d.	n.d.	n/a	Cluster 2
336.959	8	13	4	2	0	2	337.966	0.115504	n.d.	n.d.	n.d.	n.d.	n.d.	n.d.	n.d.	4428679	4.93947e+06	3810004	n.d.	3	Cluster 6
336.964	11	12	4	3	0	1	337.972	0.0634429	n.d.	n.d.	n.d.	n.d.	n.d.	3351197	3.07748e+06	2883398	3.38579e+06	5.78152e+06	5833920	0, 1	Cluster 7
336.98	12	10	6	2	0	2	337.987	-0.209054	n.d.	n.d.	n.d.	n.d.	n.d.	n.d.	n.d.	n.d.	n.d.	3.75682e+06	5.5616e+06	0	Cluster 8
336.995	12	14	3	2	0	2	338.002	0.234075	n.d.	n.d.	n.d.	n.d.	n.d.	n.d.	n.d.	2.92223e+06	5.3905e+06	9.08637e+06	n.d.	2	Cluster 7
336.997	12	10	8	1	0	2	338.005	-0.199052	n.d.	n.d.	n.d.	n.d.	n.d.	n.d.	n.d.	n.d.	n.d.	2019929	n.d.	n/a***	Cluster 8
337.003	15	9	8	2	0	1	338.011	-0.00636789	n.d.	n.d.	n.d.	5.45471e+06	3.92728e+07	10444304	3.6719e+07	3.79969e+07	41969701	5.59209e+06	n.d.	1	Cluster 3
337.007	18	12	3	4	0	0	338.014	-0.0976628	n.d.	n.d.	n.d.	n.d.	n.d.	3.90706e+06	n.d.	n.d.	n.d.	2034672	4810156	0	Cluster 4
337.019	15	13	5	2	0	1	338.026	-0.0380691	n.d.	n.d.	n.d.	n.d.	n.d.	n.d.	n.d.	n.d.	2.97573e+06	2.65211e+06	n.d.	1	Cluster 7
337.024	18	12	5	3	0	0	338.032	0.0062399	n.d.	n.d.	n.d.	2.96629e+06	6.25221e+06	8.35723e+06	7.58468e+06	6.72913e+06	5.77412e+06	5.05535e+06	4.90903e+06	0, 1	Cluster 3
337.034	16	11	7	1	0	2	338.041	0.0969339	n.d.	n.d.	n.d.	n.d.	n.d.	n.d.	n.d.	2.48401e+06	4.14952e+06	5.1805e+06	n.d.	1	Cluster 7
337.04	19	10	7	2	0	1	338.047	0.109331	n.d.	n.d.	n.d.	n.d.	n.d.	n.d.	n.d.	n.d.	n.d.	3.7002e+06	n.d.	n/a***	Cluster 8
337.042	18	12	7	2	0	0	338.049	0.0487179	n.d.	n.d.	n.d.	n.d.	n.d.	3799923	3.07607e+06	n.d.	n.d.	3.32452e+06	n.d.	2	Cluster 4
337.055	19	14	4	2	0	1	338.062	0.115637	n.d.	n.d.	n.d.	n.d.	n.d.	n.d.	n.d.	n.d.	n.d.	4.22603e+06	n.d.	2	Cluster 8
337.057	18	16	4	2	0	0	338.065	0.0614376	n.d.	n.d.	n.d.	n.d.	2.26451e+06	5.6866e+06	4.15262e+06	9.74083e+06	1.27002e+07	1.15534e+07	8338074	0, 1, 2	Cluster 5
337.073	19	14	6	1	0	1	338.08	0.125279	n.d.	n.d.	n.d.	n.d.	n.d.	n.d.	n.d.	6.00711e+06	9.5646e+06	1.47059e+07	n.d.	2	Cluster 7
337.075	18	16	6	1	0	0	338.082	0.120902	n.d.	n.d.	n.d.	n.d.	n.d.	n.d.	n.d.	n.d.	3.57508e+06	8.87704e+06	n.d.	2, 3	Cluster 7
337.079	22	13	6	2	0	0	338.086	0.0332771	n.d.	n.d.	n.d.	2.8993e+06	4.79012e+06	7.54605e+06	6.88052e+06	7054660	7.80724e+06	1.85992e+07	4.69994e+07	0, 1	Cluster 7
337.094	22	17	3	2	0	0	338.101	0.102749	n.d.	n.d.	n.d.	n.d.	n.d.	4362407	2.95562e+06	8.83631e+06	9.58099e+06	9.34228e+06	n.d.	1	Cluster 6
337.112	22	17	5	1	0	0	338.119	0.0278098	n.d.	n.d.	n.d.	n.d.	n.d.	n.d.	6856409	2.06608e+07	3.89991e+07	1.02094e+08	5.09917e+06	1, 2	Cluster 7
337.144	22	21	4	0	0	0	338.152	-0.187925	n.d.	n.d.	n.d.	n.d.	n.d.	n.d.	n.d.	n.d.	n.d.	6.07915e+06	n.d.	3	Cluster 8
337.148	26	18	4	1	0	0	338.155	-0.155303	n.d.	n.d.	n.d.	n.d.	n.d.	n.d.	2.15416e+06	6.34664e+06	1.04619e+07	2.50037e+07	8.64893e+06	2	Cluster 7
337.166	26	18	6	0	0	0	338.173	-0.206367	n.d.	n.d.	n.d.	n.d.	n.d.	n.d.	n.d.	n.d.	3.97635e+06	9453178	n.d.	2	Cluster 7
337.181	26	22	3	0	0	0	338.188	-0.222836	n.d.	n.d.	n.d.	n.d.	n.d.	n.d.	n.d.	n.d.	n.d.	4.61097e+06	n.d.	2	Cluster 8
337.184	30	19	3	1	0	0	338.192	-0.237992	n.d.	n.d.	n.d.	n.d.	n.d.	n.d.	n.d.	n.d.	n.d.	2717594	n.d.	n/a***	Cluster 8
337.202	30	19	5	0	0	0	338.209	-0.360555	n.d.	n.d.	n.d.	n.d.	n.d.	n.d.	n.d.	n.d.	n.d.	4365556	n.d.	n/a***	Cluster 8
337.205	34	16	5	1	0	0	338.213	-0.130203	5.10542e+06	9.82641e+06	5667358	6.19945e+06	3.60324e+07	5.49109e+06	4.57598e+06	4.643e+06	3.54749e+06	6.67195e+06	1.69544e+07	0	Cluster 2
338.895	8	9	4	5	0	0	339.903	-0.135762	n.d.	n.d.	n.d.	n.d.	n.d.	5.38557e+07	1.63575e+07	1.5461e+07	n.d.	n.d.	n.d.	n/a	Cluster 4
338.92	6	12	3	3	0	2	339.927	0.0195975	n.d.	n.d.	n.d.	n.d.	n.d.	n.d.	n.d.	n.d.	n.d.	3.96794e+06	n.d.	n/a***	Cluster 8
338.936	7	10	5	2	0	3	339.943	0.179668	n.d.	n.d.	n.d.	n.d.	n.d.	5.22921e+06	n.d.	3.82335e+06	4189187	n.d.	n.d.	n/a	Cluster 4
338.965	13	8	7	3	0	1	339.972	-0.00798018	n.d.	n.d.	n.d.	5.93744e+06	8.0062e+06	4.28198e+06	2574875	n.d.	n.d.	n.d.	n.d.	n/a	Cluster 2
338.974	10	13	4	2	0	2	339.982	0.263598	n.d.	n.d.	n.d.	n.d.	n.d.	n.d.	2.13499e+06	4.23432e+06	5.54782e+06	3.53238e+06	n.d.	n/a***	Cluster 6
338.983	13	8	9	2	0	1	339.99	-0.0200925	n.d.	n.d.	3.24618e+06	2.86502e+06	2.61906e+06	n.d.	n.d.	n.d.	n.d.	n.d.	n.d.	n/a	Cluster 2
338.986	16	11	4	4	0	0	339.993	-0.0493324	n.d.	n.d.	n.d.	n.d.	n.d.	n.d.	2.19736e+06	2.03196e+06	n.d.	n.d.	n.d.	n/a	Cluster 3
338.998	13	12	6	2	0	1	340.005	-0.119706	n.d.	n.d.	n.d.	n.d.	n.d.	n.d.	n.d.	n.d.	n.d.	3.03697e+06	n.d.	2	Cluster 8
339.004	16	11	6	3	0	0	340.011	0.0682913	n.d.	n.d.	n.d.	n.d.	2.42599e+06	4.71668e+06	4.70353e+06	3102654	n.d.	n.d.	n.d.	n/a	Cluster 3
339.013	14	10	8	1	0	2	340.02	0.0842858	n.d.	n.d.	n.d.	n.d.	n.d.	n.d.	n.d.	3.45774e+06	4.37147e+06	6.90576e+06	n.d.	n/a***	Cluster 7
339.019	17	9	8	2	0	1	340.026	-0.00595837	n.d.	2.60805e+06	4.66004e+06	8.90594e+06	7.61555e+06	n.d.	n.d.	n.d.	n.d.	2383470	n.d.	n/a***	Cluster 2
339.034	17	13	5	2	0	1	340.042	0.151548	n.d.	n.d.	n.d.	n.d.	n.d.	n.d.	n.d.	3.22293e+06	5.32261e+06	5.3325e+06	n.d.	1	Cluster 6
339.037	16	15	5	2	0	0	340.044	0.106242	n.d.	n.d.	n.d.	n.d.	n.d.	n.d.	n.d.	3.11474e+06	4.21275e+06	4.23836e+06	n.d.	1, 2	Cluster 6
339.04	20	12	5	3	0	0	340.047	0.0598395	n.d.	n.d.	n.d.	n.d.	3.08649e+06	7.3214e+06	1.51995e+07	5.78911e+06	3.51045e+06	3.99032e+06	3.63891e+06	0, 1	Cluster 3
339.05	18	11	7	1	0	2	340.057	0.055803	n.d.	n.d.	n.d.	n.d.	n.d.	n.d.	n.d.	n.d.	n.d.	2656118	n.d.	n/a***	Cluster 8
339.052	17	13	7	1	0	1	340.059	0.0713696	n.d.	n.d.	n.d.	n.d.	n.d.	n.d.	n.d.	n.d.	n.d.	4.76049e+06	n.d.	1	Cluster 8
339.058	20	12	7	2	0	0	340.065	0.00517021	n.d.	n.d.	n.d.	n.d.	n.d.	n.d.	n.d.	n.d.	n.d.	5.31495e+06	n.d.	n/a***	Cluster 8
339.073	20	16	4	2	0	0	340.08	0.0236291	n.d.	n.d.	n.d.	n.d.	n.d.	1.53486e+07	1.02045e+07	2.51846e+07	2.80494e+07	31134752	3.24527e+07	0, 1, 2	Cluster 5
339.088	21	14	6	1	0	1	340.096	-0.0184229	n.d.	n.d.	n.d.	n.d.	n.d.	n.d.	n.d.	2.41618e+06	4.08836e+06	5887279	n.d.	n/a***	Cluster 7
339.091	20	16	6	1	0	0	340.098	-0.000463003	n.d.	n.d.	n.d.	n.d.	n.d.	n.d.	n.d.	6008711	1.34515e+07	60927240	n.d.	2	Cluster 8
339.094	24	13	6	2	0	0	340.101	-0.134558	n.d.	n.d.	n.d.	n.d.	2.06842e+06	n.d.	3.26256e+06	n.d.	n.d.	6.57243e+06	3.58595e+06	0, 1	Cluster 8
339.109	24	17	3	2	0	0	340.117	-0.0950932	n.d.	n.d.	n.d.	n.d.	n.d.	n.d.	2.18895e+06	5305398	6.90256e+06	7.52155e+06	2.37173e+06	1, 2	Cluster 6
339.121	21	18	5	0	0	1	340.129	-0.105508	n.d.	n.d.	n.d.	n.d.	n.d.	n.d.	n.d.	n.d.	n.d.	3.39729e+06	n.d.	n/a***	Cluster 8
339.127	24	17	5	1	0	0	340.134	-0.105721	n.d.	n.d.	n.d.	n.d.	n.d.	n.d.	5.85045e+06	1.90565e+07	2.95693e+07	6.78877e+07	8.19366e+06	1	Cluster 7
339.16	24	21	4	0	0	0	340.167	-0.144451	n.d.	n.d.	n.d.	n.d.	n.d.	n.d.	n.d.	n.d.	3.47358e+06	1.39493e+07	n.d.	3	Cluster 8
339.163	28	18	4	1	0	0	340.171	-0.186748	n.d.	n.d.	n.d.	n.d.	n.d.	n.d.	n.d.	2.64722e+06	3.8595e+06	9.62948e+06	4.91069e+06	0, 2	Cluster 7
339.181	28	18	6	0	0	0	340.189	-0.174676	n.d.	n.d.	n.d.	n.d.	n.d.	n.d.	n.d.	n.d.	n.d.	8240208	n.d.	n/a***	Cluster 8
339.196	28	22	3	0	0	0	340.204	-0.22459	n.d.	n.d.	n.d.	n.d.	n.d.	n.d.	n.d.	n.d.	n.d.	2.72572e+06	n.d.	n/a***	Cluster 8
339.2	32	19	3	1	0	0	340.207	-0.0307636	2.61792e+07	4.63057e+07	3.46153e+07	4.05746e+07	2.79201e+07	3.60015e+07	1.84221e+07	21084519	1.40733e+07	2.69476e+07	5.99523e+07	0	Cluster 1
339.327	44	22	2	0	0	0	340.334	-0.0158844	7.0133e+06	5.38325e+06	5.70987e+06	4.40152e+06	8.07864e+06	3.58105e+06	1.1599e+07	3.66093e+06	3.62295e+06	7.10842e+06	16169525	0	Cluster 3
340.936	8	12	3	3	0	2	341.943	0.21426	n.d.	n.d.	n.d.	n.d.	n.d.	n.d.	2.69496e+06	1.02505e+07	1.44624e+07	2.29639e+07	n.d.	2	Cluster 7
340.975	12	9	7	2	0	2	341.982	0.0174734	n.d.	n.d.	n.d.	n.d.	n.d.	n.d.	2.55189e+06	3.17716e+06	n.d.	2.93729e+06	n.d.	1	Cluster 6
341.014	15	12	6	2	0	1	342.021	0.0227352	n.d.	n.d.	n.d.	n.d.	n.d.	3.11918e+06	4.07869e+06	5.62862e+06	7.2705e+06	7.98589e+06	1.04157e+07	0, 1, 2	Cluster 6
341.019	18	11	6	3	0	0	342.027	-0.0174624	n.d.	n.d.	n.d.	n.d.	n.d.	5.38581e+06	n.d.	n.d.	n.d.	2.3031e+06	n.d.	n/a***	Cluster 4
341.029	16	10	8	1	0	2	342.036	-0.0710996	n.d.	n.d.	n.d.	n.d.	n.d.	n.d.	n.d.	n.d.	n.d.	4.4403e+06	n.d.	n/a***	Cluster 8
341.035	18	15	3	3	0	0	342.042	-0.0681661	n.d.	n.d.	n.d.	n.d.	n.d.	n.d.	n.d.	2.29787e+06	n.d.	2596480	n.d.	n/a***	Cluster 6
341.052	18	15	5	2	0	0	342.06	0.0430462	n.d.	n.d.	n.d.	n.d.	3.17464e+06	8.51312e+06	1.09849e+07	2.66751e+07	4.03993e+07	3.09318e+07	n.d.	1, 2	Cluster 6
341.068	19	13	7	1	0	1	342.075	-0.0322341	n.d.	n.d.	n.d.	n.d.	n.d.	n.d.	2012195	3158200	4929912	8304826	n.d.	1	Cluster 7
341.07	18	15	7	1	0	0	342.077	0.0862579	n.d.	n.d.	n.d.	n.d.	n.d.	n.d.	n.d.	n.d.	n.d.	2.66469e+06	n.d.	n/a***	Cluster 8
341.073	22	12	7	2	0	0	342.081	0.00856121	n.d.	n.d.	n.d.	n.d.	n.d.	n.d.	n.d.	n.d.	n.d.	4530826	n.d.	n/a***	Cluster 8
341.089	22	16	4	2	0	0	342.096	0.00421591	n.d.	n.d.	n.d.	n.d.	2350944	1.94436e+07	1.4056e+07	3.28496e+07	36129785	4.75948e+07	5.54712e+07	0, 2	Cluster 6
341.106	22	16	6	1	0	0	342.114	0.032292	n.d.	n.d.	n.d.	n.d.	n.d.	n.d.	5.29072e+06	1.68866e+07	3.50669e+07	1.14471e+08	8283663	2	Cluster 7
341.122	22	20	3	1	0	0	342.129	-0.16782	n.d.	n.d.	n.d.	n.d.	n.d.	n.d.	n.d.	n.d.	n.d.	4929112	n.d.	2	Cluster 8
341.125	26	17	3	2	0	0	342.132	-0.150716	n.d.	n.d.	n.d.	n.d.	n.d.	n.d.	n.d.	n.d.	2928866	5.58753e+06	2.33871e+06	0, 1	Cluster 7
341.137	23	18	5	0	0	1	342.144	-0.104298	n.d.	n.d.	n.d.	n.d.	n.d.	n.d.	n.d.	n.d.	n.d.	4.31506e+06	n.d.	2	Cluster 8
341.139	22	20	5	0	0	0	342.147	-0.0225861	n.d.	n.d.	n.d.	n.d.	n.d.	n.d.	n.d.	n.d.	3557840	9.71774e+06	n.d.	n/a***	Cluster 7
341.143	26	17	5	1	0	0	342.15	-0.0601947	n.d.	n.d.	n.d.	n.d.	n.d.	n.d.	2.73067e+06	8.5685e+06	1.24315e+07	2.72529e+07	6.75001e+06	1	Cluster 7
341.161	26	17	7	0	0	0	342.168	-0.0886591	n.d.	n.d.	n.d.	n.d.	n.d.	n.d.	n.d.	n.d.	n.d.	2599336	n.d.	n/a***	Cluster 8
341.176	26	21	4	0	0	0	342.183	-0.079862	n.d.	n.d.	n.d.	n.d.	n.d.	n.d.	n.d.	n.d.	n.d.	1.18677e+07	n.d.	3	Cluster 8
341.179	30	18	4	1	0	0	342.186	-0.153819	n.d.	n.d.	n.d.	n.d.	n.d.	n.d.	n.d.	n.d.	n.d.	4664578	3327890	0	Cluster 8
341.197	30	18	6	0	0	0	342.204	0.0149093	n.d.	n.d.	n.d.	n.d.	n.d.	n.d.	n.d.	n.d.	n.d.	2594737	n.d.	n/a***	Cluster 8
341.27	38	20	4	0	0	0	342.277	-0.154541	2.20295e+06	n.d.	n.d.	n.d.	3.57874e+06	n.d.	n.d.	n.d.	n.d.	4.7594e+06	1.19304e+07	0, 1	Cluster 8
342.99	14	9	7	2	0	2	343.998	-0.103735	n.d.	n.d.	n.d.	n.d.	n.d.	n.d.	n.d.	n.d.	n.d.	2.43524e+06	n.d.	1	Cluster 8
343.014	16	14	4	3	0	0	344.021	-0.0200167	n.d.	n.d.	n.d.	n.d.	3379691	1.80453e+07	7.00639e+06	1.47814e+07	1.39763e+07	5.69393e+06	8.72477e+06	0, 1	Cluster 5
343.023	14	13	6	1	0	2	344.031	-0.250945	n.d.	n.d.	n.d.	n.d.	n.d.	n.d.	n.d.	n.d.	n.d.	2.53393e+06	n.d.	n/a***	Cluster 8
343.029	17	12	6	2	0	1	344.036	-0.0468765	n.d.	n.d.	n.d.	n.d.	n.d.	3753902	3.47677e+06	6.41808e+06	8.05652e+06	8.82095e+06	2851165	0, 2	Cluster 6
343.032	16	14	6	2	0	0	344.039	-0.162755	n.d.	n.d.	n.d.	n.d.	n.d.	n.d.	n.d.	n.d.	n.d.	4515845	n.d.	2	Cluster 8
343.035	20	11	6	3	0	0	344.042	-0.0117306	n.d.	n.d.	n.d.	n.d.	2.90718e+06	3.13911e+06	4.12929e+06	n.d.	n.d.	n.d.	n.d.	n/a	Cluster 3
343.05	20	15	3	3	0	0	344.057	-0.158767	n.d.	n.d.	n.d.	n.d.	n.d.	3.07701e+06	n.d.	4.19811e+06	3.96361e+06	3.1115e+06	n.d.	1	Cluster 5
343.053	20	11	8	2	0	0	344.06	-0.144077	n.d.	n.d.	n.d.	n.d.	n.d.	n.d.	7.05038e+06	5.38963e+06	n.d.	n.d.	n.d.	n/a	Cluster 3
343.062	17	16	5	1	0	1	344.069	-0.203549	n.d.	n.d.	n.d.	n.d.	n.d.	n.d.	n.d.	n.d.	n.d.	2990556	n.d.	n/a***	Cluster 8
343.068	20	15	5	2	0	0	344.075	-0.0375028	n.d.	n.d.	n.d.	n.d.	3979168	1.31016e+07	1.97633e+07	4.63991e+07	5.08108e+07	5.47187e+07	5.56079e+06	1	Cluster 6
343.083	21	13	7	1	0	1	344.091	-0.201974	n.d.	n.d.	n.d.	n.d.	n.d.	n.d.	n.d.	n.d.	3.69746e+06	6.24544e+06	n.d.	1	Cluster 7
343.086	20	15	7	1	0	0	344.093	0.0287508	n.d.	n.d.	n.d.	n.d.	n.d.	n.d.	n.d.	n.d.	n.d.	7.4983e+06	n.d.	2, 3	Cluster 8
343.089	24	12	7	2	0	0	344.096	-0.11342	n.d.	n.d.	n.d.	n.d.	n.d.	n.d.	n.d.	n.d.	n.d.	2.2595e+07	n.d.	1	Cluster 8
343.101	20	19	4	1	0	0	344.108	-0.0616203	n.d.	n.d.	n.d.	n.d.	n.d.	n.d.	n.d.	n.d.	4.4971e+06	7.48715e+06	n.d.	1, 3	Cluster 7
343.104	24	16	4	2	0	0	344.112	-0.0322351	n.d.	n.d.	n.d.	n.d.	n.d.	8.05628e+06	5.95783e+06	1.48497e+07	1.69853e+07	27267986	3.22391e+07	0, 2	Cluster 6
343.116	21	17	6	0	0	1	344.124	-0.0949532	n.d.	n.d.	n.d.	n.d.	n.d.	n.d.	n.d.	n.d.	n.d.	4.13112e+06	n.d.	n/a***	Cluster 8
343.122	24	16	6	1	0	0	344.129	-0.0077844	n.d.	n.d.	n.d.	n.d.	n.d.	n.d.	4.82654e+06	9.9608e+06	1.94706e+07	6.05655e+07	2.80278e+07	0, 1, 2	Cluster 7
343.137	24	20	3	1	0	0	344.145	0.00171069	n.d.	n.d.	n.d.	n.d.	n.d.	n.d.	n.d.	n.d.	2.36529e+06	6.50477e+06	n.d.	2	Cluster 8
343.155	24	20	5	0	0	0	344.162	0.049855	n.d.	n.d.	n.d.	n.d.	n.d.	n.d.	n.d.	n.d.	5870222	1.97637e+07	n.d.	2	Cluster 8
343.158	28	17	5	1	0	0	344.166	0.00594186	n.d.	n.d.	n.d.	n.d.	n.d.	n.d.	n.d.	n.d.	2.7942e+06	6.3717e+06	3.83515e+06	0, 1	Cluster 7
343.191	28	21	4	0	0	0	344.199	0.0342462	n.d.	n.d.	n.d.	n.d.	n.d.	n.d.	n.d.	n.d.	n.d.	6.25075e+06	n.d.	1, 2	Cluster 8
343.213	32	18	6	0	0	0	344.22	-0.0297658	n.d.	n.d.	n.d.	n.d.	n.d.	n.d.	n.d.	n.d.	n.d.	5.47816e+06	6.73587e+06	0	Cluster 8
344.97	12	8	8	2	0	2	345.977	-0.140824	n.d.	n.d.	n.d.	n.d.	n.d.	n.d.	n.d.	n.d.	n.d.	2.95249e+06	n.d.	n/a***	Cluster 8
344.975	15	7	8	3	0	1	345.983	-0.0185636	n.d.	n.d.	2.85574e+06	1.15527e+07	1.38894e+07	n.d.	n.d.	n.d.	n.d.	n.d.	n.d.	n/a	Cluster 2
344.991	15	11	5	3	0	1	345.998	0.109916	n.d.	n.d.	n.d.	n.d.	n.d.	n.d.	n.d.	n.d.	n.d.	1983875	n.d.	1	Cluster 8
344.993	14	13	5	3	0	0	346	-0.0662796	n.d.	n.d.	n.d.	n.d.	1.79706e+06	n.d.	n.d.	n.d.	n.d.	2.44391e+06	n.d.	1	Cluster 8
345.008	15	11	7	2	0	1	346.016	-0.00138257	n.d.	n.d.	n.d.	n.d.	2855429	n.d.	9.65567e+06	9.50987e+06	1.11363e+07	1.56672e+07	n.d.	1, 2	Cluster 6
345.029	18	14	4	3	0	0	346.037	-0.00083761	n.d.	n.d.	n.d.	n.d.	4.77122e+06	1.80278e+07	1.11785e+07	2.17578e+07	2.1136e+07	1.71896e+07	2.14575e+07	0	Cluster 5
345.039	16	13	6	1	0	2	346.046	-0.0913201	n.d.	n.d.	n.d.	n.d.	n.d.	n.d.	n.d.	n.d.	2.71768e+06	4.1816e+06	n.d.	n/a***	Cluster 7
345.045	19	12	6	2	0	1	346.052	-0.0556131	n.d.	n.d.	n.d.	n.d.	n.d.	3.47875e+06	3.42725e+06	6.94715e+06	6.87555e+06	4.96958e+06	5220651	0	Cluster 5
345.047	18	14	6	2	0	0	346.054	-0.0727755	n.d.	n.d.	n.d.	n.d.	3.23198e+06	n.d.	3.31701e+06	6.44279e+06	1.03697e+07	22130027	3.51961e+06	2	Cluster 7
345.062	18	18	3	2	0	0	346.07	0.0717348	n.d.	n.d.	n.d.	n.d.	n.d.	n.d.	n.d.	n.d.	3.2478e+06	4.76047e+06	n.d.	2	Cluster 7
345.078	19	16	5	1	0	1	346.085	-0.0353225	n.d.	n.d.	n.d.	n.d.	n.d.	n.d.	n.d.	2.50081e+06	4266727	4.87848e+06	n.d.	2	Cluster 7
345.08	18	18	5	1	0	0	346.087	-0.346528	n.d.	n.d.	n.d.	n.d.	n.d.	n.d.	n.d.	n.d.	n.d.	3.25602e+06	n.d.	2	Cluster 8
345.084	22	15	5	2	0	0	346.091	-0.087686	n.d.	n.d.	n.d.	n.d.	3.10104e+06	8.87653e+06	1.17229e+07	2.44246e+07	26113960	34323828	9.95011e+06	1	Cluster 6
345.101	22	15	7	1	0	0	346.109	-0.0539783	n.d.	n.d.	n.d.	n.d.	n.d.	n.d.	n.d.	2306713	3.89826e+06	10999445	n.d.	1, 2	Cluster 7
345.117	22	19	4	1	0	0	346.124	-0.154919	n.d.	n.d.	n.d.	n.d.	n.d.	n.d.	n.d.	4.79261e+06	9.41061e+06	1.86168e+07	n.d.	1, 3	Cluster 7
345.12	26	16	4	2	0	0	346.127	-0.180085	n.d.	n.d.	n.d.	n.d.	n.d.	n.d.	n.d.	4.33585e+06	4.71467e+06	9462141	1.07566e+07	0, 1, 2	Cluster 7
345.132	23	17	6	0	0	1	346.139	-0.266797	n.d.	n.d.	n.d.	n.d.	n.d.	n.d.	n.d.	n.d.	n.d.	3.27329e+06	n.d.	n/a***	Cluster 8
345.134	22	19	6	0	0	0	346.142	-0.258908	n.d.	n.d.	n.d.	n.d.	n.d.	n.d.	n.d.	n.d.	n.d.	5.94687e+06	n.d.	3	Cluster 8
345.138	26	16	6	1	0	0	346.145	-0.203464	n.d.	n.d.	n.d.	n.d.	n.d.	n.d.	2676825	4.74125e+06	7.87512e+06	1.95093e+07	1.54203e+07	0, 1	Cluster 7
345.153	26	20	3	1	0	0	346.16	-0.280542	n.d.	n.d.	n.d.	n.d.	n.d.	n.d.	n.d.	n.d.	n.d.	4.56316e+06	2.99464e+06	0, 2	Cluster 8
345.171	26	20	5	0	0	0	346.178	-0.132413	n.d.	n.d.	n.d.	n.d.	n.d.	n.d.	n.d.	2.48952e+06	5.71648e+06	2.19705e+07	n.d.	2	Cluster 8
345.207	30	21	4	0	0	0	346.214	-0.0296836	n.d.	n.d.	n.d.	n.d.	n.d.	n.d.	n.d.	n.d.	n.d.	3.43255e+06	n.d.	n/a***	Cluster 8
346.941	7	12	4	2	0	3	347.948	0.215881	n.d.	n.d.	n.d.	n.d.	n.d.	n.d.	n.d.	3.18e+06	4.46806e+06	4.45126e+06	n.d.	n/a***	Cluster 6
346.985	14	8	8	2	0	2	347.993	-0.26498	n.d.	n.d.	n.d.	n.d.	n.d.	2816654	n.d.	n.d.	n.d.	4.58677e+06	n.d.	n/a***	Cluster 8
347.009	16	13	5	3	0	0	348.016	-0.048042	n.d.	n.d.	n.d.	1.92468e+06	2479271	4.11523e+06	4.38897e+06	4.94158e+06	3.60779e+06	5447041	n.d.	1	Cluster 5
347.018	14	12	7	1	0	2	348.026	0.0242639	n.d.	n.d.	n.d.	n.d.	n.d.	n.d.	n.d.	n.d.	3.23804e+06	3.44153e+06	n.d.	n/a***	Cluster 7
347.024	17	11	7	2	0	1	348.031	-0.195154	n.d.	n.d.	n.d.	n.d.	n.d.	n.d.	n.d.	n.d.	n.d.	3.62127e+06	n.d.	1	Cluster 8
347.045	20	14	4	3	0	0	348.052	0.0199398	n.d.	n.d.	n.d.	n.d.	3.28401e+06	1.82476e+07	1.24002e+07	2.41483e+07	2.58687e+07	2.48562e+07	38169096	0	Cluster 5
347.055	18	13	6	1	0	2	348.062	0.0165766	n.d.	n.d.	n.d.	n.d.	n.d.	n.d.	n.d.	n.d.	n.d.	4512932	n.d.	n/a***	Cluster 8
347.057	17	15	6	1	0	1	348.064	-0.0110356	n.d.	n.d.	n.d.	n.d.	n.d.	n.d.	n.d.	n.d.	n.d.	3.93005e+06	n.d.	n/a***	Cluster 8
347.063	20	14	6	2	0	0	348.07	0.029303	n.d.	n.d.	n.d.	n.d.	4.18847e+06	6.81942e+06	7.02703e+06	10662453	1.52959e+07	2.14777e+07	7.11027e+06	0, 1, 2	Cluster 6
347.078	20	18	3	2	0	0	348.085	0.136986	n.d.	n.d.	n.d.	n.d.	n.d.	n.d.	n.d.	n.d.	4.66594e+06	7.3798e+06	n.d.	1, 2	Cluster 7
347.093	16	21	5	0	0	0	348.1	0.0545474	14410214	1.48905e+07	1.15865e+07	1.48206e+07	11985804	9692431	1.15077e+07	9777610	9.12432e+06	6.17774e+06	2776480	0	Cluster 1
347.094	21	16	5	1	0	1	348.101	0.290553	n.d.	n.d.	n.d.	n.d.	n.d.	n.d.	n.d.	n.d.	n.d.	5.84186e+06	n.d.	2	Cluster 8
347.096	20	18	5	1	0	0	348.103	0.248859	n.d.	n.d.	n.d.	n.d.	n.d.	n.d.	n.d.	3.41555e+06	6477677	1.59888e+07	n.d.	2	Cluster 7
347.099	24	15	5	2	0	0	348.107	0.067534	n.d.	n.d.	n.d.	n.d.	n.d.	4.30629e+06	3.85969e+06	7.65475e+06	7583268	1.44054e+07	8.04576e+06	0, 1	Cluster 6
347.117	24	15	7	1	0	0	348.124	0.0801949	n.d.	n.d.	n.d.	n.d.	n.d.	n.d.	3.92183e+06	n.d.	5.69568e+06	1.32206e+07	n.d.	1	Cluster 7
347.132	24	19	4	1	0	0	348.14	0.0430643	n.d.	n.d.	n.d.	n.d.	n.d.	n.d.	n.d.	7.73713e+06	1.38161e+07	2.56144e+07	2.91678e+06	1	Cluster 7
347.136	28	16	4	2	0	0	348.143	-0.010313	n.d.	n.d.	n.d.	n.d.	n.d.	n.d.	n.d.	n.d.	n.d.	3317836	n.d.	n/a***	Cluster 8
347.15	24	19	6	0	0	0	348.157	0.0462192	n.d.	n.d.	n.d.	n.d.	n.d.	n.d.	n.d.	n.d.	3.6353e+06	1.17011e+07	n.d.	3	Cluster 8
347.153	28	16	6	1	0	0	348.161	-0.0532013	n.d.	n.d.	n.d.	n.d.	n.d.	n.d.	n.d.	n.d.	n.d.	8.72081e+06	5.12981e+06	0	Cluster 8
347.169	28	20	3	1	0	0	348.176	-0.303253	n.d.	n.d.	n.d.	n.d.	n.d.	n.d.	n.d.	n.d.	n.d.	2611967	3.78153e+06	0, 2	Cluster 8
347.186	28	20	5	0	0	0	348.194	-0.11285	n.d.	n.d.	n.d.	n.d.	n.d.	n.d.	n.d.	n.d.	3986710	1.4197e+07	n.d.	2	Cluster 8
348.956	9	12	4	2	0	3	349.964	0.226682	n.d.	n.d.	n.d.	n.d.	n.d.	n.d.	n.d.	3.70464e+06	5.11625e+06	4.25636e+06	n.d.	2	Cluster 6
348.964	11	13	4	3	0	1	349.972	-0.301836	n.d.	n.d.	n.d.	n.d.	n.d.	n.d.	n.d.	n.d.	n.d.	3.64539e+06	n.d.	1	Cluster 8
348.98	12	11	6	2	0	2	349.987	-0.0745287	n.d.	n.d.	n.d.	n.d.	n.d.	n.d.	n.d.	n.d.	n.d.	3.09998e+06	n.d.	1	Cluster 8
348.986	15	10	6	3	0	1	349.993	0.28345	n.d.	n.d.	n.d.	n.d.	n.d.	n.d.	n.d.	n.d.	n.d.	1884182	n.d.	n/a***	Cluster 8
348.995	12	15	3	2	0	2	350.002	0.0865915	n.d.	n.d.	n.d.	n.d.	n.d.	n.d.	n.d.	n.d.	n.d.	2.76208e+06	n.d.	n/a***	Cluster 8
349.024	18	13	5	3	0	0	350.032	-0.0322614	n.d.	n.d.	n.d.	2.76987e+06	4.01985e+06	4.58148e+06	4.87669e+06	5.64097e+06	4.44454e+06	5.40252e+06	n.d.	1	Cluster 5
349.034	16	12	7	1	0	2	350.041	-0.0600371	n.d.	n.d.	n.d.	n.d.	n.d.	n.d.	n.d.	n.d.	3229295	4.42005e+06	n.d.	n/a***	Cluster 7
349.04	19	11	7	2	0	1	350.047	-0.197436	n.d.	n.d.	n.d.	n.d.	n.d.	n.d.	n.d.	n.d.	n.d.	3828609	n.d.	n/a***	Cluster 8
349.042	18	13	7	2	0	0	350.049	0.0078873	n.d.	n.d.	n.d.	n.d.	n.d.	n.d.	n.d.	n.d.	n.d.	3294423	n.d.	1	Cluster 8
349.057	18	17	4	2	0	0	350.065	-0.112609	n.d.	n.d.	n.d.	n.d.	n.d.	n.d.	n.d.	2664147	3.32001e+06	3.83973e+06	n.d.	1	Cluster 6
349.061	22	14	4	3	0	0	350.068	-0.0622814	n.d.	n.d.	n.d.	n.d.	n.d.	1.12202e+07	7.93095e+06	1.69553e+07	1.69757e+07	1.75462e+07	3.09173e+07	0, 1	Cluster 5
349.073	19	15	6	1	0	1	350.08	-0.110413	n.d.	n.d.	n.d.	n.d.	n.d.	n.d.	n.d.	3.98421e+06	7.181e+06	9.7894e+06	n.d.	1, 2	Cluster 7
349.078	22	14	6	2	0	0	350.086	-0.102693	n.d.	n.d.	n.d.	n.d.	3.29735e+06	1.29449e+07	1.33397e+07	17278404	18131015	31710171	1.98363e+07	0, 1, 2	Cluster 6
349.094	22	18	3	2	0	0	350.101	-0.0710325	n.d.	n.d.	n.d.	n.d.	n.d.	n.d.	n.d.	3.4271e+06	5.23401e+06	6.69442e+06	n.d.	1, 2	Cluster 7
349.109	23	16	5	1	0	1	350.116	-0.365444	n.d.	n.d.	n.d.	n.d.	n.d.	n.d.	n.d.	n.d.	n.d.	5584574	n.d.	n/a***	Cluster 8
349.111	22	18	5	1	0	0	350.119	-0.120721	n.d.	n.d.	n.d.	n.d.	n.d.	3375427	3.97435e+06	1.51273e+07	2.74297e+07	7.38712e+07	4.52416e+06	2	Cluster 7
349.115	26	15	5	2	0	0	350.122	-0.241748	n.d.	n.d.	n.d.	n.d.	n.d.	n.d.	n.d.	n.d.	n.d.	7.05171e+06	3651996	0, 1	Cluster 8
349.133	26	15	7	1	0	0	350.14	-0.305271	n.d.	n.d.	n.d.	n.d.	n.d.	n.d.	n.d.	n.d.	n.d.	6194876	n.d.	n/a***	Cluster 8
349.148	26	19	4	1	0	0	350.155	-0.165632	n.d.	n.d.	n.d.	n.d.	n.d.	n.d.	n.d.	7.36189e+06	1.03573e+07	1.70888e+07	2469050	1	Cluster 7
349.166	26	19	6	0	0	0	350.173	-0.152103	n.d.	n.d.	n.d.	n.d.	n.d.	n.d.	n.d.	n.d.	3.77385e+06	1.19188e+07	n.d.	3	Cluster 8
349.202	30	20	5	0	0	0	350.209	-0.0229781	n.d.	n.d.	n.d.	n.d.	n.d.	n.d.	n.d.	n.d.	n.d.	5.08259e+06	n.d.	2	Cluster 8
350.936	7	11	5	2	0	3	351.943	0.157684	n.d.	n.d.	n.d.	n.d.	n.d.	n.d.	n.d.	4.70231e+06	5137776	2.89208e+06	n.d.	n/a***	Cluster 6
350.974	10	14	4	2	0	2	351.982	0.191547	n.d.	n.d.	n.d.	n.d.	n.d.	n.d.	n.d.	4.85504e+06	6.61426e+06	5.53797e+06	n.d.	2	Cluster 6
350.98	13	13	4	3	0	1	351.987	-0.458943	n.d.	n.d.	n.d.	n.d.	n.d.	n.d.	n.d.	n.d.	n.d.	5.41116e+06	n.d.	1	Cluster 8
350.986	16	12	4	4	0	0	351.993	-0.0413806	n.d.	n.d.	n.d.	n.d.	2.22165e+06	4.20193e+06	2.97733e+06	n.d.	n.d.	n.d.	n.d.	n/a	Cluster 4
350.995	14	11	6	2	0	2	352.003	-0.142421	n.d.	n.d.	n.d.	n.d.	n.d.	n.d.	n.d.	2.62219e+06	3.40955e+06	3.85816e+06	n.d.	1	Cluster 6
351.004	16	12	6	3	0	0	352.011	-0.111136	n.d.	n.d.	n.d.	n.d.	n.d.	n.d.	n.d.	n.d.	n.d.	3.22143e+06	n.d.	2	Cluster 8
351.013	14	11	8	1	0	2	352.02	-0.0555535	n.d.	n.d.	n.d.	n.d.	n.d.	n.d.	n.d.	2794091	3.82503e+06	5.83119e+06	n.d.	n/a***	Cluster 7
351.019	16	16	3	3	0	0	352.026	0.123697	n.d.	n.d.	n.d.	3.76232e+06	6.59959e+06	4.01233e+06	3.07715e+06	2.3995e+06	n.d.	2.79113e+06	2.66959e+06	0	Cluster 2
351.04	20	13	5	3	0	0	352.047	-0.0414654	n.d.	n.d.	n.d.	3179324	4.19473e+06	3.6057e+06	4.56924e+06	4.42053e+06	n.d.	5.60401e+06	n.d.	1	Cluster 3
351.05	18	12	7	1	0	2	352.057	-0.182063	n.d.	n.d.	n.d.	n.d.	n.d.	n.d.	n.d.	n.d.	n.d.	2.33237e+06	n.d.	n/a***	Cluster 8
351.052	17	14	7	1	0	1	352.059	-0.0295056	n.d.	n.d.	n.d.	n.d.	n.d.	n.d.	n.d.	n.d.	n.d.	4.04625e+06	n.d.	2	Cluster 8
351.058	20	13	7	2	0	0	352.065	-0.0724582	n.d.	n.d.	n.d.	n.d.	1.88919e+06	n.d.	n.d.	n.d.	n.d.	4674255	n.d.	1	Cluster 8
351.073	20	17	4	2	0	0	352.08	-0.0406354	n.d.	n.d.	n.d.	n.d.	n.d.	n.d.	3.16362e+06	1.06822e+07	14753551	1.16693e+07	n.d.	1, 2	Cluster 6
351.076	24	14	4	3	0	0	352.084	-0.13529	n.d.	n.d.	n.d.	n.d.	n.d.	n.d.	n.d.	n.d.	n.d.	5.12311e+06	4.64088e+06	0	Cluster 8
351.088	21	15	6	1	0	1	352.096	-0.000336098	n.d.	n.d.	n.d.	n.d.	n.d.	n.d.	n.d.	3.40738e+06	5.85301e+06	8.72503e+06	n.d.	1	Cluster 7
351.091	20	17	6	1	0	0	352.098	0.0375117	n.d.	n.d.	n.d.	n.d.	n.d.	n.d.	n.d.	2.39967e+06	4.16332e+06	1.42908e+07	n.d.	1, 2, 3	Cluster 7
351.094	24	14	6	2	0	0	352.101	-0.0777655	n.d.	n.d.	n.d.	n.d.	n.d.	3.76408e+06	3.45182e+06	4.49382e+06	5047844	1.22664e+07	1.24662e+07	0, 1, 2	Cluster 7
351.109	24	18	3	2	0	0	352.117	-0.076452	n.d.	n.d.	n.d.	n.d.	n.d.	n.d.	n.d.	3.16895e+06	n.d.	4948040	2.92912e+06	0, 2	Cluster 8
351.127	24	18	5	1	0	0	352.134	0.00255463	n.d.	n.d.	n.d.	n.d.	n.d.	n.d.	3.79023e+06	1.84549e+07	3.11488e+07	6.26769e+07	1.92589e+07	2	Cluster 7
351.16	24	22	4	0	0	0	352.167	-0.0551258	n.d.	n.d.	n.d.	n.d.	n.d.	n.d.	n.d.	n.d.	n.d.	5324286	n.d.	n/a***	Cluster 8
351.164	28	19	4	1	0	0	352.171	0.0324009	n.d.	n.d.	n.d.	n.d.	n.d.	n.d.	n.d.	3.28087e+06	4.94736e+06	8.04779e+06	n.d.	1, 2	Cluster 7
351.181	28	19	6	0	0	0	352.189	-0.023364	n.d.	n.d.	n.d.	n.d.	n.d.	n.d.	n.d.	n.d.	n.d.	6.63391e+06	n.d.	n/a***	Cluster 8
351.218	32	20	5	0	0	0	352.225	-0.0016514	n.d.	n.d.	n.d.	n.d.	n.d.	n.d.	n.d.	n.d.	n.d.	2.19348e+06	n.d.	n/a***	Cluster 8
351.252	37	19	4	0	0	1	352.259	-0.236526	n.d.	n.d.	n.d.	n.d.	n.d.	n.d.	n.d.	n.d.	n.d.	2.23186e+06	n.d.	n/a***	Cluster 8
352.936	8	13	3	3	0	2	353.943	0.177803	n.d.	n.d.	n.d.	n.d.	n.d.	n.d.	n.d.	4.04219e+06	4.0389e+06	4.72024e+06	n.d.	1	Cluster 6
352.975	12	10	7	2	0	2	353.982	-0.00265458	n.d.	n.d.	n.d.	n.d.	n.d.	n.d.	n.d.	n.d.	2.75885e+06	2676127	n.d.	2	Cluster 7
352.99	12	14	4	2	0	2	353.997	0.397147	n.d.	n.d.	n.d.	n.d.	n.d.	n.d.	n.d.	n.d.	3.26343e+06	3.53896e+06	n.d.	2	Cluster 7
353.002	18	12	4	4	0	0	354.009	0.0429488	n.d.	n.d.	n.d.	n.d.	n.d.	4.34798e+06	2.70724e+06	2.84207e+06	n.d.	n.d.	2.68347e+06	n/a*	Cluster 4
353.011	16	11	6	2	0	2	354.018	-0.0149967	n.d.	n.d.	n.d.	n.d.	n.d.	n.d.	n.d.	n.d.	n.d.	3398273	n.d.	1	Cluster 8
353.014	15	13	6	2	0	1	354.021	0.00303105	n.d.	n.d.	n.d.	n.d.	n.d.	n.d.	n.d.	2.84011e+06	4.37975e+06	3.33948e+06	n.d.	1	Cluster 6
353.019	18	12	6	3	0	0	354.027	-0.0256275	n.d.	n.d.	n.d.	n.d.	2.27744e+06	2.58451e+06	n.d.	n.d.	n.d.	3.46807e+06	n.d.	1, 2	Cluster 8
353.029	16	11	8	1	0	2	354.036	0.0848458	n.d.	n.d.	n.d.	n.d.	n.d.	n.d.	n.d.	n.d.	2.8468e+06	3.70987e+06	n.d.	n/a***	Cluster 7
353.035	18	16	3	3	0	0	354.042	0.107757	n.d.	n.d.	n.d.	n.d.	n.d.	3.13142e+06	2.46506e+06	2.53198e+06	2965767	3701604	3.3852e+06	0	Cluster 5
353.05	19	14	5	2	0	1	354.057	0.0477666	n.d.	n.d.	n.d.	n.d.	n.d.	n.d.	n.d.	2330065	2962251	3.0027e+06	n.d.	n/a***	Cluster 6
353.052	18	16	5	2	0	0	354.06	0.0341083	n.d.	n.d.	n.d.	n.d.	n.d.	2747146	n.d.	4.60257e+06	6.57813e+06	8.15068e+06	4.11209e+06	0, 1, 2	Cluster 6
353.056	22	13	5	3	0	0	354.063	-0.0644034	n.d.	n.d.	n.d.	n.d.	n.d.	4.16169e+06	3.7626e+06	3.45547e+06	n.d.	3.78629e+06	3.296e+06	0, 1	Cluster 3
353.068	19	14	7	1	0	1	354.075	0.00500187	n.d.	n.d.	n.d.	n.d.	n.d.	n.d.	n.d.	5.20881e+06	8.44962e+06	1.3838e+07	n.d.	2	Cluster 7
353.073	22	13	7	2	0	0	354.081	0.00968637	n.d.	n.d.	n.d.	n.d.	n.d.	n.d.	2.7649e+06	2.11911e+06	n.d.	n.d.	n.d.	n/a	Cluster 3
353.089	22	17	4	2	0	0	354.096	0.029511	n.d.	n.d.	n.d.	n.d.	n.d.	n.d.	4.64928e+06	1.76716e+07	15473623	1.51054e+07	n.d.	1, 2	Cluster 6
353.106	22	17	6	1	0	0	354.114	-0.0123164	n.d.	n.d.	n.d.	n.d.	n.d.	n.d.	n.d.	6.27313e+06	1.31909e+07	4.67562e+07	n.d.	1, 2	Cluster 7
353.137	23	19	5	0	0	1	354.144	-0.00518212	n.d.	n.d.	n.d.	n.d.	n.d.	n.d.	n.d.	n.d.	n.d.	3.60679e+06	n.d.	n/a***	Cluster 8
353.139	22	21	5	0	0	0	354.147	-0.11385	n.d.	n.d.	n.d.	n.d.	n.d.	n.d.	n.d.	n.d.	n.d.	5.94289e+06	n.d.	3	Cluster 8
353.143	26	18	5	1	0	0	354.15	-0.0836432	n.d.	n.d.	n.d.	n.d.	n.d.	3324376	2.84181e+06	9.41408e+06	1.54657e+07	3.46518e+07	2.21843e+07	0, 2	Cluster 7
353.161	26	18	7	0	0	0	354.168	-0.105468	n.d.	n.d.	n.d.	n.d.	n.d.	n.d.	n.d.	n.d.	n.d.	3.56425e+06	n.d.	n/a***	Cluster 8
353.176	26	22	4	0	0	0	354.183	-0.0854532	n.d.	n.d.	n.d.	n.d.	n.d.	n.d.	n.d.	n.d.	3.15591e+06	1.00896e+07	n.d.	2	Cluster 8
353.179	30	19	4	1	0	0	354.186	-0.147933	n.d.	n.d.	n.d.	n.d.	n.d.	n.d.	n.d.	n.d.	n.d.	5.23013e+06	n.d.	n/a***	Cluster 8
353.197	30	19	6	0	0	0	354.204	-0.0592106	n.d.	n.d.	n.d.	n.d.	n.d.	n.d.	n.d.	n.d.	n.d.	4.31826e+06	n.d.	n/a***	Cluster 8
353.2	34	16	6	1	0	0	354.208	-0.02859	8.1469e+06	1.67643e+07	9.10756e+06	9.04634e+06	4.87287e+07	7253090	6945903	6.77883e+06	4.68637e+06	8800728	2.56065e+07	0	Cluster 2
353.342	46	23	2	0	0	0	354.35	-0.0155996	5.03039e+06	3.76418e+06	4.44099e+06	2900491	5906556	n.d.	3671198	n.d.	2.68886e+06	5.11141e+06	1.17343e+07	0	Cluster 1
354.906	9	7	7	4	0	1	355.913	-0.0224144	n.d.	n.d.	2.933e+06	5.75688e+06	3242069	n.d.	n.d.	n.d.	n.d.	n.d.	n.d.	n/a	Cluster 2
354.931	7	10	6	2	0	3	355.938	0.279779	3.51778e+06	n.d.	n.d.	1.97982e+06	n.d.	8.25213e+06	n.d.	n.d.	n.d.	n.d.	n.d.	n/a	Cluster 4
354.99	14	10	7	2	0	2	355.998	0.0317671	n.d.	n.d.	n.d.	n.d.	n.d.	n.d.	n.d.	2.60201e+06	n.d.	5.77626e+06	n.d.	2	Cluster 8
355.014	16	15	4	3	0	0	356.021	0.175421	n.d.	n.d.	n.d.	n.d.	n.d.	n.d.	n.d.	n.d.	n.d.	2.28991e+06	n.d.	1	Cluster 8
355.029	17	13	6	2	0	1	356.036	0.145594	n.d.	n.d.	n.d.	n.d.	1.7807e+06	n.d.	4.2335e+06	8.15692e+06	9.05358e+06	8.003e+06	n.d.	1, 2	Cluster 6
355.035	20	12	6	3	0	0	356.042	0.0506739	n.d.	n.d.	n.d.	n.d.	n.d.	4.32949e+06	n.d.	n.d.	n.d.	3698683	n.d.	1	Cluster 4
355.045	18	11	8	1	0	2	356.052	0.00822432	n.d.	n.d.	n.d.	n.d.	n.d.	n.d.	n.d.	n.d.	n.d.	2334632	n.d.	n/a***	Cluster 8
355.05	20	16	3	3	0	0	356.057	0.0313956	n.d.	n.d.	n.d.	n.d.	n.d.	n.d.	n.d.	3.11177e+06	n.d.	2.66711e+06	3.56699e+06	0	Cluster 6
355.066	21	14	5	2	0	1	356.073	0.0828579	n.d.	n.d.	n.d.	n.d.	n.d.	n.d.	n.d.	n.d.	n.d.	2056014	n.d.	n/a***	Cluster 8
355.068	20	16	5	2	0	0	356.075	0.0301154	n.d.	n.d.	n.d.	n.d.	2382263	7278418	6.09055e+06	1.42542e+07	19332754	2.31971e+07	1.0922e+07	0, 1, 2	Cluster 6
355.071	24	13	5	3	0	0	356.079	-0.0825017	n.d.	n.d.	n.d.	n.d.	n.d.	3.00196e+06	2.87469e+06	n.d.	n.d.	3.22514e+06	4.22395e+06	0	Cluster 3
355.083	21	14	7	1	0	1	356.091	-0.0375827	n.d.	n.d.	n.d.	n.d.	n.d.	n.d.	n.d.	n.d.	4.75682e+06	7.39805e+06	n.d.	2	Cluster 7
355.086	20	16	7	1	0	0	356.093	-0.0931606	n.d.	n.d.	n.d.	n.d.	n.d.	n.d.	n.d.	n.d.	n.d.	6.31227e+06	n.d.	2	Cluster 8
355.089	24	13	7	2	0	0	356.096	-0.0676394	n.d.	n.d.	n.d.	n.d.	n.d.	3.32456e+06	5.06713e+06	n.d.	n.d.	3.78096e+06	n.d.	n/a***	Cluster 3
355.098	21	18	4	1	0	1	356.106	-0.16356	n.d.	n.d.	n.d.	n.d.	n.d.	n.d.	n.d.	n.d.	n.d.	3.0814e+06	n.d.	n/a***	Cluster 8
355.101	20	20	4	1	0	0	356.108	-0.260715	n.d.	n.d.	n.d.	n.d.	n.d.	n.d.	n.d.	n.d.	n.d.	2.67064e+06	n.d.	2	Cluster 8
355.104	24	17	4	2	0	0	356.112	-0.123144	n.d.	n.d.	n.d.	n.d.	n.d.	4.16938e+06	2936254	9.98022e+06	1.05417e+07	1.11427e+07	4.42984e+06	0, 1, 2	Cluster 6
355.122	24	17	6	1	0	0	356.129	-0.128798	n.d.	n.d.	n.d.	n.d.	n.d.	n.d.	4.38321e+06	9.95064e+06	2.0313e+07	7.98692e+07	3.81658e+06	1	Cluster 7
355.155	24	21	5	0	0	0	356.162	-0.226262	n.d.	n.d.	n.d.	n.d.	n.d.	n.d.	n.d.	n.d.	n.d.	1.74077e+07	n.d.	3	Cluster 8
355.158	28	18	5	1	0	0	356.166	-0.224069	n.d.	n.d.	n.d.	n.d.	n.d.	n.d.	n.d.	4.97765e+06	7.29041e+06	1.56417e+07	1.39873e+07	0, 1, 2	Cluster 7
355.176	28	18	7	0	0	0	356.184	-0.171971	n.d.	n.d.	n.d.	n.d.	n.d.	n.d.	n.d.	n.d.	n.d.	2.78267e+06	n.d.	n/a***	Cluster 8
355.191	28	22	4	0	0	0	356.199	-0.214037	n.d.	n.d.	n.d.	n.d.	n.d.	n.d.	n.d.	n.d.	n.d.	8.95297e+06	n.d.	2	Cluster 8
355.285	40	21	4	0	0	0	356.293	-0.0185203	n.d.	n.d.	n.d.	n.d.	n.d.	n.d.	n.d.	n.d.	n.d.	8438840	7.21276e+06	0, 1	Cluster 8
356.892	5	9	5	3	0	3	357.899	0.146812	n.d.	n.d.	n.d.	n.d.	n.d.	6.6814e+06	9.06449e+06	2.34301e+07	4.35999e+07	6.26827e+07	n.d.	1	Cluster 7
356.97	12	9	8	2	0	2	357.977	-0.018912	n.d.	n.d.	n.d.	n.d.	n.d.	n.d.	2.63325e+06	5.58824e+06	6.79494e+06	1.09899e+07	n.d.	1	Cluster 6
357.006	16	10	7	2	0	2	358.013	-0.0408396	n.d.	n.d.	n.d.	n.d.	n.d.	n.d.	n.d.	n.d.	n.d.	2286780	n.d.	n/a***	Cluster 8
357.008	15	12	7	2	0	1	358.016	0.129507	n.d.	n.d.	n.d.	n.d.	n.d.	n.d.	n.d.	2.06993e+06	3.07561e+06	2.96339e+06	3.48834e+06	0	Cluster 6
357.024	16	10	9	1	0	2	358.031	-0.0128283	n.d.	n.d.	n.d.	n.d.	n.d.	n.d.	n.d.	n.d.	n.d.	3.35852e+06	n.d.	n/a***	Cluster 8
357.03	18	15	4	3	0	0	358.037	0.387038	n.d.	3151373	2.50545e+06	3.07967e+06	6647069	6097450	6.15323e+06	5.49212e+06	n.d.	6.51751e+06	3747879	0, 1	Cluster 3
357.045	19	13	6	2	0	1	358.052	0.144282	n.d.	n.d.	n.d.	n.d.	n.d.	n.d.	n.d.	4.06159e+06	5.48351e+06	6.8477e+06	n.d.	1	Cluster 6
357.047	18	15	6	2	0	0	358.054	0.163875	n.d.	n.d.	n.d.	n.d.	n.d.	n.d.	n.d.	3.79097e+06	5.54062e+06	1.13397e+07	n.d.	1, 2	Cluster 7
357.063	19	13	8	1	0	1	358.07	0.07306	n.d.	n.d.	n.d.	n.d.	n.d.	n.d.	n.d.	n.d.	n.d.	2891583	n.d.	n/a***	Cluster 8
357.066	22	16	3	3	0	0	358.073	0.0907956	n.d.	n.d.	n.d.	n.d.	n.d.	n.d.	n.d.	2208323	2220550	2459341	3.97389e+06	0	Cluster 6
357.078	19	17	5	1	0	1	358.085	0.135601	n.d.	n.d.	n.d.	n.d.	n.d.	n.d.	n.d.	n.d.	2.3208e+06	3.81238e+06	n.d.	n/a***	Cluster 7
357.084	22	16	5	2	0	0	358.091	0.107594	n.d.	n.d.	n.d.	n.d.	3.48486e+06	22227210	1.70088e+07	3.48816e+07	4.35764e+07	4.27498e+07	5.05955e+07	0, 1, 2	Cluster 5
357.093	20	15	7	0	0	2	358.1	-0.00162423	n.d.	n.d.	n.d.	n.d.	n.d.	n.d.	n.d.	n.d.	n.d.	2.8059e+06	n.d.	n/a***	Cluster 8
357.099	23	14	7	1	0	1	358.106	-0.0370962	n.d.	n.d.	n.d.	n.d.	n.d.	n.d.	n.d.	n.d.	n.d.	3.54405e+06	n.d.	n/a***	Cluster 8
357.101	22	16	7	1	0	0	358.109	0.0591065	n.d.	n.d.	n.d.	n.d.	n.d.	n.d.	n.d.	n.d.	5.27081e+06	1.46861e+07	n.d.	2	Cluster 7
357.114	23	18	4	1	0	1	358.121	-0.254344	n.d.	n.d.	n.d.	n.d.	n.d.	n.d.	n.d.	n.d.	n.d.	2659202	n.d.	2	Cluster 8
357.117	22	20	4	1	0	0	358.124	-0.0559817	n.d.	n.d.	n.d.	n.d.	n.d.	n.d.	n.d.	n.d.	5.20066e+06	1.03507e+07	n.d.	2	Cluster 7
357.12	26	17	4	2	0	0	358.127	-0.177604	n.d.	n.d.	n.d.	n.d.	n.d.	n.d.	n.d.	3.07948e+06	n.d.	5.61745e+06	3.24285e+06	0, 1	Cluster 8
[truncated: 4,762 more rows]

## Sheet: All_replicates
Supplementary table showing all annotated masses detected during the time series (All replicates)
The sample code Xh_Y_Z decribes the time point X (hours), biological replicate number Y and technical replicate number Z
Xh_STD represents the relative standard diviation of all replicates of a specific time point
m/z ion	H	C (potential 13C included)	O	S	C13	Na	m/z	Error	2h_1_1	2h_1_2	2h_1_3	2h_2_1	2h_2_2	2h_2_3	2h_3_1	2h_3_2	2h_STD	3h_1_1	3h_1_2	3h_1_3	3h_2_1	3h_2_2	3h_2_3	3h_STD	5h_1_1	5h_1_2	5h_1_3	5h_2_1	5h_2_2	5h_2_3	5h_STD	10h_1_1	10h_1_2	10h_1_3	10h_2_1	10h_2_2	10h_2_3	10h_STD	15h_1_1	15h_1_2	15h_1_3	15h_2_1	15h_2_2	15h_2_3	15h_STD	20h_1_1	20h_1_2	20h_1_3	20h_2_1
124.048	8	7	2	0	1	0	125.056	-0.0906661	n.d.	n.d.	n.d.	n.d.	n.d.	n.d.	n.d.	n.d.	n/a	n.d.	n.d.	n.d.	n.d.	n.d.	n.d.	n/a	n.d.	n.d.	n.d.	n.d.	n.d.	n.d.	n/a	n.d.	n.d.	n.d.	n.d.	n.d.	n.d.	n/a	n.d.	n.d.	n.d.	n.d.	n.d.	n.d.	n/a	n.d.	n.d.	n.d.	n.d.
125.061	10	7	2	0	0	0	126.068	0.0232127	n.d.	n.d.	n.d.	n.d.	n.d.	n.d.	n.d.	n.d.	n/a	n.d.	n.d.	n.d.	n.d.	n.d.	n.d.	n/a	n.d.	n.d.	n.d.	n.d.	n.d.	n.d.	n/a	n.d.	n.d.	n.d.	n.d.	n.d.	n.d.	n/a	n.d.	n.d.	n.d.	n.d.	n.d.	n.d.	n/a	n.d.	n.d.	n.d.	n.d.
126.064	10	7	2	0	1	0	127.071	0.037703	n.d.	n.d.	n.d.	n.d.	n.d.	n.d.	n.d.	n.d.	n/a	n.d.	n.d.	n.d.	n.d.	n.d.	n.d.	n/a	n.d.	n.d.	n.d.	n.d.	n.d.	n.d.	n/a	n.d.	n.d.	n.d.	n.d.	n.d.	n.d.	n/a	n.d.	n.d.	n.d.	n.d.	n.d.	n.d.	n/a	n.d.	n.d.	n.d.	n.d.
126.986	4	5	2	1	0	0	127.993	0.00921362	n.d.	n.d.	n.d.	n.d.	n.d.	n.d.	n.d.	n.d.	n/a	n.d.	n.d.	n.d.	n.d.	n.d.	n.d.	n/a	n.d.	n.d.	n.d.	n.d.	n.d.	n.d.	n/a	n.d.	n.d.	n.d.	n.d.	n.d.	n.d.	n/a	n.d.	n.d.	n.d.	n.d.	n.d.	n.d.	n/a	n.d.	n.d.	n.d.	n.d.
127.076	12	7	2	0	0	0	128.084	0.0312883	n.d.	n.d.	n.d.	n.d.	n.d.	n.d.	n.d.	n.d.	n/a	n.d.	n.d.	n.d.	n.d.	n.d.	n.d.	n/a	n.d.	n.d.	n.d.	n.d.	n.d.	n.d.	n/a	n.d.	n.d.	n.d.	n.d.	n.d.	n.d.	n/a	n.d.	n.d.	n.d.	n.d.	n.d.	n.d.	n/a	n.d.	n.d.	n.d.	n.d.
127.989	4	5	2	1	1	0	128.997	0.00328152	n.d.	n.d.	n.d.	n.d.	n.d.	n.d.	n.d.	n.d.	n/a	n.d.	n.d.	n.d.	n.d.	n.d.	n.d.	n/a	n.d.	n.d.	n.d.	n.d.	n.d.	n.d.	n/a	n.d.	n.d.	n.d.	n.d.	n.d.	n.d.	n/a	n.d.	n.d.	n.d.	n.d.	n.d.	n.d.	n/a	n.d.	n.d.	n.d.	n.d.
128.08	12	7	2	0	1	0	129.087	0.0475251	n.d.	n.d.	n.d.	n.d.	n.d.	n.d.	n.d.	n.d.	n/a	n.d.	n.d.	n.d.	n.d.	n.d.	n.d.	n/a	n.d.	n.d.	n.d.	n.d.	n.d.	n.d.	n/a	n.d.	n.d.	n.d.	n.d.	n.d.	n.d.	n/a	n.d.	n.d.	n.d.	n.d.	n.d.	n.d.	n/a	n.d.	n.d.	n.d.	n.d.
129.002	6	5	2	1	0	0	130.009	0.10713	n.d.	n.d.	n.d.	n.d.	n.d.	n.d.	n.d.	n.d.	n/a	n.d.	n.d.	n.d.	n.d.	n.d.	n.d.	n/a	n.d.	n.d.	n.d.	n.d.	n.d.	n.d.	n/a	n.d.	n.d.	n.d.	n.d.	n.d.	n.d.	n/a	n.d.	n.d.	n.d.	n.d.	n.d.	n.d.	n/a	n.d.	n.d.	n.d.	n.d.
129.017	7	3	4	0	0	1	130.024	0.133083	4343833	5537756	8111893	2975139	1937875	6762557	7195587	3515700	43.6579	1885860	2647453	n.d.	1727214	1252833	2016907	47.2097	2384883	2211869	2584435	n.d.	n.d.	1718689	53.2243	1664278	1493097	n.d.	2229336	1728651	1513824	43.6577	n.d.	n.d.	n.d.	n.d.	n.d.	n.d.	n/a	2391475	1825699	1558992	3016794
129.056	10	6	3	0	0	0	130.063	0.0957571	n.d.	n.d.	n.d.	n.d.	n.d.	n.d.	n.d.	n.d.	n/a	n.d.	n.d.	n.d.	n.d.	n.d.	n.d.	n/a	n.d.	n.d.	n.d.	n.d.	n.d.	n.d.	n/a	n.d.	n.d.	n.d.	n.d.	n.d.	n.d.	n/a	n.d.	n.d.	n.d.	n.d.	n.d.	n.d.	n/a	n.d.	n.d.	n.d.	n.d.
130.005	6	5	2	1	1	0	131.012	-0.00226145	n.d.	n.d.	n.d.	n.d.	n.d.	n.d.	n.d.	n.d.	n/a	n.d.	n.d.	n.d.	n.d.	n.d.	n.d.	n/a	n.d.	n.d.	n.d.	n.d.	n.d.	n.d.	n/a	n.d.	n.d.	n.d.	n.d.	n.d.	n.d.	n/a	n.d.	n.d.	n.d.	n.d.	n.d.	n.d.	n/a	n.d.	n.d.	n.d.	n.d.
131.017	8	5	2	1	0	0	132.025	0.043811	n.d.	n.d.	n.d.	n.d.	n.d.	n.d.	n.d.	n.d.	n/a	n.d.	n.d.	n.d.	n.d.	n.d.	n.d.	n/a	n.d.	n.d.	n.d.	n.d.	n.d.	n.d.	n/a	n.d.	n.d.	n.d.	n.d.	n.d.	n.d.	n/a	n.d.	n.d.	n.d.	n.d.	n.d.	n.d.	n/a	n.d.	n.d.	n.d.	n.d.
131.062	10	6	3	0	2	0	132.07	0.0260944	n.d.	n.d.	n.d.	n.d.	n.d.	n.d.	n.d.	n.d.	n/a	n.d.	n.d.	n.d.	n.d.	n.d.	n.d.	n/a	n.d.	n.d.	n.d.	n.d.	n.d.	n.d.	n/a	n.d.	n.d.	n.d.	n.d.	n.d.	n.d.	n/a	n.d.	n.d.	n.d.	n.d.	n.d.	n.d.	n/a	n.d.	n.d.	n.d.	n.d.
131.071	12	6	3	0	0	0	132.079	0.051842	n.d.	n.d.	n.d.	n.d.	n.d.	n.d.	n.d.	n.d.	n/a	n.d.	n.d.	n.d.	n.d.	n.d.	n.d.	n/a	n.d.	n.d.	n.d.	n.d.	n.d.	n.d.	n/a	n.d.	n.d.	n.d.	n.d.	n.d.	n.d.	n/a	n.d.	n.d.	n.d.	n.d.	n.d.	n.d.	n/a	n.d.	n.d.	n.d.	n.d.
132.021	8	5	2	1	1	0	133.028	-0.00691559	n.d.	n.d.	n.d.	n.d.	n.d.	n.d.	n.d.	n.d.	n/a	n.d.	n.d.	n.d.	n.d.	n.d.	n.d.	n/a	n.d.	n.d.	n.d.	n.d.	n.d.	n.d.	n/a	n.d.	n.d.	n.d.	n.d.	n.d.	n.d.	n/a	n.d.	n.d.	n.d.	n.d.	n.d.	n.d.	n/a	n.d.	n.d.	n.d.	n.d.
133.033	10	5	2	1	0	0	134.04	0.0386521	n.d.	n.d.	n.d.	n.d.	n.d.	n.d.	n.d.	n.d.	n/a	n.d.	n.d.	n.d.	n.d.	n.d.	n.d.	n/a	n.d.	n.d.	n.d.	n.d.	n.d.	n.d.	n/a	n.d.	n.d.	n.d.	n.d.	n.d.	n.d.	n/a	n.d.	n.d.	n.d.	n.d.	n.d.	n.d.	n/a	n.d.	n.d.	n.d.	n.d.
134.036	10	5	2	1	1	0	135.044	-0.00930345	n.d.	n.d.	n.d.	n.d.	n.d.	n.d.	n.d.	n.d.	n/a	n.d.	n.d.	n.d.	n.d.	n.d.	n.d.	n/a	n.d.	n.d.	n.d.	n.d.	n.d.	n.d.	n/a	n.d.	n.d.	n.d.	n.d.	n.d.	n.d.	n/a	n.d.	n.d.	n.d.	n.d.	n.d.	n.d.	n/a	n.d.	n.d.	n.d.	n.d.
138.953	4	2	3	2	0	0	139.96	0.131124	n.d.	n.d.	n.d.	n.d.	n.d.	n.d.	n.d.	n.d.	n/a	3316318	n.d.	1465372	1250048	3704792	1384576	62.7416	n.d.	n.d.	1996791	3247694	1685672	1641554	58.3787	1406269	1477458	1865791	1630383	1251934	1388612	14.3886	n.d.	n.d.	n.d.	n.d.	n.d.	n.d.	n/a	n.d.	n.d.	n.d.	n.d.
139.001	5	4	4	0	0	1	140.009	0.0130502	n.d.	n.d.	n.d.	n.d.	n.d.	n.d.	n.d.	n.d.	n/a	n.d.	n.d.	n.d.	n.d.	n.d.	n.d.	n/a	n.d.	n.d.	n.d.	n.d.	n.d.	n.d.	n/a	n.d.	n.d.	n.d.	n.d.	n.d.	n.d.	n/a	n.d.	n.d.	n.d.	n.d.	n.d.	n.d.	n/a	n.d.	n.d.	n.d.	n.d.
139.022	8	7	1	1	0	0	140.03	0.0439282	n.d.	n.d.	n.d.	n.d.	n.d.	n.d.	n.d.	n.d.	n/a	n.d.	n.d.	n.d.	n.d.	n.d.	n.d.	n/a	n.d.	n.d.	n.d.	n.d.	n.d.	n.d.	n/a	n.d.	n.d.	n.d.	n.d.	n.d.	n.d.	n/a	n.d.	n.d.	n.d.	n.d.	n.d.	n.d.	n/a	n.d.	n.d.	n.d.	n.d.
139.076	12	8	2	0	0	0	140.084	-0.0298469	n.d.	n.d.	n.d.	n.d.	n.d.	n.d.	n.d.	n.d.	n/a	n.d.	n.d.	n.d.	n.d.	n.d.	n.d.	n/a	n.d.	n.d.	n.d.	n.d.	n.d.	n.d.	n/a	n.d.	n.d.	n.d.	n.d.	n.d.	n.d.	n/a	n.d.	n.d.	n.d.	n.d.	n.d.	n.d.	n/a	n.d.	n.d.	n.d.	n.d.
140.026	8	7	1	1	1	0	141.033	-0.0311229	n.d.	n.d.	n.d.	n.d.	n.d.	n.d.	n.d.	n.d.	n/a	n.d.	n.d.	n.d.	n.d.	n.d.	n.d.	n/a	n.d.	n.d.	n.d.	n.d.	n.d.	n.d.	n/a	n.d.	n.d.	n.d.	n.d.	n.d.	n.d.	n/a	n.d.	n.d.	n.d.	n.d.	n.d.	n.d.	n/a	n.d.	n.d.	n.d.	n.d.
141.008	5	4	4	0	2	1	142.015	-0.0372107	n.d.	n.d.	n.d.	n.d.	n.d.	n.d.	n.d.	n.d.	n/a	n.d.	n.d.	n.d.	n.d.	n.d.	n.d.	n/a	n.d.	n.d.	n.d.	n.d.	n.d.	n.d.	n/a	n.d.	n.d.	n.d.	n.d.	n.d.	n.d.	n/a	n.d.	n.d.	n.d.	n.d.	n.d.	n.d.	n/a	n.d.	n.d.	n.d.	n.d.
141.056	10	7	3	0	0	0	142.063	0.0809609	n.d.	n.d.	n.d.	n.d.	n.d.	n.d.	n.d.	n.d.	n/a	n.d.	n.d.	n.d.	n.d.	n.d.	n.d.	n/a	n.d.	n.d.	n.d.	n.d.	n.d.	n.d.	n/a	n.d.	n.d.	n.d.	n.d.	n.d.	n.d.	n/a	n.d.	n.d.	n.d.	n.d.	n.d.	n.d.	n/a	n.d.	n.d.	n.d.	n.d.
142.059	10	7	3	0	1	0	143.066	0.0161553	n.d.	n.d.	n.d.	n.d.	n.d.	n.d.	n.d.	n.d.	n/a	n.d.	n.d.	n.d.	n.d.	n.d.	n.d.	n/a	n.d.	n.d.	n.d.	n.d.	n.d.	n.d.	n/a	n.d.	n.d.	n.d.	n.d.	n.d.	n.d.	n/a	n.d.	n.d.	n.d.	n.d.	n.d.	n.d.	n/a	n.d.	n.d.	n.d.	n.d.
143.035	8	6	4	0	0	0	144.042	0.0039361	n.d.	n.d.	n.d.	n.d.	n.d.	n.d.	n.d.	n.d.	n/a	n.d.	n.d.	n.d.	n.d.	n.d.	n.d.	n/a	n.d.	n.d.	n.d.	n.d.	n.d.	n.d.	n/a	n.d.	n.d.	n.d.	n.d.	n.d.	n.d.	n/a	n.d.	n.d.	n.d.	n.d.	n.d.	n.d.	n/a	n.d.	n.d.	n.d.	n.d.
143.062	10	7	3	0	2	0	144.07	-0.0506562	n.d.	n.d.	n.d.	n.d.	n.d.	n.d.	n.d.	n.d.	n/a	n.d.	n.d.	n.d.	n.d.	n.d.	n.d.	n/a	n.d.	n.d.	n.d.	n.d.	n.d.	n.d.	n/a	n.d.	n.d.	n.d.	n.d.	n.d.	n.d.	n/a	n.d.	n.d.	n.d.	n.d.	n.d.	n.d.	n/a	n.d.	n.d.	n.d.	n.d.
143.071	12	7	3	0	0	0	144.079	0.0611793	n.d.	n.d.	n.d.	n.d.	n.d.	n.d.	n.d.	n.d.	n/a	n.d.	n.d.	n.d.	n.d.	n.d.	n.d.	n/a	n.d.	n.d.	n.d.	n.d.	n.d.	n.d.	n/a	n.d.	n.d.	n.d.	n.d.	n.d.	n.d.	n/a	n.d.	n.d.	n.d.	n.d.	n.d.	n.d.	n/a	n.d.	n.d.	n.d.	n.d.
144.075	12	7	3	0	1	0	145.082	-0.0647581	n.d.	n.d.	n.d.	n.d.	n.d.	n.d.	n.d.	n.d.	n/a	n.d.	n.d.	n.d.	n.d.	n.d.	n.d.	n/a	n.d.	n.d.	n.d.	n.d.	n.d.	n.d.	n/a	n.d.	n.d.	n.d.	n.d.	n.d.	n.d.	n/a	n.d.	n.d.	n.d.	n.d.	n.d.	n.d.	n/a	n.d.	n.d.	n.d.	n.d.
147.012	8	5	3	1	0	0	148.019	0.0517644	n.d.	n.d.	n.d.	n.d.	n.d.	n.d.	n.d.	n.d.	n/a	n.d.	n.d.	n.d.	n.d.	n.d.	n.d.	n/a	n.d.	n.d.	n.d.	n.d.	n.d.	n.d.	n/a	n.d.	n.d.	n.d.	n.d.	n.d.	n.d.	n/a	n.d.	n.d.	n.d.	n.d.	n.d.	n.d.	n/a	n.d.	n.d.	n.d.	n.d.
147.045	8	9	2	0	0	0	148.052	0.0270393	n.d.	n.d.	n.d.	n.d.	n.d.	n.d.	n.d.	n.d.	n/a	n.d.	n.d.	n.d.	n.d.	n.d.	n.d.	n/a	n.d.	n.d.	n.d.	n.d.	n.d.	n.d.	n/a	n.d.	n.d.	n.d.	n.d.	n.d.	n.d.	n/a	n.d.	n.d.	n.d.	n.d.	n.d.	n.d.	n/a	n.d.	n.d.	n.d.	n.d.
148.049	8	9	2	0	1	0	149.056	-0.0309358	n.d.	n.d.	n.d.	n.d.	n.d.	n.d.	n.d.	n.d.	n/a	n.d.	n.d.	n.d.	n.d.	n.d.	n.d.	n/a	n.d.	n.d.	n.d.	n.d.	n.d.	n.d.	n/a	n.d.	n.d.	n.d.	n.d.	n.d.	n.d.	n/a	n.d.	n.d.	n.d.	n.d.	n.d.	n.d.	n/a	n.d.	n.d.	n.d.	n.d.
149.061	10	9	2	0	0	0	150.068	0.0148396	n.d.	n.d.	n.d.	n.d.	n.d.	n.d.	n.d.	n.d.	n/a	n.d.	n.d.	n.d.	n.d.	n.d.	n.d.	n/a	n.d.	n.d.	n.d.	n.d.	n.d.	n.d.	n/a	n.d.	n.d.	n.d.	n.d.	n.d.	n.d.	n/a	n.d.	n.d.	n.d.	n.d.	n.d.	n.d.	n/a	n.d.	n.d.	n.d.	n.d.
149.097	14	10	1	0	0	0	150.104	0.0363521	n.d.	n.d.	n.d.	n.d.	n.d.	n.d.	n.d.	n.d.	n/a	n.d.	n.d.	n.d.	n.d.	n.d.	n.d.	n/a	n.d.	n.d.	n.d.	n.d.	n.d.	n.d.	n/a	n.d.	n.d.	n.d.	n.d.	n.d.	n.d.	n/a	n.d.	n.d.	n.d.	n.d.	n.d.	n.d.	n/a	n.d.	n.d.	n.d.	n.d.
150.064	10	9	2	0	1	0	151.071	-0.0075701	n.d.	n.d.	n.d.	n.d.	n.d.	n.d.	n.d.	n.d.	n/a	n.d.	n.d.	n.d.	n.d.	n.d.	n.d.	n/a	n.d.	n.d.	n.d.	n.d.	n.d.	n.d.	n/a	n.d.	n.d.	n.d.	n.d.	n.d.	n.d.	n/a	n.d.	n.d.	n.d.	n.d.	n.d.	n.d.	n/a	n.d.	n.d.	n.d.	n.d.
151.007	8	4	4	1	0	0	152.014	0.0686326	3353860	4253895	2633815	3778229	1881581	1778039	n.d.	1602710	50.1369	10718708	16038167	10243330	15298508	14931463	18452062	22.3506	30814694	35359100	27244518	29257650	31967532	27878974	9.84391	67245864	60280276	43502800	36607516	44673212	30275158	29.9006	95601664	90389840	81667936	85568320	58942704	69252888	17.1223	n.d.	n.d.	n.d.	n.d.
151.04	8	8	3	0	0	0	152.047	-0.069604	n.d.	n.d.	n.d.	n.d.	n.d.	n.d.	n.d.	n.d.	n/a	n.d.	n.d.	n.d.	n.d.	n.d.	n.d.	n/a	n.d.	n.d.	n.d.	n.d.	n.d.	n.d.	n/a	n.d.	n.d.	n.d.	n.d.	n.d.	n.d.	n/a	n.d.	n.d.	n.d.	n.d.	n.d.	n.d.	n/a	n.d.	n.d.	n.d.	n.d.
151.076	12	9	2	0	0	0	152.084	0.00299186	n.d.	n.d.	n.d.	n.d.	n.d.	n.d.	n.d.	n.d.	n/a	n.d.	n.d.	n.d.	n.d.	n.d.	n.d.	n/a	n.d.	n.d.	n.d.	n.d.	n.d.	n.d.	n/a	n.d.	n.d.	n.d.	n.d.	n.d.	n.d.	n/a	n.d.	n.d.	n.d.	n.d.	n.d.	n.d.	n/a	n.d.	n.d.	n.d.	n.d.
151.113	16	10	1	0	0	0	152.12	-0.05347	n.d.	n.d.	n.d.	n.d.	n.d.	n.d.	n.d.	n.d.	n/a	n.d.	n.d.	n.d.	n.d.	n.d.	n.d.	n/a	n.d.	n.d.	n.d.	n.d.	n.d.	n.d.	n/a	n.d.	n.d.	n.d.	n.d.	n.d.	n.d.	n/a	n.d.	n.d.	n.d.	n.d.	n.d.	n.d.	n/a	n.d.	n.d.	n.d.	n.d.
152.01	8	4	4	1	1	0	153.018	0.0310505	n.d.	n.d.	n.d.	n.d.	n.d.	n.d.	n.d.	n.d.	n/a	n.d.	n.d.	n.d.	n.d.	n.d.	n.d.	n/a	n.d.	1516071	1427311	1741803	1445079	1611116	41.5111	3255182	3094986	2578445	1826120	2788918	1661478	25.9609	3690428	5225164	4960593	3704642	3789617	4746393	16.1188	n.d.	n.d.	n.d.	n.d.
152.08	12	9	2	0	1	0	153.087	-0.0377894	n.d.	n.d.	n.d.	n.d.	n.d.	n.d.	n.d.	n.d.	n/a	n.d.	n.d.	n.d.	n.d.	n.d.	n.d.	n/a	n.d.	n.d.	n.d.	n.d.	n.d.	n.d.	n/a	n.d.	n.d.	n.d.	n.d.	n.d.	n.d.	n/a	n.d.	n.d.	n.d.	n.d.	n.d.	n.d.	n/a	n.d.	n.d.	n.d.	n.d.
153.002	6	7	2	1	0	0	154.009	0.0196926	n.d.	n.d.	n.d.	n.d.	n.d.	n.d.	n.d.	n.d.	n/a	n.d.	n.d.	n.d.	n.d.	n.d.	n.d.	n/a	n.d.	n.d.	n.d.	n.d.	n.d.	n.d.	n/a	n.d.	n.d.	n.d.	n.d.	n.d.	n.d.	n/a	n.d.	n.d.	n.d.	n.d.	n.d.	n.d.	n/a	n.d.	n.d.	n.d.	n.d.
153.038	10	8	1	1	0	0	154.045	0.0568029	n.d.	n.d.	n.d.	n.d.	n.d.	n.d.	n.d.	n.d.	n/a	n.d.	n.d.	n.d.	n.d.	n.d.	n.d.	n/a	n.d.	n.d.	n.d.	n.d.	n.d.	n.d.	n/a	n.d.	n.d.	n.d.	n.d.	n.d.	n.d.	n/a	n.d.	n.d.	n.d.	n.d.	n.d.	n.d.	n/a	n.d.	n.d.	n.d.	n.d.
153.047	8	8	3	0	2	0	154.054	-0.0212157	n.d.	n.d.	n.d.	n.d.	n.d.	n.d.	n.d.	n.d.	n/a	n.d.	n.d.	n.d.	n.d.	n.d.	n.d.	n/a	n.d.	n.d.	n.d.	n.d.	n.d.	n.d.	n/a	n.d.	n.d.	n.d.	n.d.	n.d.	n.d.	n/a	n.d.	n.d.	n.d.	n.d.	n.d.	n.d.	n/a	n.d.	n.d.	n.d.	n.d.
153.053	11	6	3	0	0	1	154.061	-0.086349	n.d.	n.d.	n.d.	n.d.	n.d.	n.d.	n.d.	n.d.	n/a	n.d.	n.d.	n.d.	n.d.	n.d.	n.d.	n/a	n.d.	n.d.	n.d.	n.d.	n.d.	n.d.	n/a	n.d.	n.d.	n.d.	n.d.	n.d.	n.d.	n/a	n.d.	n.d.	n.d.	n.d.	n.d.	n.d.	n/a	n.d.	n.d.	n.d.	n.d.
153.056	10	8	3	0	0	0	154.063	0.0143804	n.d.	n.d.	n.d.	n.d.	n.d.	n.d.	n.d.	n.d.	n/a	n.d.	n.d.	n.d.	n.d.	n.d.	n.d.	n/a	n.d.	n.d.	n.d.	n.d.	n.d.	n.d.	n/a	n.d.	n.d.	n.d.	n.d.	n.d.	n.d.	n/a	n.d.	n.d.	n.d.	n.d.	n.d.	n.d.	n/a	n.d.	n.d.	n.d.	n.d.
153.092	14	9	2	0	0	0	154.099	-0.0554503	n.d.	n.d.	n.d.	n.d.	n.d.	n.d.	n.d.	n.d.	n/a	n.d.	n.d.	n.d.	n.d.	n.d.	n.d.	n/a	n.d.	n.d.	n.d.	n.d.	n.d.	n.d.	n/a	n.d.	n.d.	n.d.	n.d.	n.d.	n.d.	n/a	n.d.	n.d.	n.d.	n.d.	n.d.	n.d.	n/a	n.d.	n.d.	n.d.	n.d.
154.005	6	7	2	1	1	0	155.012	0.00488945	n.d.	n.d.	n.d.	n.d.	n.d.	n.d.	n.d.	n.d.	n/a	n.d.	n.d.	n.d.	n.d.	n.d.	n.d.	n/a	n.d.	n.d.	n.d.	n.d.	n.d.	n.d.	n/a	n.d.	n.d.	n.d.	n.d.	n.d.	n.d.	n/a	n.d.	n.d.	n.d.	n.d.	n.d.	n.d.	n/a	n.d.	n.d.	n.d.	n.d.
154.095	14	9	2	0	1	0	155.103	-0.0481065	n.d.	n.d.	n.d.	n.d.	n.d.	n.d.	n.d.	n.d.	n/a	n.d.	n.d.	n.d.	n.d.	n.d.	n.d.	n/a	n.d.	n.d.	n.d.	n.d.	n.d.	n.d.	n/a	n.d.	n.d.	n.d.	n.d.	n.d.	n.d.	n/a	n.d.	n.d.	n.d.	n.d.	n.d.	n.d.	n/a	n.d.	n.d.	n.d.	n.d.
155.017	8	7	2	1	0	0	156.025	0.0183786	n.d.	n.d.	n.d.	n.d.	n.d.	n.d.	n.d.	n.d.	n/a	n.d.	n.d.	n.d.	n.d.	n.d.	n.d.	n/a	n.d.	n.d.	n.d.	n.d.	n.d.	n.d.	n/a	n.d.	n.d.	n.d.	n.d.	n.d.	n.d.	n/a	1462049	1338245	1620842	3450535	2463320	1514577	41.8872	1905249	1880117	1428095	n.d.
155.054	12	8	1	1	0	0	156.061	0.0682796	n.d.	n.d.	n.d.	n.d.	n.d.	n.d.	n.d.	n.d.	n/a	n.d.	n.d.	n.d.	n.d.	n.d.	n.d.	n/a	n.d.	n.d.	n.d.	n.d.	n.d.	n.d.	n/a	n.d.	n.d.	n.d.	n.d.	n.d.	n.d.	n/a	n.d.	n.d.	n.d.	n.d.	n.d.	n.d.	n/a	n.d.	n.d.	n.d.	n.d.
155.062	10	8	3	0	2	0	156.07	0.0156066	n.d.	n.d.	n.d.	n.d.	n.d.	n.d.	n.d.	n.d.	n/a	n.d.	n.d.	n.d.	n.d.	n.d.	n.d.	n/a	n.d.	n.d.	n.d.	n.d.	n.d.	n.d.	n/a	n.d.	n.d.	n.d.	n.d.	n.d.	n.d.	n/a	n.d.	n.d.	n.d.	n.d.	n.d.	n.d.	n/a	n.d.	n.d.	n.d.	n.d.
155.071	12	8	3	0	0	0	156.079	-0.0399107	n.d.	n.d.	n.d.	n.d.	n.d.	n.d.	n.d.	n.d.	n/a	n.d.	n.d.	n.d.	n.d.	n.d.	n.d.	n/a	n.d.	n.d.	n.d.	n.d.	n.d.	n.d.	n/a	n.d.	n.d.	n.d.	n.d.	n.d.	n.d.	n/a	n.d.	n.d.	n.d.	n.d.	n.d.	n.d.	n/a	n.d.	n.d.	n.d.	n.d.
155.108	16	9	2	0	0	0	156.115	-0.0538851	n.d.	n.d.	n.d.	n.d.	n.d.	n.d.	n.d.	n.d.	n/a	n.d.	n.d.	n.d.	n.d.	n.d.	n.d.	n/a	n.d.	n.d.	n.d.	n.d.	n.d.	n.d.	n/a	n.d.	n.d.	n.d.	n.d.	n.d.	n.d.	n/a	n.d.	n.d.	n.d.	n.d.	n.d.	n.d.	n/a	n.d.	n.d.	n.d.	n.d.
156.021	8	7	2	1	1	0	157.028	-0.0252787	n.d.	n.d.	n.d.	n.d.	n.d.	n.d.	n.d.	n.d.	n/a	n.d.	n.d.	n.d.	n.d.	n.d.	n.d.	n/a	n.d.	n.d.	n.d.	n.d.	n.d.	n.d.	n/a	n.d.	n.d.	n.d.	n.d.	n.d.	n.d.	n/a	n.d.	n.d.	n.d.	n.d.	n.d.	n.d.	n/a	n.d.	n.d.	n.d.	n.d.
156.075	12	8	3	0	1	0	157.082	-0.0343297	n.d.	n.d.	n.d.	n.d.	n.d.	n.d.	n.d.	n.d.	n/a	n.d.	n.d.	n.d.	n.d.	n.d.	n.d.	n/a	n.d.	n.d.	n.d.	n.d.	n.d.	n.d.	n/a	n.d.	n.d.	n.d.	n.d.	n.d.	n.d.	n/a	n.d.	n.d.	n.d.	n.d.	n.d.	n.d.	n/a	n.d.	n.d.	n.d.	n.d.
156.111	16	9	2	0	1	0	157.118	-0.0311701	n.d.	n.d.	n.d.	n.d.	n.d.	n.d.	n.d.	n.d.	n/a	n.d.	n.d.	n.d.	n.d.	n.d.	n.d.	n/a	n.d.	n.d.	n.d.	n.d.	n.d.	n.d.	n/a	n.d.	n.d.	n.d.	n.d.	n.d.	n.d.	n/a	n.d.	n.d.	n.d.	n.d.	n.d.	n.d.	n/a	n.d.	n.d.	n.d.	n.d.
157.012	7	4	5	0	0	1	158.019	0.126869	n.d.	n.d.	n.d.	n.d.	n.d.	n.d.	n.d.	n.d.	n/a	n.d.	n.d.	n.d.	n.d.	n.d.	n.d.	n/a	n.d.	n.d.	n.d.	n.d.	n.d.	n.d.	n/a	n.d.	n.d.	n.d.	n.d.	n.d.	n.d.	n/a	n.d.	n.d.	n.d.	n.d.	n.d.	n.d.	n/a	n.d.	n.d.	n.d.	n.d.
157.033	10	7	2	1	0	0	158.04	0.00534283	n.d.	n.d.	n.d.	n.d.	n.d.	n.d.	n.d.	n.d.	n/a	n.d.	n.d.	n.d.	n.d.	n.d.	n.d.	n/a	n.d.	n.d.	n.d.	n.d.	n.d.	n.d.	n/a	n.d.	n.d.	n.d.	n.d.	n.d.	n.d.	n/a	n.d.	n.d.	n.d.	n.d.	n.d.	n.d.	n/a	n.d.	n.d.	n.d.	n.d.
157.078	12	8	3	0	2	0	158.085	-0.0121787	n.d.	n.d.	n.d.	n.d.	n.d.	n.d.	n.d.	n.d.	n/a	n.d.	n.d.	n.d.	n.d.	n.d.	n.d.	n/a	n.d.	n.d.	n.d.	n.d.	n.d.	n.d.	n/a	n.d.	n.d.	n.d.	n.d.	n.d.	n.d.	n/a	n.d.	n.d.	n.d.	n.d.	n.d.	n.d.	n/a	n.d.	n.d.	n.d.	n.d.
157.087	14	8	3	0	0	0	158.094	-0.122193	n.d.	n.d.	n.d.	n.d.	n.d.	n.d.	n.d.	n.d.	n/a	n.d.	n.d.	n.d.	n.d.	n.d.	n.d.	n/a	n.d.	n.d.	n.d.	n.d.	n.d.	n.d.	n/a	n.d.	n.d.	n.d.	n.d.	n.d.	n.d.	n/a	n.d.	n.d.	n.d.	n.d.	n.d.	n.d.	n/a	n.d.	n.d.	n.d.	n.d.
158.036	10	7	2	1	1	0	159.044	-0.0583157	n.d.	n.d.	n.d.	n.d.	n.d.	n.d.	n.d.	n.d.	n/a	n.d.	n.d.	n.d.	n.d.	n.d.	n.d.	n/a	n.d.	n.d.	n.d.	n.d.	n.d.	n.d.	n/a	n.d.	n.d.	n.d.	n.d.	n.d.	n.d.	n/a	n.d.	n.d.	n.d.	n.d.	n.d.	n.d.	n/a	n.d.	n.d.	n.d.	n.d.
159.012	8	6	3	1	0	0	160.019	0.0617563	n.d.	n.d.	n.d.	n.d.	n.d.	n.d.	n.d.	n.d.	n/a	n.d.	n.d.	n.d.	n.d.	n.d.	n.d.	n/a	n.d.	n.d.	n.d.	n.d.	n.d.	n.d.	n/a	n.d.	n.d.	n.d.	n.d.	n.d.	n.d.	n/a	n.d.	n.d.	n.d.	n.d.	n.d.	n.d.	n/a	n.d.	n.d.	n.d.	n.d.
159.049	12	7	2	1	0	0	160.056	-0.0261933	n.d.	n.d.	n.d.	n.d.	n.d.	n.d.	n.d.	n.d.	n/a	n.d.	n.d.	n.d.	n.d.	n.d.	n.d.	n/a	n.d.	n.d.	n.d.	n.d.	n.d.	n.d.	n/a	n.d.	n.d.	n.d.	n.d.	n.d.	n.d.	n/a	n.d.	n.d.	n.d.	n.d.	n.d.	n.d.	n/a	n.d.	n.d.	n.d.	n.d.
159.066	12	7	4	0	0	0	160.074	-0.113871	n.d.	n.d.	n.d.	n.d.	n.d.	n.d.	n.d.	n.d.	n/a	n.d.	n.d.	n.d.	n.d.	n.d.	n.d.	n/a	n.d.	n.d.	n.d.	n.d.	n.d.	n.d.	n/a	n.d.	n.d.	n.d.	n.d.	n.d.	n.d.	n/a	n.d.	n.d.	n.d.	n.d.	n.d.	n.d.	n/a	n.d.	n.d.	n.d.	n.d.
159.082	12	11	1	0	0	0	160.089	0.0348563	n.d.	n.d.	n.d.	n.d.	n.d.	n.d.	n.d.	n.d.	n/a	n.d.	n.d.	n.d.	n.d.	n.d.	n.d.	n/a	n.d.	n.d.	n.d.	n.d.	n.d.	n.d.	n/a	n.d.	n.d.	n.d.	n.d.	n.d.	n.d.	n/a	n.d.	n.d.	n.d.	n.d.	n.d.	n.d.	n/a	n.d.	n.d.	n.d.	n.d.
160.052	12	7	2	1	1	0	161.059	-0.035601	n.d.	n.d.	n.d.	n.d.	n.d.	n.d.	n.d.	n.d.	n/a	n.d.	n.d.	n.d.	n.d.	n.d.	n.d.	n/a	n.d.	n.d.	n.d.	n.d.	n.d.	n.d.	n/a	n.d.	n.d.	n.d.	n.d.	n.d.	n.d.	n/a	n.d.	n.d.	n.d.	n.d.	n.d.	n.d.	n/a	n.d.	n.d.	n.d.	n.d.
160.07	12	7	4	0	1	0	161.077	0.0255326	n.d.	n.d.	n.d.	n.d.	n.d.	n.d.	n.d.	n.d.	n/a	n.d.	n.d.	n.d.	n.d.	n.d.	n.d.	n/a	n.d.	n.d.	n.d.	n.d.	n.d.	n.d.	n/a	n.d.	n.d.	n.d.	n.d.	n.d.	n.d.	n/a	n.d.	n.d.	n.d.	n.d.	n.d.	n.d.	n/a	n.d.	n.d.	n.d.	n.d.
160.974	6	5	2	2	0	0	161.981	-0.00256564	n.d.	n.d.	n.d.	n.d.	n.d.	n.d.	n.d.	n.d.	n/a	n.d.	n.d.	n.d.	n.d.	n.d.	n.d.	n/a	n.d.	n.d.	n.d.	n.d.	n.d.	n.d.	n/a	2944945	n.d.	n.d.	2384389	1765780	1616092	56.0131	6911402	2986563	3219601	7835499	3016991	3884943	46.5248	n.d.	1921492	2571624	4838316
161.028	10	6	3	1	0	0	162.035	0.00054028	n.d.	n.d.	n.d.	n.d.	n.d.	n.d.	n.d.	n.d.	n/a	n.d.	n.d.	n.d.	n.d.	n.d.	n.d.	n/a	n.d.	n.d.	n.d.	n.d.	n.d.	n.d.	n/a	n.d.	n.d.	n.d.	n.d.	n.d.	n.d.	n/a	n.d.	n.d.	n.d.	n.d.	n.d.	n.d.	n/a	n.d.	n.d.	n.d.	n.d.
161.055	12	7	2	1	2	0	162.063	0.027444	n.d.	n.d.	n.d.	n.d.	n.d.	n.d.	n.d.	n.d.	n/a	n.d.	n.d.	n.d.	n.d.	n.d.	n.d.	n/a	n.d.	n.d.	n.d.	n.d.	n.d.	n.d.	n/a	n.d.	n.d.	n.d.	n.d.	n.d.	n.d.	n/a	n.d.	n.d.	n.d.	n.d.	n.d.	n.d.	n/a	n.d.	n.d.	n.d.	n.d.
161.064	14	7	2	1	0	0	162.071	-0.151722	n.d.	n.d.	n.d.	n.d.	n.d.	n.d.	n.d.	n.d.	n/a	n.d.	n.d.	n.d.	n.d.	n.d.	n.d.	n/a	n.d.	n.d.	n.d.	n.d.	n.d.	n.d.	n/a	n.d.	n.d.	n.d.	n.d.	n.d.	n.d.	n/a	n.d.	n.d.	n.d.	n.d.	n.d.	n.d.	n/a	n.d.	n.d.	n.d.	n.d.
161.097	14	11	1	0	0	0	162.104	0.0460592	n.d.	n.d.	n.d.	n.d.	n.d.	n.d.	n.d.	n.d.	n/a	n.d.	n.d.	n.d.	n.d.	n.d.	n.d.	n/a	n.d.	n.d.	n.d.	n.d.	n.d.	n.d.	n/a	n.d.	n.d.	n.d.	n.d.	n.d.	n.d.	n/a	n.d.	n.d.	n.d.	n.d.	n.d.	n.d.	n/a	n.d.	n.d.	n.d.	n.d.
161.977	6	5	2	2	1	0	162.984	-0.0214166	n.d.	n.d.	n.d.	n.d.	n.d.	n.d.	n.d.	n.d.	n/a	n.d.	n.d.	n.d.	n.d.	n.d.	n.d.	n/a	n.d.	n.d.	n.d.	n.d.	n.d.	n.d.	n/a	n.d.	n.d.	n.d.	n.d.	n.d.	n.d.	n/a	n.d.	n.d.	n.d.	n.d.	n.d.	n.d.	n/a	n.d.	n.d.	n.d.	n.d.
162.068	14	7	2	1	1	0	163.075	-0.0673361	n.d.	n.d.	n.d.	n.d.	n.d.	n.d.	n.d.	n.d.	n/a	n.d.	n.d.	n.d.	n.d.	n.d.	n.d.	n/a	n.d.	n.d.	n.d.	n.d.	n.d.	n.d.	n/a	n.d.	n.d.	n.d.	n.d.	n.d.	n.d.	n/a	n.d.	n.d.	n.d.	n.d.	n.d.	n.d.	n/a	n.d.	n.d.	n.d.	n.d.
162.101	14	11	1	0	1	0	163.108	0.123917	n.d.	n.d.	n.d.	n.d.	n.d.	n.d.	n.d.	n.d.	n/a	n.d.	n.d.	n.d.	n.d.	n.d.	n.d.	n/a	n.d.	n.d.	n.d.	n.d.	n.d.	n.d.	n/a	n.d.	n.d.	n.d.	n.d.	n.d.	n.d.	n/a	n.d.	n.d.	n.d.	n.d.	n.d.	n.d.	n/a	n.d.	n.d.	n.d.	n.d.
162.953	4	4	3	2	0	0	163.96	0.0614902	n.d.	n.d.	n.d.	n.d.	n.d.	n.d.	n.d.	n.d.	n/a	n.d.	n.d.	n.d.	n.d.	n.d.	n.d.	n/a	n.d.	n.d.	n.d.	n.d.	n.d.	n.d.	n/a	n.d.	n.d.	n.d.	n.d.	n.d.	n.d.	n/a	n.d.	1322110	1465855	3311509	2393610	2351146	52.6534	n.d.	n.d.	n.d.	n.d.
162.989	8	5	2	2	0	0	163.997	-0.0226457	n.d.	n.d.	n.d.	n.d.	n.d.	n.d.	n.d.	n.d.	n/a	n.d.	n.d.	n.d.	n.d.	n.d.	n.d.	n/a	n.d.	n.d.	n.d.	n.d.	n.d.	n.d.	n/a	n.d.	n.d.	n.d.	n.d.	n.d.	n.d.	n/a	n.d.	n.d.	n.d.	n.d.	n.d.	n.d.	n/a	n.d.	n.d.	n.d.	n.d.
163.007	8	5	4	1	0	0	164.014	-0.00716533	n.d.	n.d.	n.d.	n.d.	n.d.	n.d.	n.d.	n.d.	n/a	n.d.	n.d.	n.d.	n.d.	n.d.	n.d.	n/a	n.d.	n.d.	n.d.	n.d.	n.d.	n.d.	n/a	n.d.	n.d.	n.d.	n.d.	n.d.	n.d.	n/a	n.d.	n.d.	n.d.	n.d.	n.d.	n.d.	n/a	n.d.	n.d.	n.d.	n.d.
163.076	12	10	2	0	0	0	164.084	-0.0233142	n.d.	n.d.	n.d.	n.d.	n.d.	n.d.	n.d.	n.d.	n/a	n.d.	n.d.	n.d.	n.d.	n.d.	n.d.	n/a	n.d.	n.d.	n.d.	n.d.	n.d.	n.d.	n/a	n.d.	n.d.	n.d.	n.d.	n.d.	n.d.	n/a	n.d.	n.d.	n.d.	n.d.	n.d.	n.d.	n/a	n.d.	n.d.	n.d.	n.d.
163.113	16	11	1	0	0	0	164.12	-0.0571997	n.d.	n.d.	n.d.	n.d.	n.d.	n.d.	n.d.	n.d.	n/a	n.d.	n.d.	n.d.	n.d.	n.d.	n.d.	n/a	n.d.	n.d.	n.d.	n.d.	n.d.	n.d.	n/a	n.d.	n.d.	n.d.	n.d.	n.d.	n.d.	n/a	n.d.	n.d.	n.d.	n.d.	n.d.	n.d.	n/a	n.d.	n.d.	n.d.	n.d.
163.993	8	5	2	2	1	0	165	-0.000920773	n.d.	n.d.	n.d.	n.d.	n.d.	n.d.	n.d.	n.d.	n/a	n.d.	n.d.	n.d.	n.d.	n.d.	n.d.	n/a	n.d.	n.d.	n.d.	n.d.	n.d.	n.d.	n/a	n.d.	n.d.	n.d.	n.d.	n.d.	n.d.	n/a	n.d.	n.d.	n.d.	n.d.	n.d.	n.d.	n/a	n.d.	n.d.	n.d.	n.d.
164.969	6	4	3	2	0	0	165.976	-0.0307937	n.d.	n.d.	n.d.	n.d.	n.d.	n.d.	n.d.	n.d.	n/a	n.d.	n.d.	n.d.	n.d.	n.d.	n.d.	n/a	n.d.	n.d.	n.d.	n.d.	n.d.	n.d.	n/a	n.d.	n.d.	n.d.	n.d.	n.d.	n.d.	n/a	n.d.	1590711	n.d.	1529728	1482870	1546723	51.6886	n.d.	n.d.	n.d.	n.d.
164.986	6	4	5	1	0	0	165.994	0.0389123	n.d.	n.d.	n.d.	n.d.	n.d.	n.d.	n.d.	n.d.	n/a	n.d.	n.d.	n.d.	n.d.	n.d.	n.d.	n/a	n.d.	n.d.	n.d.	n.d.	n.d.	n.d.	n/a	2467222	3606292	2091773	n.d.	n.d.	1469385	59.1697	n.d.	n.d.	n.d.	n.d.	n.d.	n.d.	n/a	n.d.	n.d.	n.d.	n.d.
165.017	7	6	4	0	0	1	166.024	-0.0332451	n.d.	n.d.	n.d.	n.d.	n.d.	n.d.	n.d.	n.d.	n/a	n.d.	n.d.	n.d.	n.d.	n.d.	n.d.	n/a	n.d.	n.d.	n.d.	n.d.	n.d.	n.d.	n/a	n.d.	n.d.	n.d.	n.d.	n.d.	n.d.	n/a	n.d.	n.d.	n.d.	n.d.	n.d.	n.d.	n/a	n.d.	n.d.	n.d.	n.d.
165.023	10	5	4	1	0	0	166.03	0.0101198	n.d.	n.d.	n.d.	n.d.	n.d.	n.d.	n.d.	n.d.	n/a	n.d.	n.d.	n.d.	n.d.	n.d.	n.d.	n/a	n.d.	n.d.	n.d.	n.d.	n.d.	n.d.	n/a	n.d.	n.d.	n.d.	n.d.	n.d.	n.d.	n/a	n.d.	n.d.	n.d.	n.d.	n.d.	n.d.	n/a	n.d.	n.d.	n.d.	n.d.
165.038	10	9	1	1	0	0	166.045	-0.0342164	n.d.	n.d.	n.d.	n.d.	n.d.	n.d.	n.d.	n.d.	n/a	n.d.	n.d.	n.d.	n.d.	n.d.	n.d.	n/a	n.d.	n.d.	n.d.	n.d.	n.d.	n.d.	n/a	n.d.	n.d.	n.d.	n.d.	n.d.	n.d.	n/a	n.d.	n.d.	n.d.	n.d.	n.d.	n.d.	n/a	n.d.	n.d.	n.d.	n.d.
165.056	10	9	3	0	0	0	166.063	-0.0694008	n.d.	n.d.	n.d.	n.d.	n.d.	n.d.	n.d.	n.d.	n/a	n.d.	n.d.	n.d.	n.d.	n.d.	n.d.	n/a	n.d.	n.d.	n.d.	n.d.	n.d.	n.d.	n/a	n.d.	n.d.	n.d.	n.d.	n.d.	n.d.	n/a	n.d.	n.d.	n.d.	n.d.	n.d.	n.d.	n/a	n.d.	n.d.	n.d.	n.d.
165.092	14	10	2	0	0	0	166.099	-0.0330422	n.d.	n.d.	n.d.	n.d.	n.d.	n.d.	n.d.	n.d.	n/a	n.d.	n.d.	n.d.	n.d.	n.d.	n.d.	n/a	n.d.	n.d.	n.d.	n.d.	n.d.	n.d.	n/a	n.d.	n.d.	n.d.	n.d.	n.d.	n.d.	n/a	n.d.	n.d.	n.d.	n.d.	n.d.	n.d.	n/a	n.d.	n.d.	n.d.	n.d.
166.026	10	5	4	1	1	0	167.033	-0.0403009	n.d.	n.d.	n.d.	n.d.	n.d.	n.d.	n.d.	n.d.	n/a	n.d.	n.d.	n.d.	n.d.	n.d.	n.d.	n/a	n.d.	n.d.	n.d.	n.d.	n.d.	n.d.	n/a	n.d.	n.d.	n.d.	n.d.	n.d.	n.d.	n/a	n.d.	n.d.	n.d.	n.d.	n.d.	n.d.	n/a	n.d.	n.d.	n.d.	n.d.
166.041	10	9	1	1	1	0	167.049	-0.061045	n.d.	n.d.	n.d.	n.d.	n.d.	n.d.	n.d.	n.d.	n/a	n.d.	n.d.	n.d.	n.d.	n.d.	n.d.	n/a	n.d.	n.d.	n.d.	n.d.	n.d.	n.d.	n/a	n.d.	n.d.	n.d.	n.d.	n.d.	n.d.	n/a	n.d.	n.d.	n.d.	n.d.	n.d.	n.d.	n/a	n.d.	n.d.	n.d.	n.d.
166.059	10	9	3	0	1	0	167.066	-0.0366135	n.d.	n.d.	n.d.	n.d.	n.d.	n.d.	n.d.	n.d.	n/a	n.d.	n.d.	n.d.	n.d.	n.d.	n.d.	n/a	n.d.	n.d.	n.d.	n.d.	n.d.	n.d.	n/a	n.d.	n.d.	n.d.	n.d.	n.d.	n.d.	n/a	n.d.	n.d.	n.d.	n.d.	n.d.	n.d.	n/a	n.d.	n.d.	n.d.	n.d.
166.095	14	10	2	0	1	0	167.103	-0.0284355	n.d.	n.d.	n.d.	n.d.	n.d.	n.d.	n.d.	n.d.	n/a	n.d.	n.d.	n.d.	n.d.	n.d.	n.d.	n/a	n.d.	n.d.	n.d.	n.d.	n.d.	n.d.	n/a	n.d.	n.d.	n.d.	n.d.	n.d.	n.d.	n/a	n.d.	n.d.	n.d.	n.d.	n.d.	n.d.	n/a	n.d.	n.d.	n.d.	n.d.
166.984	8	4	3	2	0	0	167.991	9.58174e-05	n.d.	n.d.	n.d.	n.d.	n.d.	n.d.	n.d.	n.d.	n/a	n.d.	n.d.	n.d.	n.d.	n.d.	n.d.	n/a	n.d.	n.d.	n.d.	n.d.	n.d.	n.d.	n/a	2536205	3151952	1498140	n.d.	2085933	n.d.	56.6875	4427153	5130354	4144003	3170126	3559173	4535615	16.9768	2080296	2992898	n.d.	2570210
167.017	8	8	2	1	0	0	168.025	-0.0693342	n.d.	n.d.	n.d.	n.d.	n.d.	n.d.	n.d.	n.d.	n/a	n.d.	n.d.	n.d.	n.d.	n.d.	n.d.	n/a	n.d.	n.d.	n.d.	n.d.	n.d.	n.d.	n/a	n.d.	n.d.	n.d.	n.d.	n.d.	n.d.	n/a	n.d.	n.d.	n.d.	n.d.	n.d.	n.d.	n/a	n.d.	n.d.	n.d.	n.d.
167.024	7	6	4	0	2	1	168.031	0.019147	n.d.	n.d.	n.d.	n.d.	n.d.	n.d.	n.d.	n.d.	n/a	n.d.	n.d.	n.d.	n.d.	n.d.	n.d.	n/a	n.d.	n.d.	n.d.	n.d.	n.d.	n.d.	n/a	n.d.	n.d.	n.d.	n.d.	n.d.	n.d.	n/a	n.d.	n.d.	n.d.	n.d.	n.d.	n.d.	n/a	n.d.	n.d.	n.d.	n.d.
167.033	9	6	4	0	0	1	168.04	-0.0621436	n.d.	n.d.	n.d.	n.d.	n.d.	n.d.	n.d.	n.d.	n/a	n.d.	n.d.	n.d.	n.d.	n.d.	n.d.	n/a	n.d.	n.d.	n.d.	n.d.	n.d.	n.d.	n/a	n.d.	n.d.	n.d.	n.d.	n.d.	n.d.	n/a	n.d.	n.d.	n.d.	n.d.	n.d.	n.d.	n/a	n.d.	n.d.	n.d.	n.d.
167.054	12	9	1	1	0	0	168.061	-0.0419566	n.d.	n.d.	n.d.	n.d.	n.d.	n.d.	n.d.	n.d.	n/a	n.d.	n.d.	n.d.	n.d.	n.d.	n.d.	n/a	n.d.	n.d.	n.d.	n.d.	n.d.	n.d.	n/a	n.d.	n.d.	n.d.	n.d.	n.d.	n.d.	n/a	n.d.	n.d.	n.d.	n.d.	n.d.	n.d.	n/a	n.d.	n.d.	n.d.	n.d.
167.071	12	9	3	0	0	0	168.079	0.0259829	n.d.	n.d.	n.d.	n.d.	n.d.	n.d.	n.d.	n.d.	n/a	n.d.	n.d.	n.d.	n.d.	n.d.	n.d.	n/a	n.d.	n.d.	n.d.	n.d.	n.d.	n.d.	n/a	n.d.	n.d.	n.d.	n.d.	n.d.	n.d.	n/a	n.d.	1428177	1344669	2093454	1391365	n.d.	54.5388	n.d.	n.d.	n.d.	n.d.
167.108	16	10	2	0	0	0	168.115	-0.0852564	n.d.	n.d.	n.d.	n.d.	n.d.	n.d.	n.d.	n.d.	n/a	n.d.	n.d.	n.d.	n.d.	n.d.	n.d.	n/a	n.d.	n.d.	n.d.	n.d.	n.d.	n.d.	n/a	n.d.	n.d.	n.d.	n.d.	n.d.	n.d.	n/a	n.d.	n.d.	n.d.	n.d.	n.d.	n.d.	n/a	n.d.	n.d.	n.d.	n.d.
168.057	12	9	1	1	1	0	169.064	-0.022296	n.d.	n.d.	n.d.	n.d.	n.d.	n.d.	n.d.	n.d.	n/a	n.d.	n.d.	n.d.	n.d.	n.d.	n.d.	n/a	n.d.	n.d.	n.d.	n.d.	n.d.	n.d.	n/a	n.d.	n.d.	n.d.	n.d.	n.d.	n.d.	n/a	n.d.	n.d.	n.d.	n.d.	n.d.	n.d.	n/a	n.d.	n.d.	n.d.	n.d.
168.075	12	9	3	0	1	0	169.082	-0.0921376	n.d.	n.d.	n.d.	n.d.	n.d.	n.d.	n.d.	n.d.	n/a	n.d.	n.d.	n.d.	n.d.	n.d.	n.d.	n/a	n.d.	n.d.	n.d.	n.d.	n.d.	n.d.	n/a	n.d.	n.d.	n.d.	n.d.	n.d.	n.d.	n/a	n.d.	n.d.	n.d.	n.d.	n.d.	n.d.	n/a	n.d.	n.d.	n.d.	n.d.
168.909	2	2	3	3	0	0	169.917	0.0444203	4840212	6227299	4630653	3256159	3633649	4020441	4358239	3438382	22.3603	2206649	2166210	1962832	2038234	3111500	2386420	18.0833	1474248	2872183	1810124	1572087	1980057	1916291	25.7056	n.d.	1423915	n.d.	1820499	2762782	2442018	56.1751	n.d.	n.d.	n.d.	n.d.	n.d.	n.d.	n/a	n.d.	n.d.	n.d.	n.d.
169.012	7	5	5	0	0	1	170.019	0.00610016	n.d.	n.d.	n.d.	n.d.	n.d.	n.d.	n.d.	n.d.	n/a	n.d.	n.d.	n.d.	n.d.	n.d.	n.d.	n/a	n.d.	n.d.	n.d.	n.d.	n.d.	n.d.	n/a	n.d.	n.d.	n.d.	n.d.	n.d.	n.d.	n/a	n.d.	n.d.	n.d.	n.d.	n.d.	n.d.	n/a	n.d.	n.d.	n.d.	n.d.
169.018	10	4	5	1	0	0	170.025	-0.0465395	n.d.	n.d.	n.d.	n.d.	n.d.	n.d.	n.d.	n.d.	n/a	n.d.	n.d.	n.d.	n.d.	n.d.	n.d.	n/a	n.d.	n.d.	n.d.	n.d.	n.d.	n.d.	n/a	n.d.	n.d.	n.d.	n.d.	n.d.	n.d.	n/a	n.d.	n.d.	n.d.	n.d.	n.d.	n.d.	n/a	n.d.	n.d.	n.d.	n.d.
169.033	10	8	2	1	0	0	170.04	0.0291068	n.d.	n.d.	n.d.	n.d.	n.d.	n.d.	n.d.	n.d.	n/a	n.d.	n.d.	n.d.	n.d.	n.d.	n.d.	n/a	n.d.	n.d.	n.d.	n.d.	n.d.	n.d.	n/a	n.d.	n.d.	n.d.	n.d.	n.d.	n.d.	n/a	n.d.	n.d.	n.d.	n.d.	n.d.	n.d.	n/a	n.d.	1506875	1720876	2774435
169.039	9	6	4	0	2	1	170.047	-0.0244677	n.d.	n.d.	n.d.	n.d.	n.d.	n.d.	n.d.	n.d.	n/a	n.d.	n.d.	n.d.	n.d.	n.d.	n.d.	n/a	n.d.	n.d.	n.d.	n.d.	n.d.	n.d.	n/a	n.d.	n.d.	n.d.	n.d.	n.d.	n.d.	n/a	n.d.	n.d.	n.d.	n.d.	n.d.	n.d.	n/a	n.d.	n.d.	n.d.	n.d.
169.051	10	8	4	0	0	0	170.058	-0.080331	n.d.	n.d.	n.d.	n.d.	n.d.	n.d.	n.d.	n.d.	n/a	n.d.	n.d.	n.d.	n.d.	n.d.	n.d.	n/a	n.d.	n.d.	n.d.	n.d.	n.d.	n.d.	n/a	n.d.	n.d.	n.d.	n.d.	n.d.	n.d.	n/a	n.d.	n.d.	n.d.	n.d.	n.d.	n.d.	n/a	n.d.	n.d.	n.d.	n.d.
169.078	12	9	3	0	2	0	170.085	-0.0606051	n.d.	n.d.	n.d.	n.d.	n.d.	n.d.	n.d.	n.d.	n/a	n.d.	n.d.	n.d.	n.d.	n.d.	n.d.	n/a	n.d.	n.d.	n.d.	n.d.	n.d.	n.d.	n/a	n.d.	n.d.	n.d.	n.d.	n.d.	n.d.	n/a	n.d.	n.d.	n.d.	n.d.	n.d.	n.d.	n/a	n.d.	n.d.	n.d.	n.d.
169.087	14	9	3	0	0	0	170.094	0.0287544	n.d.	n.d.	n.d.	n.d.	n.d.	n.d.	n.d.	n.d.	n/a	n.d.	n.d.	n.d.	n.d.	n.d.	n.d.	n/a	n.d.	n.d.	n.d.	n.d.	n.d.	n.d.	n/a	n.d.	n.d.	n.d.	n.d.	n.d.	n.d.	n/a	1952266	n.d.	1580722	3221626	1517105	2678038	50.7643	2387682	1513825	1734484	1775819
170.036	10	8	2	1	1	0	171.044	-0.012562	n.d.	n.d.	n.d.	n.d.	n.d.	n.d.	n.d.	n.d.	n/a	n.d.	n.d.	n.d.	n.d.	n.d.	n.d.	n/a	n.d.	n.d.	n.d.	n.d.	n.d.	n.d.	n/a	n.d.	n.d.	n.d.	n.d.	n.d.	n.d.	n/a	n.d.	n.d.	n.d.	n.d.	n.d.	n.d.	n/a	n.d.	n.d.	n.d.	n.d.
170.09	14	9	3	0	1	0	171.098	0.0221823	n.d.	n.d.	n.d.	n.d.	n.d.	n.d.	n.d.	n.d.	n/a	n.d.	n.d.	n.d.	n.d.	n.d.	n.d.	n/a	n.d.	n.d.	n.d.	n.d.	n.d.	n.d.	n/a	n.d.	n.d.	n.d.	n.d.	n.d.	n.d.	n/a	n.d.	n.d.	n.d.	n.d.	n.d.	n.d.	n/a	n.d.	n.d.	n.d.	n.d.
171.012	8	7	3	1	0	0	172.019	0.0745737	n.d.	n.d.	n.d.	n.d.	n.d.	n.d.	n.d.	n.d.	n/a	n.d.	n.d.	n.d.	n.d.	n.d.	n.d.	n/a	n.d.	n.d.	n.d.	n.d.	n.d.	n.d.	n/a	n.d.	n.d.	n.d.	n.d.	n.d.	n.d.	n/a	n.d.	n.d.	n.d.	n.d.	n.d.	n.d.	n/a	n.d.	n.d.	n.d.	n.d.
171.049	12	8	2	1	0	0	172.056	0.0199943	n.d.	n.d.	n.d.	n.d.	n.d.	n.d.	n.d.	n.d.	n/a	n.d.	n.d.	n.d.	n.d.	n.d.	n.d.	n/a	n.d.	n.d.	n.d.	n.d.	n.d.	n.d.	n/a	n.d.	n.d.	n.d.	n.d.	n.d.	n.d.	n/a	n.d.	n.d.	n.d.	n.d.	n.d.	n.d.	n/a	n.d.	n.d.	n.d.	n.d.
171.066	12	8	4	0	0	0	172.074	-0.0318882	n.d.	n.d.	n.d.	n.d.	n.d.	n.d.	n.d.	n.d.	n/a	n.d.	n.d.	n.d.	n.d.	n.d.	n.d.	n/a	n.d.	n.d.	n.d.	n.d.	n.d.	n.d.	n/a	n.d.	n.d.	n.d.	n.d.	n.d.	n.d.	n/a	n.d.	n.d.	n.d.	n.d.	n.d.	n.d.	n/a	n.d.	n.d.	n.d.	n.d.
171.094	14	9	3	0	2	0	172.101	-0.063135	n.d.	n.d.	n.d.	n.d.	n.d.	n.d.	n.d.	n.d.	n/a	n.d.	n.d.	n.d.	n.d.	n.d.	n.d.	n/a	n.d.	n.d.	n.d.	n.d.	n.d.	n.d.	n/a	n.d.	n.d.	n.d.	n.d.	n.d.	n.d.	n/a	n.d.	n.d.	n.d.	n.d.	n.d.	n.d.	n/a	n.d.	n.d.	n.d.	n.d.
171.103	16	9	3	0	0	0	172.11	0.0162885	1756193	2344150	1502893	1376578	1437942	1986069	n.d.	n.d.	49.7784	2018731	1683589	1893444	2265078	2116982	2168280	10.3745	1867318	1615332	1621613	3142596	1388103	1305920	37.0607	n.d.	n.d.	n.d.	n.d.	n.d.	n.d.	n/a	1979156	7403439	n.d.	3332663	n.d.	1638910	77.0046	n.d.	n.d.	n.d.	n.d.
171.139	20	10	2	0	0	0	172.146	0.068979	2743804	2796530	n.d.	1626141	n.d.	1710769	n.d.	1780722	55.7686	1355142	1626528	1409119	1674064	3060625	n.d.	53.4519	n.d.	n.d.	n.d.	n.d.	n.d.	n.d.	n/a	n.d.	n.d.	1325199	1293137	1610180	1866056	53.4212	n.d.	n.d.	n.d.	n.d.	n.d.	n.d.	n/a	n.d.	n.d.	n.d.	n.d.
172.106	16	9	3	0	1	0	173.113	0.0282616	n.d.	n.d.	n.d.	n.d.	n.d.	n.d.	n.d.	n.d.	n/a	n.d.	n.d.	n.d.	n.d.	n.d.	n.d.	n/a	n.d.	n.d.	n.d.	n.d.	n.d.	n.d.	n/a	n.d.	n.d.	n.d.	n.d.	n.d.	n.d.	n/a	n.d.	n.d.	n.d.	n.d.	n.d.	n.d.	n/a	n.d.	n.d.	n.d.	n.d.
172.989	7	4	4	1	0	1	173.996	0.0524947	n.d.	n.d.	n.d.	n.d.	n.d.	n.d.	n.d.	n.d.	n/a	3216319	3056231	2933080	3231093	2917635	3190679	4.609	6952830	7093810	5613872	4100137	4496343	4468573	24.1598	11072571	8219494	7170464	7094653	7409162	6916564	19.8263	14962810	13570224	14395789	11915599	7008007	8879234	27.193	3540447	n.d.	3670552	14338340
173.007	7	4	6	0	0	1	174.014	0.0575238	14981402	19232946	24026310	9666069	5731434	24556222	18755194	14912881	39.8225	5842637	6997365	4047206	5056002	2950417	4959909	28.1507	6868877	5776960	6022462	2563767	2701924	4202346	38.6391	5556553	4857205	3506479	7410570	4157976	3870946	29.3129	2431368	2738879	3331483	2560606	1968278	n.d.	44.2289	n.d.	8656505	9775142	11366706
173.028	10	7	3	1	0	0	174.035	-0.0199217	n.d.	n.d.	n.d.	n.d.	n.d.	n.d.	n.d.	n.d.	n/a	n.d.	n.d.	n.d.	n.d.	n.d.	n.d.	n/a	n.d.	n.d.	n.d.	n.d.	n.d.	n.d.	n/a	n.d.	n.d.	n.d.	n.d.	n.d.	n.d.	n/a	1478233	n.d.	n.d.	2328175	1410471	1830050	54.8428	n.d.	n.d.	n.d.	n.d.
173.061	10	11	2	0	0	0	174.068	-0.0326302	n.d.	n.d.	n.d.	n.d.	n.d.	n.d.	n.d.	n.d.	n/a	n.d.	n.d.	n.d.	n.d.	n.d.	n.d.	n/a	n.d.	n.d.	n.d.	n.d.	n.d.	n.d.	n/a	n.d.	n.d.	n.d.	n.d.	n.d.	n.d.	n/a	n.d.	n.d.	n.d.	n.d.	n.d.	n.d.	n/a	n.d.	n.d.	n.d.	n.d.
173.064	14	8	2	1	0	0	174.071	0.0409501	n.d.	n.d.	n.d.	n.d.	n.d.	n.d.	n.d.	n.d.	n/a	n.d.	n.d.	n.d.	n.d.	n.d.	n.d.	n/a	n.d.	n.d.	n.d.	n.d.	n.d.	n.d.	n/a	n.d.	n.d.	n.d.	n.d.	n.d.	n.d.	n/a	n.d.	n.d.	n.d.	n.d.	n.d.	n.d.	n/a	n.d.	n.d.	n.d.	n.d.
173.073	12	8	4	0	2	0	174.08	0.0214129	n.d.	n.d.	n.d.	n.d.	n.d.	n.d.	n.d.	n.d.	n/a	n.d.	n.d.	n.d.	n.d.	n.d.	n.d.	n/a	n.d.	n.d.	n.d.	n.d.	n.d.	n.d.	n/a	n.d.	n.d.	n.d.	n.d.	n.d.	n.d.	n/a	n.d.	n.d.	n.d.	n.d.	n.d.	n.d.	n/a	n.d.	n.d.	n.d.	n.d.
173.082	14	8	4	0	0	0	174.089	-0.0636404	n.d.	n.d.	n.d.	n.d.	n.d.	n.d.	n.d.	n.d.	n/a	n.d.	n.d.	n.d.	n.d.	n.d.	n.d.	n/a	n.d.	n.d.	n.d.	n.d.	n.d.	n.d.	n/a	n.d.	n.d.	n.d.	n.d.	n.d.	n.d.	n/a	n.d.	n.d.	n.d.	n.d.	n.d.	n.d.	n/a	n.d.	n.d.	n.d.	n.d.
173.097	14	12	1	0	0	0	174.104	0.158408	n.d.	n.d.	n.d.	n.d.	n.d.	n.d.	n.d.	n.d.	n/a	n.d.	n.d.	n.d.	n.d.	n.d.	n.d.	n/a	n.d.	n.d.	n.d.	n.d.	n.d.	n.d.	n/a	n.d.	n.d.	n.d.	n.d.	n.d.	n.d.	n/a	n.d.	n.d.	n.d.	n.d.	n.d.	n.d.	n/a	n.d.	n.d.	n.d.	n.d.
174.031	10	7	3	1	1	0	175.038	-0.0799455	n.d.	n.d.	n.d.	n.d.	n.d.	n.d.	n.d.	n.d.	n/a	n.d.	n.d.	n.d.	n.d.	n.d.	n.d.	n/a	n.d.	n.d.	n.d.	n.d.	n.d.	n.d.	n/a	n.d.	n.d.	n.d.	n.d.	n.d.	n.d.	n/a	n.d.	n.d.	n.d.	n.d.	n.d.	n.d.	n/a	n.d.	n.d.	n.d.	n.d.
174.064	10	11	2	0	1	0	175.071	-0.0722722	n.d.	n.d.	n.d.	n.d.	n.d.	n.d.	n.d.	n.d.	n/a	n.d.	n.d.	n.d.	n.d.	n.d.	n.d.	n/a	n.d.	n.d.	n.d.	n.d.	n.d.	n.d.	n/a	n.d.	n.d.	n.d.	n.d.	n.d.	n.d.	n/a	n.d.	n.d.	n.d.	n.d.	n.d.	n.d.	n/a	n.d.	n.d.	n.d.	n.d.
174.085	14	8	4	0	1	0	175.093	0.0320935	n.d.	n.d.	n.d.	n.d.	n.d.	n.d.	n.d.	n.d.	n/a	n.d.	n.d.	n.d.	n.d.	n.d.	n.d.	n/a	n.d.	n.d.	n.d.	n.d.	n.d.	n.d.	n/a	n.d.	n.d.	n.d.	n.d.	n.d.	n.d.	n/a	n.d.	n.d.	n.d.	n.d.	n.d.	n.d.	n/a	n.d.	n.d.	n.d.	n.d.
175.007	8	6	4	1	0	0	176.014	-0.00518265	n.d.	n.d.	n.d.	n.d.	n.d.	n.d.	n.d.	n.d.	n/a	n.d.	n.d.	n.d.	n.d.	n.d.	n.d.	n/a	2440807	2603483	1823566	1927473	2733186	2404246	15.8025	5030997	5310676	4241460	2443933	4458386	2658715	29.9576	3468037	5649498	4379078	7629842	8087753	9235758	35.341	n.d.	n.d.	n.d.	n.d.
175.043	12	7	3	1	0	0	176.051	-0.0136652	n.d.	n.d.	n.d.	n.d.	n.d.	n.d.	n.d.	n.d.	n/a	n.d.	n.d.	n.d.	n.d.	n.d.	n.d.	n/a	n.d.	n.d.	n.d.	n.d.	n.d.	n.d.	n/a	n.d.	n.d.	n.d.	n.d.	n.d.	n.d.	n/a	n.d.	n.d.	n.d.	n.d.	n.d.	n.d.	n/a	n.d.	n.d.	n.d.	n.d.
175.076	12	11	2	0	0	0	176.084	0.00525485	n.d.	n.d.	n.d.	n.d.	n.d.	n.d.	n.d.	n.d.	n/a	n.d.	n.d.	n.d.	n.d.	n.d.	n.d.	n/a	n.d.	n.d.	n.d.	n.d.	n.d.	n.d.	n/a	n.d.	n.d.	n.d.	n.d.	n.d.	n.d.	n/a	n.d.	n.d.	n.d.	n.d.	n.d.	n.d.	n/a	n.d.	n.d.	n.d.	n.d.
175.098	16	8	4	0	0	0	176.105	-0.0661346	n.d.	n.d.	n.d.	n.d.	n.d.	n.d.	n.d.	n.d.	n/a	n.d.	n.d.	n.d.	n.d.	n.d.	n.d.	n/a	n.d.	n.d.	n.d.	n.d.	n.d.	n.d.	n/a	n.d.	n.d.	n.d.	n.d.	n.d.	n.d.	n/a	n.d.	n.d.	n.d.	n.d.	n.d.	n.d.	n/a	n.d.	n.d.	n.d.	n.d.
175.113	16	12	1	0	0	0	176.12	0.00105646	n.d.	n.d.	n.d.	n.d.	n.d.	n.d.	n.d.	n.d.	n/a	n.d.	n.d.	n.d.	n.d.	n.d.	n.d.	n/a	n.d.	n.d.	n.d.	n.d.	n.d.	n.d.	n/a	n.d.	n.d.	n.d.	n.d.	n.d.	n.d.	n/a	n.d.	n.d.	n.d.	n.d.	n.d.	n.d.	n/a	n.d.	n.d.	n.d.	n.d.
176.01	8	6	4	1	1	0	177.018	-0.0885175	n.d.	n.d.	n.d.	n.d.	n.d.	n.d.	n.d.	n.d.	n/a	n.d.	n.d.	n.d.	n.d.	n.d.	n.d.	n/a	n.d.	n.d.	n.d.	n.d.	n.d.	n.d.	n/a	n.d.	n.d.	n.d.	n.d.	n.d.	n.d.	n/a	n.d.	n.d.	n.d.	n.d.	n.d.	n.d.	n/a	n.d.	n.d.	n.d.	n.d.
176.047	12	7	3	1	1	0	177.054	-0.117935	n.d.	n.d.	n.d.	n.d.	n.d.	n.d.	n.d.	n.d.	n/a	n.d.	n.d.	n.d.	n.d.	n.d.	n.d.	n/a	n.d.	n.d.	n.d.	n.d.	n.d.	n.d.	n/a	n.d.	n.d.	n.d.	n.d.	n.d.	n.d.	n/a	n.d.	n.d.	n.d.	n.d.	n.d.	n.d.	n/a	n.d.	n.d.	n.d.	n.d.
176.08	12	11	2	0	1	0	177.087	-0.112262	n.d.	n.d.	n.d.	n.d.	n.d.	n.d.	n.d.	n.d.	n/a	n.d.	n.d.	n.d.	n.d.	n.d.	n.d.	n/a	n.d.	n.d.	n.d.	n.d.	n.d.	n.d.	n/a	n.d.	n.d.	n.d.	n.d.	n.d.	n.d.	n/a	n.d.	n.d.	n.d.	n.d.	n.d.	n.d.	n/a	n.d.	n.d.	n.d.	n.d.
177.014	8	6	4	1	2	0	178.021	0.0654582	n.d.	n.d.	n.d.	n.d.	n.d.	n.d.	n.d.	n.d.	n/a	n.d.	n.d.	n.d.	n.d.	n.d.	n.d.	n/a	n.d.	n.d.	n.d.	n.d.	n.d.	n.d.	n/a	n.d.	n.d.	n.d.	n.d.	n.d.	n.d.	n/a	n.d.	n.d.	n.d.	n.d.	n.d.	n.d.	n/a	n.d.	n.d.	n.d.	n.d.
177.023	10	6	4	1	0	0	178.03	-0.0162296	2561109	3712699	2588736	2317818	1931608	11074899	14682945	11015656	82.3682	4891217	8369686	7759083	7408726	8392713	11472009	26.2988	17527424	22302130	15839131	12297581	16819550	16624384	19.0743	33937568	44030580	29311738	19577838	33440332	21766546	29.4899	36659652	56114232	41386540	50473736	57031872	66271760	21.2279	16931392	16090904	16438085	56395872
177.056	10	10	3	0	0	0	178.063	-0.0200558	n.d.	n.d.	n.d.	n.d.	n.d.	n.d.	n.d.	n.d.	n/a	n.d.	n.d.	n.d.	n.d.	n.d.	n.d.	n/a	n.d.	n.d.	n.d.	n.d.	n.d.	n.d.	n/a	n.d.	n.d.	n.d.	n.d.	n.d.	n.d.	n/a	n.d.	n.d.	n.d.	n.d.	n.d.	n.d.	n/a	n.d.	n.d.	n.d.	n.d.
177.059	14	7	3	1	0	0	178.066	-0.089874	n.d.	n.d.	n.d.	n.d.	n.d.	n.d.	n.d.	n.d.	n/a	n.d.	n.d.	n.d.	n.d.	n.d.	n.d.	n/a	n.d.	n.d.	n.d.	n.d.	n.d.	n.d.	n/a	n.d.	n.d.	n.d.	n.d.	n.d.	n.d.	n/a	n.d.	n.d.	n.d.	n.d.	n.d.	n.d.	n/a	n.d.	n.d.	n.d.	n.d.
177.092	14	11	2	0	0	0	178.099	0.0405947	n.d.	n.d.	n.d.	n.d.	n.d.	n.d.	n.d.	n.d.	n/a	n.d.	n.d.	n.d.	n.d.	n.d.	n.d.	n/a	n.d.	n.d.	n.d.	n.d.	n.d.	n.d.	n/a	n.d.	n.d.	n.d.	n.d.	n.d.	n.d.	n/a	n.d.	1390261	n.d.	2037832	1542270	1737548	53.2283	n.d.	n.d.	n.d.	n.d.
177.129	18	12	1	0	0	0	178.136	0.0834253	n.d.	n.d.	n.d.	n.d.	n.d.	n.d.	n.d.	n.d.	n/a	n.d.	n.d.	n.d.	n.d.	n.d.	n.d.	n/a	n.d.	n.d.	n.d.	n.d.	n.d.	n.d.	n/a	n.d.	n.d.	n.d.	n.d.	n.d.	n.d.	n/a	n.d.	n.d.	n.d.	n.d.	n.d.	n.d.	n/a	n.d.	n.d.	n.d.	n.d.
178.026	10	6	4	1	1	0	179.033	0.0337816	n.d.	n.d.	n.d.	n.d.	n.d.	n.d.	n.d.	n.d.	n/a	n.d.	n.d.	n.d.	n.d.	n.d.	n.d.	n/a	n.d.	n.d.	n.d.	n.d.	n.d.	n.d.	n/a	3188178	4224466	1994601	n.d.	2542776	1372122	55.0513	2875056	4618420	3068782	4082835	4912202	5000845	22.6673	n.d.	n.d.	n.d.	n.d.
178.062	14	7	3	1	1	0	179.07	0.00155563	n.d.	n.d.	n.d.	n.d.	n.d.	n.d.	n.d.	n.d.	n/a	n.d.	n.d.	n.d.	n.d.	n.d.	n.d.	n/a	n.d.	n.d.	n.d.	n.d.	n.d.	n.d.	n/a	n.d.	n.d.	n.d.	n.d.	n.d.	n.d.	n/a	n.d.	n.d.	n.d.	n.d.	n.d.	n.d.	n/a	n.d.	n.d.	n.d.	n.d.
178.095	14	11	2	0	1	0	179.103	-0.0406917	n.d.	n.d.	n.d.	n.d.	n.d.	n.d.	n.d.	n.d.	n/a	n.d.	n.d.	n.d.	n.d.	n.d.	n.d.	n/a	n.d.	n.d.	n.d.	n.d.	n.d.	n.d.	n/a	n.d.	n.d.	n.d.	n.d.	n.d.	n.d.	n/a	n.d.	n.d.	n.d.	n.d.	n.d.	n.d.	n/a	n.d.	n.d.	n.d.	n.d.
179.002	8	5	5	1	0	0	180.009	-0.064692	n.d.	n.d.	n.d.	n.d.	n.d.	n.d.	n.d.	n.d.	n/a	n.d.	n.d.	n.d.	n.d.	n.d.	n.d.	n/a	n.d.	n.d.	n.d.	n.d.	n.d.	n.d.	n/a	n.d.	n.d.	n.d.	n.d.	n.d.	n.d.	n/a	n.d.	n.d.	n.d.	n.d.	n.d.	n.d.	n/a	n.d.	n.d.	n.d.	n.d.
179.017	8	9	2	1	0	0	180.025	-0.0274108	n.d.	n.d.	n.d.	n.d.	n.d.	n.d.	n.d.	n.d.	n/a	n.d.	n.d.	n.d.	n.d.	n.d.	n.d.	n/a	n.d.	n.d.	n.d.	n.d.	n.d.	n.d.	n/a	2288516	1550319	n.d.	1871576	1679651	n.d.	53.3781	2831132	3693103	2205229	5512220	5743570	5744394	36.949	2628974	2865707	2361495	2134070
179.029	10	6	4	1	2	0	180.037	0.034	n.d.	n.d.	n.d.	n.d.	n.d.	n.d.	n.d.	n.d.	n/a	n.d.	n.d.	n.d.	n.d.	n.d.	n.d.	n/a	n.d.	n.d.	n.d.	n.d.	n.d.	n.d.	n/a	n.d.	n.d.	n.d.	n.d.	n.d.	n.d.	n/a	n.d.	n.d.	n.d.	n.d.	n.d.	n.d.	n/a	n.d.	n.d.	n.d.	n.d.
179.035	8	9	4	0	0	0	180.042	0.0527997	2600316	3713291	n.d.	2604275	1766392	n.d.	2051051	2174126	51.8041	2334810	2265901	2698101	2614853	2651406	3382340	14.9208	1431297	1786033	3923984	3588433	1330785	4433554	50.3996	2907027	1563327	2478696	5840743	5718066	3314993	48.3547	2951852	3119935	2117052	2963756	4463330	2774170	25.1226	n.d.	n.d.	n.d.	n.d.
179.038	12	6	4	1	0	0	180.046	0.00970742	n.d.	n.d.	n.d.	n.d.	n.d.	n.d.	n.d.	n.d.	n/a	n.d.	n.d.	n.d.	n.d.	n.d.	n.d.	n/a	1658564	2875188	2046483	n.d.	1664100	n.d.	55.9399	6113302	6351682	3337963	3183210	5494069	2885556	34.9265	17690798	22011714	16734399	11612719	9648613	12492573	30.6025	20311296	16195517	16495146	24133448
179.054	12	10	1	1	0	0	180.061	-0.0287456	n.d.	n.d.	n.d.	n.d.	n.d.	n.d.	n.d.	n.d.	n/a	n.d.	n.d.	n.d.	n.d.	n.d.	n.d.	n/a	n.d.	n.d.	n.d.	n.d.	n.d.	n.d.	n/a	n.d.	n.d.	n.d.	n.d.	n.d.	n.d.	n/a	n.d.	n.d.	n.d.	n.d.	n.d.	n.d.	n/a	n.d.	n.d.	n.d.	n.d.
179.062	10	10	3	0	2	0	180.07	0.00607051	n.d.	n.d.	n.d.	n.d.	n.d.	n.d.	n.d.	n.d.	n/a	n.d.	n.d.	n.d.	n.d.	n.d.	n.d.	n/a	n.d.	n.d.	n.d.	n.d.	n.d.	n.d.	n/a	n.d.	n.d.	n.d.	n.d.	n.d.	n.d.	n/a	n.d.	n.d.	n.d.	n.d.	n.d.	n.d.	n/a	n.d.	n.d.	n.d.	n.d.
179.069	13	8	3	0	0	1	180.076	-0.0420508	n.d.	n.d.	n.d.	n.d.	n.d.	n.d.	n.d.	n.d.	n/a	n.d.	n.d.	n.d.	n.d.	n.d.	n.d.	n/a	n.d.	n.d.	n.d.	n.d.	n.d.	n.d.	n/a	n.d.	n.d.	n.d.	n.d.	n.d.	n.d.	n/a	n.d.	n.d.	n.d.	n.d.	n.d.	n.d.	n/a	n.d.	n.d.	n.d.	n.d.
179.071	12	10	3	0	0	0	180.079	-0.00994017	n.d.	n.d.	n.d.	n.d.	n.d.	n.d.	n.d.	n.d.	n/a	n.d.	n.d.	n.d.	n.d.	n.d.	n.d.	n/a	n.d.	n.d.	n.d.	n.d.	n.d.	n.d.	n/a	n.d.	n.d.	n.d.	n.d.	n.d.	n.d.	n/a	n.d.	n.d.	n.d.	n.d.	n.d.	n.d.	n/a	n.d.	n.d.	n.d.	n.d.
179.099	14	11	2	0	2	0	180.106	-0.026812	n.d.	n.d.	n.d.	n.d.	n.d.	n.d.	n.d.	n.d.	n/a	n.d.	n.d.	n.d.	n.d.	n.d.	n.d.	n/a	n.d.	n.d.	n.d.	n.d.	n.d.	n.d.	n/a	n.d.	n.d.	n.d.	n.d.	n.d.	n.d.	n/a	n.d.	n.d.	n.d.	n.d.	n.d.	n.d.	n/a	n.d.	n.d.	n.d.	n.d.
179.108	16	11	2	0	0	0	180.115	-0.0605501	n.d.	n.d.	n.d.	n.d.	n.d.	n.d.	n.d.	n.d.	n/a	n.d.	n.d.	n.d.	n.d.	n.d.	n.d.	n/a	n.d.	n.d.	n.d.	n.d.	n.d.	n.d.	n/a	n.d.	n.d.	n.d.	n.d.	n.d.	n.d.	n/a	n.d.	n.d.	n.d.	n.d.	n.d.	n.d.	n/a	n.d.	n.d.	n.d.	n.d.
180.005	8	5	5	1	1	0	181.013	-0.103219	n.d.	n.d.	n.d.	n.d.	n.d.	n.d.	n.d.	n.d.	n/a	n.d.	n.d.	n.d.	n.d.	n.d.	n.d.	n/a	n.d.	n.d.	n.d.	n.d.	n.d.	n.d.	n/a	n.d.	n.d.	n.d.	n.d.	n.d.	n.d.	n/a	n.d.	n.d.	n.d.	n.d.	n.d.	n.d.	n/a	n.d.	n.d.	n.d.	n.d.
180.021	8	9	2	1	1	0	181.028	0.0630928	n.d.	n.d.	n.d.	n.d.	n.d.	n.d.	n.d.	n.d.	n/a	n.d.	n.d.	n.d.	n.d.	n.d.	n.d.	n/a	n.d.	n.d.	n.d.	n.d.	n.d.	n.d.	n/a	n.d.	n.d.	n.d.	n.d.	n.d.	n.d.	n/a	n.d.	n.d.	n.d.	n.d.	n.d.	n.d.	n/a	n.d.	n.d.	n.d.	n.d.
180.042	12	6	4	1	1	0	181.049	-0.0651127	n.d.	n.d.	n.d.	n.d.	n.d.	n.d.	n.d.	n.d.	n/a	n.d.	n.d.	n.d.	n.d.	n.d.	n.d.	n/a	n.d.	n.d.	n.d.	n.d.	n.d.	n.d.	n/a	n.d.	n.d.	n.d.	n.d.	n.d.	n.d.	n/a	1469935	2281425	1449104	1397197	n.d.	n.d.	55.3195	1489389	1607964	1684457	2038472
180.075	12	10	3	0	1	0	181.082	-0.0669222	n.d.	n.d.	n.d.	n.d.	n.d.	n.d.	n.d.	n.d.	n/a	n.d.	n.d.	n.d.	n.d.	n.d.	n.d.	n/a	n.d.	n.d.	n.d.	n.d.	n.d.	n.d.	n/a	n.d.	n.d.	n.d.	n.d.	n.d.	n.d.	n/a	n.d.	n.d.	n.d.	n.d.	n.d.	n.d.	n/a	n.d.	n.d.	n.d.	n.d.
180.111	16	11	2	0	1	0	181.118	0.0248513	n.d.	n.d.	n.d.	n.d.	n.d.	n.d.	n.d.	n.d.	n/a	n.d.	n.d.	n.d.	n.d.	n.d.	n.d.	n/a	n.d.	n.d.	n.d.	n.d.	n.d.	n.d.	n/a	n.d.	n.d.	n.d.	n.d.	n.d.	n.d.	n/a	n.d.	n.d.	n.d.	n.d.	n.d.	n.d.	n/a	n.d.	n.d.	n.d.	n.d.
180.963	6	4	4	2	0	0	181.971	0.0648971	n.d.	n.d.	n.d.	n.d.	n.d.	n.d.	n.d.	n.d.	n/a	1457406	2419614	2601049	1670672	2652784	2612440	23.7378	3077338	4117129	3057504	3424013	3619903	3888125	12.1522	3581026	4968162	3938990	2777786	4224497	2503338	25.092	2803053	4014621	3428388	1481319	1331163	2809981	40.0939	1368922	n.d.	n.d.	3344263
181.024	8	9	2	1	2	0	182.031	0.00661791	n.d.	n.d.	n.d.	n.d.	n.d.	n.d.	n.d.	n.d.	n/a	n.d.	n.d.	n.d.	n.d.	n.d.	n.d.	n/a	n.d.	n.d.	n.d.	n.d.	n.d.	n.d.	n/a	n.d.	n.d.	n.d.	n.d.	n.d.	n.d.	n/a	n.d.	n.d.	n.d.	n.d.	n.d.	n.d.	n/a	n.d.	n.d.	n.d.	n.d.
181.033	10	9	2	1	0	0	182.04	0.010197	n.d.	n.d.	n.d.	n.d.	n.d.	n.d.	n.d.	n.d.	n/a	n.d.	n.d.	n.d.	n.d.	n.d.	n.d.	n/a	n.d.	n.d.	n.d.	n.d.	n.d.	n.d.	n/a	n.d.	n.d.	n.d.	n.d.	n.d.	n.d.	n/a	3531691	4021341	3181919	8442727	8693019	11043389	51.2254	3537624	3466107	3902887	2466886
181.051	10	9	4	0	0	0	182.058	-0.0756971	n.d.	n.d.	n.d.	n.d.	n.d.	n.d.	n.d.	n.d.	n/a	n.d.	n.d.	n.d.	n.d.	n.d.	n.d.	n/a	n.d.	n.d.	n.d.	n.d.	n.d.	n.d.	n/a	n.d.	n.d.	n.d.	n.d.	n.d.	n.d.	n/a	n.d.	n.d.	n.d.	n.d.	n.d.	n.d.	n/a	n.d.	n.d.	n.d.	n.d.
181.069	14	10	1	1	0	0	182.077	-0.012868	n.d.	n.d.	n.d.	n.d.	n.d.	n.d.	n.d.	n.d.	n/a	n.d.	n.d.	n.d.	n.d.	n.d.	n.d.	n/a	n.d.	n.d.	n.d.	n.d.	n.d.	n.d.	n/a	n.d.	n.d.	n.d.	n.d.	n.d.	n.d.	n/a	n.d.	n.d.	n.d.	n.d.	n.d.	n.d.	n/a	n.d.	n.d.	n.d.	n.d.
181.078	12	10	3	0	2	0	182.085	-0.109356	n.d.	n.d.	n.d.	n.d.	n.d.	n.d.	n.d.	n.d.	n/a	n.d.	n.d.	n.d.	n.d.	n.d.	n.d.	n/a	n.d.	n.d.	n.d.	n.d.	n.d.	n.d.	n/a	n.d.	n.d.	n.d.	n.d.	n.d.	n.d.	n/a	n.d.	n.d.	n.d.	n.d.	n.d.	n.d.	n/a	n.d.	n.d.	n.d.	n.d.
181.087	14	10	3	0	0	0	182.094	-0.0209844	n.d.	n.d.	n.d.	n.d.	n.d.	n.d.	n.d.	n.d.	n/a	n.d.	n.d.	n.d.	n.d.	n.d.	n.d.	n/a	n.d.	n.d.	n.d.	n.d.	n.d.	n.d.	n/a	n.d.	n.d.	n.d.	n.d.	n.d.	n.d.	n/a	n.d.	n.d.	n.d.	n.d.	n.d.	n.d.	n/a	n.d.	n.d.	n.d.	n.d.
181.114	16	11	2	0	2	0	182.122	-0.0522819	n.d.	n.d.	n.d.	n.d.	n.d.	n.d.	n.d.	n.d.	n/a	n.d.	n.d.	n.d.	n.d.	n.d.	n.d.	n/a	n.d.	n.d.	n.d.	n.d.	n.d.	n.d.	n/a	n.d.	n.d.	n.d.	n.d.	n.d.	n.d.	n/a	n.d.	n.d.	n.d.	n.d.	n.d.	n.d.	n/a	n.d.	n.d.	n.d.	n.d.
181.123	18	11	2	0	0	0	182.131	-0.0161547	n.d.	n.d.	n.d.	n.d.	n.d.	n.d.	n.d.	n.d.	n/a	n.d.	n.d.	n.d.	n.d.	n.d.	n.d.	n/a	n.d.	n.d.	n.d.	n.d.	n.d.	n.d.	n/a	n.d.	n.d.	n.d.	n.d.	n.d.	n.d.	n/a	n.d.	n.d.	n.d.	n.d.	n.d.	n.d.	n/a	n.d.	n.d.	n.d.	n.d.
182.021	6	5	7	0	5	0	183.028	-0.492751	n.d.	n.d.	n.d.	n.d.	n.d.	n.d.	n.d.	n.d.	n/a	n.d.	n.d.	n.d.	n.d.	n.d.	n.d.	n/a	n.d.	n.d.	n.d.	n.d.	n.d.	n.d.	n/a	n.d.	n.d.	n.d.	n.d.	n.d.	n.d.	n/a	n.d.	n.d.	n.d.	n.d.	n.d.	n.d.	n/a	n.d.	n.d.	n.d.	n.d.
182.036	10	9	2	1	1	0	183.044	-0.0644212	n.d.	n.d.	n.d.	n.d.	n.d.	n.d.	n.d.	n.d.	n/a	n.d.	n.d.	n.d.	n.d.	n.d.	n.d.	n/a	n.d.	n.d.	n.d.	n.d.	n.d.	n.d.	n/a	n.d.	n.d.	n.d.	n.d.	n.d.	n.d.	n/a	n.d.	n.d.	n.d.	n.d.	n.d.	n.d.	n/a	n.d.	n.d.	n.d.	n.d.
182.09	14	10	3	0	1	0	183.098	0.0047449	n.d.	n.d.	n.d.	n.d.	n.d.	n.d.	n.d.	n.d.	n/a	n.d.	n.d.	n.d.	n.d.	n.d.	n.d.	n/a	n.d.	n.d.	n.d.	n.d.	n.d.	n.d.	n/a	n.d.	n.d.	n.d.	n.d.	n.d.	n.d.	n/a	n.d.	n.d.	n.d.	n.d.	n.d.	n.d.	n/a	n.d.	n.d.	n.d.	n.d.
182.127	18	11	2	0	1	0	183.134	-0.00364032	n.d.	n.d.	n.d.	n.d.	n.d.	n.d.	n.d.	n.d.	n/a	n.d.	n.d.	n.d.	n.d.	n.d.	n.d.	n/a	n.d.	n.d.	n.d.	n.d.	n.d.	n.d.	n/a	n.d.	n.d.	n.d.	n.d.	n.d.	n.d.	n/a	n.d.	n.d.	n.d.	n.d.	n.d.	n.d.	n/a	n.d.	n.d.	n.d.	n.d.
182.925	4	3	3	3	0	0	183.932	0.0514965	21074356	21354006	16526837	13493201	9694437	26376940	33703716	21070186	36.6544	5634008	6672835	4841074	4533902	5866632	5728930	13.8141	1437736	2238868	2069988	3561984	3422930	2553630	32.1328	2640870	2046397	1726506	1979330	3424744	1949912	27.5602	n.d.	n.d.	n.d.	n.d.	n.d.	n.d.	n/a	1477750	n.d.	n.d.	3907846
182.979	8	4	4	2	0	0	183.986	-0.00193465	1530596	n.d.	1683365	1346304	n.d.	1843868	2492372	1791384	49.901	2096646	2673394	2717217	2055228	2854327	3635666	21.6632	6080728	7744323	6121747	8165426	8290561	7322829	13.4476	15906837	14476014	11509212	4618865	8954650	5076104	46.7895	11363990	14836070	11533294	17991822	13350463	17284940	19.6387	1638311	1820082	1703579	7194935
182.997	8	4	6	1	0	0	184.004	0.0350826	n.d.	n.d.	n.d.	n.d.	n.d.	n.d.	n.d.	n.d.	n/a	n.d.	1689474	n.d.	2065739	2080583	2767202	54.113	n.d.	1844434	n.d.	2605890	2906640	2089948	54.0088	1666916	2600062	n.d.	n.d.	3640874	1955287	58.5018	1370279	1686007	n.d.	1942175	2142032	3014621	49.1419	n.d.	n.d.	n.d.	n.d.
183.012	8	8	3	1	0	0	184.019	-0.00477564	n.d.	n.d.	n.d.	n.d.	n.d.	n.d.	n.d.	n.d.	n/a	n.d.	n.d.	n.d.	n.d.	n.d.	n.d.	n/a	n.d.	n.d.	n.d.	n.d.	n.d.	n.d.	n/a	2614321	1838348	1414778	1749901	n.d.	n.d.	55.6093	5575605	6736773	4459787	5890221	4092511	5089131	18.2616	4555205	3713488	4258873	5887318
183.027	9	6	5	0	0	1	184.035	0.0237123	n.d.	n.d.	n.d.	n.d.	n.d.	n.d.	n.d.	n.d.	n/a	n.d.	n.d.	n.d.	n.d.	n.d.	n.d.	n/a	n.d.	n.d.	n.d.	n.d.	n.d.	n.d.	n/a	n.d.	n.d.	n.d.	n.d.	n.d.	n.d.	n/a	n.d.	n.d.	n.d.	n.d.	n.d.	n.d.	n/a	n.d.	n.d.	n.d.	n.d.
183.033	12	5	5	1	0	0	184.041	0.00969223	68446736	57826936	49790548	59661360	43367748	11260747	11907972	7326919	63.9702	215612208	284834848	242678992	259193328	348371936	367967488	21.0388	484982528	611040640	449493824	594165376	632044864	565919488	13.1498	1283374208	1271054080	998621184	575814528	1158266752	671858112	30.7438	1620426496	2315895296	1500626432	1679540480	1491124864	1800912768	17.7186	291897056	227933536	231522384	1151843712
183.04	10	9	2	1	2	0	184.047	-0.119717	n.d.	n.d.	n.d.	n.d.	n.d.	n.d.	n.d.	n.d.	n/a	n.d.	n.d.	n.d.	n.d.	n.d.	n.d.	n/a	n.d.	n.d.	n.d.	n.d.	n.d.	n.d.	n/a	n.d.	n.d.	n.d.	n.d.	n.d.	n.d.	n/a	n.d.	n.d.	n.d.	n.d.	n.d.	n.d.	n/a	n.d.	n.d.	n.d.	n.d.
183.049	12	9	2	1	0	0	184.056	-0.0187273	n.d.	n.d.	n.d.	n.d.	n.d.	n.d.	n.d.	n.d.	n/a	n.d.	n.d.	n.d.	n.d.	n.d.	n.d.	n/a	n.d.	n.d.	n.d.	n.d.	n.d.	n.d.	n/a	n.d.	n.d.	n.d.	n.d.	n.d.	n.d.	n/a	5359062	6559655	4561962	13658319	11168897	13939597	45.9356	9638118	7875952	8319579	6268791
183.066	12	9	4	0	0	0	184.074	0.0273562	n.d.	n.d.	n.d.	n.d.	n.d.	n.d.	n.d.	n.d.	n/a	n.d.	n.d.	n.d.	n.d.	n.d.	n.d.	n/a	n.d.	n.d.	n.d.	n.d.	n.d.	n.d.	n/a	n.d.	n.d.	n.d.	n.d.	n.d.	n.d.	n/a	n.d.	n.d.	n.d.	n.d.	n.d.	n.d.	n/a	n.d.	n.d.	n.d.	n.d.
183.085	16	10	1	1	0	0	184.092	-0.0362619	n.d.	n.d.	n.d.	n.d.	n.d.	n.d.	n.d.	n.d.	n/a	n.d.	n.d.	n.d.	n.d.	n.d.	n.d.	n/a	n.d.	n.d.	n.d.	n.d.	n.d.	n.d.	n/a	n.d.	n.d.	n.d.	n.d.	n.d.	n.d.	n/a	n.d.	n.d.	n.d.	n.d.	n.d.	n.d.	n/a	n.d.	n.d.	n.d.	n.d.
183.094	14	10	3	0	2	0	184.101	0.09393	n.d.	n.d.	n.d.	n.d.	n.d.	n.d.	n.d.	n.d.	n/a	n.d.	n.d.	n.d.	n.d.	n.d.	n.d.	n/a	n.d.	n.d.	n.d.	n.d.	n.d.	n.d.	n/a	n.d.	n.d.	n.d.	n.d.	n.d.	n.d.	n/a	n.d.	n.d.	n.d.	n.d.	n.d.	n.d.	n/a	n.d.	n.d.	n.d.	n.d.
183.103	16	10	3	0	0	0	184.11	-0.0075586	n.d.	n.d.	n.d.	n.d.	n.d.	n.d.	n.d.	n.d.	n/a	n.d.	n.d.	n.d.	n.d.	n.d.	n.d.	n/a	n.d.	n.d.	n.d.	n.d.	n.d.	n.d.	n/a	n.d.	n.d.	n.d.	n.d.	n.d.	n.d.	n/a	2763144	2408538	1875417	3115011	1862964	1622336	25.7644	3916567	2706592	3175053	4175529
184.015	8	8	3	1	1	0	185.023	-0.0303235	n.d.	n.d.	n.d.	n.d.	n.d.	n.d.	n.d.	n.d.	n/a	n.d.	n.d.	n.d.	n.d.	n.d.	n.d.	n/a	n.d.	n.d.	n.d.	n.d.	n.d.	n.d.	n/a	n.d.	n.d.	n.d.	n.d.	n.d.	n.d.	n/a	n.d.	n.d.	n.d.	n.d.	n.d.	n.d.	n/a	n.d.	n.d.	n.d.	n.d.
184.037	12	5	5	1	1	0	185.044	-0.0211045	4239244	3194118	2590939	3681678	2587194	n.d.	n.d.	n.d.	54.3434	13556381	14341007	12917815	15007044	18535246	20184196	18.5658	29014666	34404560	25685662	33708536	34199700	30247528	11.2509	74481568	66314920	50422696	32560894	56603364	35332392	31.6571	97780320	108143936	78795144	97412216	72295976	84988712	14.9953	14596710	11813604	11730413	63865096
184.052	12	9	2	1	1	0	185.059	0.0296112	n.d.	n.d.	n.d.	n.d.	n.d.	n.d.	n.d.	n.d.	n/a	n.d.	n.d.	n.d.	n.d.	n.d.	n.d.	n/a	n.d.	n.d.	n.d.	n.d.	n.d.	n.d.	n/a	n.d.	n.d.	n.d.	n.d.	n.d.	n.d.	n/a	n.d.	n.d.	n.d.	n.d.	n.d.	n.d.	n/a	n.d.	n.d.	n.d.	n.d.
184.07	12	9	4	0	1	0	185.077	-0.0828328	n.d.	n.d.	n.d.	n.d.	n.d.	n.d.	n.d.	n.d.	n/a	n.d.	n.d.	n.d.	n.d.	n.d.	n.d.	n/a	n.d.	n.d.	n.d.	n.d.	n.d.	n.d.	n/a	n.d.	n.d.	n.d.	n.d.	n.d.	n.d.	n/a	n.d.	n.d.	n.d.	n.d.	n.d.	n.d.	n/a	n.d.	n.d.	n.d.	n.d.
184.106	16	10	3	0	1	0	185.113	-0.0399661	n.d.	n.d.	n.d.	n.d.	n.d.	n.d.	n.d.	n.d.	n/a	n.d.	n.d.	n.d.	n.d.	n.d.	n.d.	n/a	n.d.	n.d.	n.d.	n.d.	n.d.	n.d.	n/a	n.d.	n.d.	n.d.	n.d.	n.d.	n.d.	n/a	n.d.	n.d.	n.d.	n.d.	n.d.	n.d.	n/a	n.d.	n.d.	n.d.	n.d.
184.941	6	3	3	3	0	0	185.948	0.0129177	12528815	12286270	13468938	7671452	5750747	8142797	8724507	6490183	31.5855	5749683	7733929	6677836	3024204	3910244	3436207	37.6376	10647990	12084190	8852392	5058871	5500838	5678207	37.5138	12027564	9996252	8415977	12367370	18606628	14369863	28.2977	16427426	15416464	13780122	4345302	4173957	4496764	61.5337	12598687	12781587	13331254	37923916
184.974	6	7	2	2	0	0	185.981	0.00501152	5340621	5950300	5520936	2054457	2483961	6525930	6749241	6890340	36.3958	2072399	2583238	2947689	2595177	3416961	3254477	17.6154	7006164	7857147	5689285	9383765	8797122	9304476	18.1852	21951176	20872698	16926472	11537959	18786884	12605028	25.0357	23983552	24040622	20461750	30748662	25117092	28114588	14.112	6980541	6638641	6928213	10974828
184.995	10	4	4	2	0	0	186.002	0.0833537	n.d.	n.d.	n.d.	n.d.	n.d.	n.d.	n.d.	n.d.	n/a	n.d.	n.d.	n.d.	n.d.	n.d.	n.d.	n/a	n.d.	n.d.	n.d.	n.d.	n.d.	n.d.	n/a	n.d.	n.d.	n.d.	n.d.	n.d.	n.d.	n/a	n.d.	n.d.	n.d.	n.d.	n.d.	n.d.	n/a	n.d.	n.d.	n.d.	n.d.
185.019	8	8	3	1	2	0	186.026	0.0316941	n.d.	n.d.	n.d.	n.d.	n.d.	n.d.	n.d.	n.d.	n/a	n.d.	n.d.	n.d.	n.d.	n.d.	n.d.	n/a	n.d.	n.d.	n.d.	n.d.	n.d.	n.d.	n/a	n.d.	n.d.	n.d.	n.d.	n.d.	n.d.	n/a	n.d.	n.d.	n.d.	n.d.	n.d.	n.d.	n/a	n.d.	n.d.	n.d.	n.d.
185.025	11	6	3	1	0	1	186.033	0.0356005	n.d.	n.d.	n.d.	n.d.	n.d.	n.d.	n.d.	n.d.	n/a	n.d.	n.d.	n.d.	n.d.	n.d.	n.d.	n/a	n.d.	n.d.	n.d.	n.d.	n.d.	n.d.	n/a	n.d.	n.d.	n.d.	n.d.	n.d.	n.d.	n/a	n.d.	n.d.	n.d.	n.d.	n.d.	n.d.	n/a	n.d.	n.d.	n.d.	n.d.
185.028	10	8	3	1	0	0	186.035	0.0347894	n.d.	n.d.	n.d.	n.d.	n.d.	n.d.	n.d.	n.d.	n/a	n.d.	n.d.	n.d.	n.d.	n.d.	n.d.	n/a	n.d.	n.d.	n.d.	n.d.	n.d.	n.d.	n/a	2406648	1789740	n.d.	1468822	1619701	1459220	45.4726	n.d.	3003106	n.d.	4971561	4513240	4108494	53.9762	4894447	4541282	5421192	4096414
185.034	9	6	5	0	2	1	186.041	-0.0733918	n.d.	n.d.	n.d.	n.d.	n.d.	n.d.	n.d.	n.d.	n/a	n.d.	n.d.	n.d.	n.d.	n.d.	n.d.	n/a	n.d.	n.d.	n.d.	n.d.	n.d.	n.d.	n/a	n.d.	n.d.	n.d.	n.d.	n.d.	n.d.	n/a	n.d.	n.d.	n.d.	n.d.	n.d.	n.d.	n/a	n.d.	n.d.	n.d.	n.d.
185.04	12	5	5	1	2	0	186.047	0.0844142	n.d.	n.d.	n.d.	n.d.	n.d.	n.d.	n.d.	n.d.	n/a	n.d.	n.d.	n.d.	n.d.	n.d.	n.d.	n/a	n.d.	n.d.	n.d.	n.d.	n.d.	n.d.	n/a	n.d.	n.d.	n.d.	n.d.	n.d.	n.d.	n/a	n.d.	2022125	1985520	2684085	1412259	2221658	45.4043	n.d.	n.d.	n.d.	n.d.
185.055	12	9	2	1	2	0	186.063	0.00466888	n.d.	n.d.	n.d.	n.d.	n.d.	n.d.	n.d.	n.d.	n/a	n.d.	n.d.	n.d.	n.d.	n.d.	n.d.	n/a	n.d.	n.d.	n.d.	n.d.	n.d.	n.d.	n/a	n.d.	n.d.	n.d.	n.d.	n.d.	n.d.	n/a	n.d.	n.d.	n.d.	n.d.	n.d.	n.d.	n/a	n.d.	n.d.	n.d.	n.d.
185.064	14	9	2	1	0	0	186.071	0.00834846	n.d.	n.d.	n.d.	n.d.	n.d.	n.d.	n.d.	n.d.	n/a	n.d.	n.d.	n.d.	n.d.	n.d.	n.d.	n/a	n.d.	n.d.	n.d.	n.d.	n.d.	n.d.	n/a	n.d.	n.d.	n.d.	n.d.	n.d.	n.d.	n/a	n.d.	n.d.	n.d.	n.d.	n.d.	n.d.	n/a	4182288	n.d.	3873962	1849792
185.082	14	9	4	0	0	0	186.089	0.0153554	n.d.	n.d.	n.d.	n.d.	n.d.	n.d.	n.d.	n.d.	n/a	n.d.	n.d.	n.d.	n.d.	n.d.	n.d.	n/a	n.d.	n.d.	n.d.	n.d.	n.d.	n.d.	n/a	n.d.	n.d.	n.d.	n.d.	n.d.	n.d.	n/a	1406948	n.d.	1875349	2568157	3097867	2489601	48.2143	2271904	1820051	2116410	2448593
185.097	14	13	1	0	0	0	186.104	-0.025646	n.d.	n.d.	n.d.	n.d.	n.d.	n.d.	n.d.	n.d.	n/a	n.d.	n.d.	n.d.	n.d.	n.d.	n.d.	n/a	n.d.	n.d.	n.d.	n.d.	n.d.	n.d.	n/a	n.d.	n.d.	n.d.	n.d.	n.d.	n.d.	n/a	n.d.	n.d.	n.d.	n.d.	n.d.	n.d.	n/a	n.d.	n.d.	n.d.	n.d.
185.109	16	10	3	0	2	0	186.117	-0.112976	n.d.	n.d.	n.d.	n.d.	n.d.	n.d.	n.d.	n.d.	n/a	n.d.	n.d.	n.d.	n.d.	n.d.	n.d.	n/a	n.d.	n.d.	n.d.	n.d.	n.d.	n.d.	n/a	n.d.	n.d.	n.d.	n.d.	n.d.	n.d.	n/a	n.d.	n.d.	n.d.	n.d.	n.d.	n.d.	n/a	n.d.	n.d.	n.d.	n.d.
185.118	18	10	3	0	0	0	186.126	-0.0113387	n.d.	n.d.	n.d.	n.d.	n.d.	n.d.	n.d.	n.d.	n/a	n.d.	1369093	n.d.	2017125	1679487	1329103	53.9157	n.d.	1821560	1528002	2033370	1334848	1773595	43.2516	n.d.	n.d.	n.d.	n.d.	n.d.	n.d.	n/a	2744390	2173879	1798325	3718015	2169646	3018276	26.9124	n.d.	n.d.	n.d.	n.d.
185.977	6	7	2	2	1	0	186.984	0.0361335	n.d.	n.d.	n.d.	n.d.	n.d.	n.d.	n.d.	n.d.	n/a	n.d.	n.d.	n.d.	n.d.	n.d.	n.d.	n/a	n.d.	n.d.	n.d.	n.d.	n.d.	n.d.	n/a	1682349	2260235	1675080	n.d.	1959778	1431645	43.7561	1540831	3017053	1841188	2862260	2587105	2988621	25.541	n.d.	n.d.	n.d.	n.d.
186.022	8	8	3	1	3	0	187.029	-0.0353721	n.d.	n.d.	n.d.	n.d.	n.d.	n.d.	n.d.	n.d.	n/a	n.d.	n.d.	n.d.	n.d.	n.d.	n.d.	n/a	n.d.	n.d.	n.d.	n.d.	n.d.	n.d.	n/a	n.d.	n.d.	n.d.	n.d.	n.d.	n.d.	n/a	n.d.	n.d.	n.d.	n.d.	n.d.	n.d.	n/a	n.d.	n.d.	n.d.	n.d.
186.031	10	8	3	1	1	0	187.038	-0.0818519	n.d.	n.d.	n.d.	n.d.	n.d.	n.d.	n.d.	n.d.	n/a	n.d.	n.d.	n.d.	n.d.	n.d.	n.d.	n/a	n.d.	n.d.	n.d.	n.d.	n.d.	n.d.	n/a	n.d.	n.d.	n.d.	n.d.	n.d.	n.d.	n/a	n.d.	n.d.	n.d.	n.d.	n.d.	n.d.	n/a	n.d.	n.d.	n.d.	n.d.
186.068	14	9	2	1	1	0	187.075	-0.00462735	n.d.	n.d.	n.d.	n.d.	n.d.	n.d.	n.d.	n.d.	n/a	n.d.	n.d.	n.d.	n.d.	n.d.	n.d.	n/a	n.d.	n.d.	n.d.	n.d.	n.d.	n.d.	n/a	n.d.	n.d.	n.d.	n.d.	n.d.	n.d.	n/a	n.d.	n.d.	n.d.	n.d.	n.d.	n.d.	n/a	n.d.	n.d.	n.d.	n.d.
186.085	14	9	4	0	1	0	187.093	-0.0673025	n.d.	n.d.	n.d.	n.d.	n.d.	n.d.	n.d.	n.d.	n/a	n.d.	n.d.	n.d.	n.d.	n.d.	n.d.	n/a	n.d.	n.d.	n.d.	n.d.	n.d.	n.d.	n/a	n.d.	n.d.	n.d.	n.d.	n.d.	n.d.	n/a	n.d.	n.d.	n.d.	n.d.	n.d.	n.d.	n/a	n.d.	n.d.	n.d.	n.d.
186.101	14	13	1	0	1	0	187.108	-0.0560826	n.d.	n.d.	n.d.	n.d.	n.d.	n.d.	n.d.	n.d.	n/a	n.d.	n.d.	n.d.	n.d.	n.d.	n.d.	n/a	n.d.	n.d.	n.d.	n.d.	n.d.	n.d.	n/a	n.d.	n.d.	n.d.	n.d.	n.d.	n.d.	n/a	n.d.	n.d.	n.d.	n.d.	n.d.	n.d.	n/a	n.d.	n.d.	n.d.	n.d.
186.989	8	7	2	2	0	0	187.997	-0.0324671	n.d.	n.d.	n.d.	n.d.	n.d.	n.d.	n.d.	n.d.	n/a	n.d.	n.d.	n.d.	n.d.	n.d.	n.d.	n/a	n.d.	n.d.	n.d.	n.d.	n.d.	n.d.	n/a	3382427	3028262	2267473	1554554	2523532	1712862	29.7808	7169800	6247958	5690266	10861436	9265959	10928137	27.6283	3052796	3086169	3910327	5547461
187.005	9	5	4	1	0	1	188.012	0.0352237	n.d.	n.d.	n.d.	n.d.	n.d.	n.d.	n.d.	n.d.	n/a	n.d.	n.d.	n.d.	n.d.	n.d.	n.d.	n/a	n.d.	n.d.	n.d.	n.d.	n.d.	n.d.	n/a	n.d.	n.d.	n.d.	n.d.	n.d.	n.d.	n/a	n.d.	n.d.	n.d.	n.d.	n.d.	n.d.	n/a	n.d.	n.d.	n.d.	n.d.
187.007	8	7	4	1	0	0	188.014	-0.032448	n.d.	n.d.	n.d.	n.d.	n.d.	n.d.	n.d.	n.d.	n/a	n.d.	n.d.	n.d.	n.d.	n.d.	n.d.	n/a	n.d.	n.d.	n.d.	n.d.	n.d.	n.d.	n/a	n.d.	n.d.	n.d.	n.d.	n.d.	n.d.	n/a	3275545	3560102	1935530	6509454	5899064	6948379	43.4409	n.d.	n.d.	n.d.	n.d.
187.026	12	8	1	2	0	0	188.033	0.0788822	n.d.	n.d.	n.d.	n.d.	n.d.	n.d.	n.d.	n.d.	n/a	n.d.	n.d.	n.d.	n.d.	n.d.	n.d.	n/a	n.d.	n.d.	n.d.	n.d.	n.d.	n.d.	n/a	n.d.	n.d.	n.d.	n.d.	n.d.	n.d.	n/a	n.d.	n.d.	n.d.	n.d.	n.d.	n.d.	n/a	n.d.	n.d.	n.d.	n.d.
187.034	10	8	3	1	2	0	188.042	-0.0690407	n.d.	n.d.	n.d.	n.d.	n.d.	n.d.	n.d.	n.d.	n/a	n.d.	n.d.	n.d.	n.d.	n.d.	n.d.	n/a	n.d.	n.d.	n.d.	n.d.	n.d.	n.d.	n/a	n.d.	n.d.	n.d.	n.d.	n.d.	n.d.	n/a	n.d.	n.d.	n.d.	n.d.	n.d.	n.d.	n/a	n.d.	n.d.	n.d.	n.d.
187.043	12	8	3	1	0	0	188.051	0.00198884	n.d.	n.d.	n.d.	n.d.	n.d.	n.d.	n.d.	n.d.	n/a	n.d.	n.d.	n.d.	n.d.	n.d.	n.d.	n/a	n.d.	n.d.	n.d.	n.d.	n.d.	n.d.	n/a	4493771	4869719	3422595	1926953	2536638	1505422	43.8891	6754619	8775241	6008266	10528176	8552283	9676861	20.4892	5865774	4949899	5788907	7152631
187.061	12	8	5	0	0	0	188.068	-0.049433	n.d.	n.d.	n.d.	n.d.	n.d.	n.d.	n.d.	n.d.	n/a	n.d.	n.d.	n.d.	n.d.	n.d.	n.d.	n/a	n.d.	n.d.	n.d.	n.d.	n.d.	n.d.	n/a	n.d.	n.d.	n.d.	n.d.	n.d.	n.d.	n/a	n.d.	n.d.	n.d.	n.d.	n.d.	n.d.	n/a	n.d.	n.d.	n.d.	n.d.
187.071	14	9	2	1	2	0	188.078	-0.0357672	n.d.	n.d.	n.d.	n.d.	n.d.	n.d.	n.d.	n.d.	n/a	n.d.	n.d.	n.d.	n.d.	n.d.	n.d.	n/a	n.d.	n.d.	n.d.	n.d.	n.d.	n.d.	n/a	n.d.	n.d.	n.d.	n.d.	n.d.	n.d.	n/a	n.d.	n.d.	n.d.	n.d.	n.d.	n.d.	n/a	n.d.	n.d.	n.d.	n.d.
187.076	12	12	2	0	0	0	188.084	-0.0325001	n.d.	n.d.	n.d.	n.d.	n.d.	n.d.	n.d.	n.d.	n/a	n.d.	n.d.	n.d.	n.d.	n.d.	n.d.	n/a	n.d.	n.d.	n.d.	n.d.	n.d.	n.d.	n/a	n.d.	n.d.	n.d.	n.d.	n.d.	n.d.	n/a	n.d.	n.d.	n.d.	n.d.	n.d.	n.d.	n/a	n.d.	n.d.	n.d.	n.d.
187.08	16	9	2	1	0	0	188.087	-0.0105837	n.d.	n.d.	n.d.	n.d.	n.d.	n.d.	n.d.	n.d.	n/a	n.d.	n.d.	n.d.	n.d.	n.d.	n.d.	n/a	n.d.	n.d.	n.d.	n.d.	n.d.	n.d.	n/a	n.d.	n.d.	n.d.	n.d.	n.d.	n.d.	n/a	n.d.	n.d.	n.d.	n.d.	n.d.	n.d.	n/a	n.d.	n.d.	n.d.	n.d.
187.089	14	9	4	0	2	0	188.096	-0.0198034	n.d.	n.d.	n.d.	n.d.	n.d.	n.d.	n.d.	n.d.	n/a	n.d.	n.d.	n.d.	n.d.	n.d.	n.d.	n/a	n.d.	n.d.	n.d.	n.d.	n.d.	n.d.	n/a	n.d.	n.d.	n.d.	n.d.	n.d.	n.d.	n/a	n.d.	n.d.	n.d.	n.d.	n.d.	n.d.	n/a	n.d.	n.d.	n.d.	n.d.
187.098	16	9	4	0	0	0	188.105	-0.0409145	n.d.	n.d.	n.d.	n.d.	n.d.	n.d.	n.d.	n.d.	n/a	n.d.	n.d.	n.d.	n.d.	n.d.	n.d.	n/a	n.d.	n.d.	n.d.	n.d.	n.d.	n.d.	n/a	n.d.	n.d.	n.d.	n.d.	n.d.	n.d.	n/a	2071789	3023228	1425657	3569636	1480207	1994864	38.0873	1864288	1819964	2024093	2150698
187.113	16	13	1	0	0	0	188.12	-0.0612732	n.d.	n.d.	n.d.	n.d.	n.d.	n.d.	n.d.	n.d.	n/a	n.d.	n.d.	n.d.	n.d.	n.d.	n.d.	n/a	n.d.	n.d.	n.d.	n.d.	n.d.	n.d.	n/a	n.d.	n.d.	n.d.	n.d.	n.d.	n.d.	n/a	n.d.	n.d.	n.d.	n.d.	n.d.	n.d.	n/a	n.d.	n.d.	n.d.	n.d.
187.993	8	7	2	2	1	0	189	0.0542468	n.d.	n.d.	n.d.	n.d.	n.d.	n.d.	n.d.	n.d.	n/a	n.d.	n.d.	n.d.	n.d.	n.d.	n.d.	n/a	n.d.	n.d.	n.d.	n.d.	n.d.	n.d.	n/a	n.d.	n.d.	n.d.	n.d.	n.d.	n.d.	n/a	n.d.	n.d.	n.d.	n.d.	n.d.	n.d.	n/a	n.d.	n.d.	n.d.	n.d.
188.01	8	7	4	1	1	0	189.018	-0.124828	n.d.	n.d.	n.d.	n.d.	n.d.	n.d.	n.d.	n.d.	n/a	n.d.	n.d.	n.d.	n.d.	n.d.	n.d.	n/a	n.d.	n.d.	n.d.	n.d.	n.d.	n.d.	n/a	n.d.	n.d.	n.d.	n.d.	n.d.	n.d.	n/a	n.d.	n.d.	n.d.	n.d.	n.d.	n.d.	n/a	n.d.	n.d.	n.d.	n.d.
188.038	10	8	3	1	3	0	189.045	-0.0261277	n.d.	n.d.	n.d.	n.d.	n.d.	n.d.	n.d.	n.d.	n/a	n.d.	n.d.	n.d.	n.d.	n.d.	n.d.	n/a	n.d.	n.d.	n.d.	n.d.	n.d.	n.d.	n/a	n.d.	n.d.	n.d.	n.d.	n.d.	n.d.	n/a	n.d.	n.d.	n.d.	n.d.	n.d.	n.d.	n/a	n.d.	n.d.	n.d.	n.d.
188.047	12	8	3	1	1	0	189.054	-0.121528	n.d.	n.d.	n.d.	n.d.	n.d.	n.d.	n.d.	n.d.	n/a	n.d.	n.d.	n.d.	n.d.	n.d.	n.d.	n/a	n.d.	n.d.	n.d.	n.d.	n.d.	n.d.	n/a	n.d.	n.d.	n.d.	n.d.	n.d.	n.d.	n/a	n.d.	n.d.	n.d.	n.d.	n.d.	n.d.	n/a	n.d.	n.d.	n.d.	n.d.
188.068	12	5	7	0	5	0	189.075	-0.383266	n.d.	n.d.	n.d.	n.d.	n.d.	n.d.	n.d.	n.d.	n/a	n.d.	n.d.	n.d.	n.d.	n.d.	n.d.	n/a	n.d.	n.d.	n.d.	n.d.	n.d.	n.d.	n/a	n.d.	n.d.	n.d.	n.d.	n.d.	n.d.	n/a	n.d.	n.d.	n.d.	n.d.	n.d.	n.d.	n/a	n.d.	n.d.	n.d.	n.d.
188.083	16	9	2	1	1	0	189.09	-0.0975366	n.d.	n.d.	n.d.	n.d.	n.d.	n.d.	n.d.	n.d.	n/a	n.d.	n.d.	n.d.	n.d.	n.d.	n.d.	n/a	n.d.	n.d.	n.d.	n.d.	n.d.	n.d.	n/a	n.d.	n.d.	n.d.	n.d.	n.d.	n.d.	n/a	n.d.	n.d.	n.d.	n.d.	n.d.	n.d.	n/a	n.d.	n.d.	n.d.	n.d.
188.101	16	9	4	0	1	0	189.108	0.0350184	n.d.	n.d.	n.d.	n.d.	n.d.	n.d.	n.d.	n.d.	n/a	n.d.	n.d.	n.d.	n.d.	n.d.	n.d.	n/a	n.d.	n.d.	n.d.	n.d.	n.d.	n.d.	n/a	n.d.	n.d.	n.d.	n.d.	n.d.	n.d.	n/a	n.d.	n.d.	n.d.	n.d.	n.d.	n.d.	n/a	n.d.	n.d.	n.d.	n.d.
188.116	16	13	1	0	1	0	189.123	-0.075145	n.d.	n.d.	n.d.	n.d.	n.d.	n.d.	n.d.	n.d.	n/a	n.d.	n.d.	n.d.	n.d.	n.d.	n.d.	n/a	n.d.	n.d.	n.d.	n.d.	n.d.	n.d.	n/a	n.d.	n.d.	n.d.	n.d.	n.d.	n.d.	n/a	n.d.	n.d.	n.d.	n.d.	n.d.	n.d.	n/a	n.d.	n.d.	n.d.	n.d.
188.969	6	6	3	2	0	0	189.976	0.00606979	2113727	1713640	1704389	n.d.	n.d.	n.d.	2219160	1898528	52.5495	1808127	2137480	2405654	5361629	5696056	6525918	52.494	6016483	6458242	4524613	9586101	9994595	7891286	28.8235	11268178	11519027	8001401	3936177	6236343	4368186	43.7769	7074353	7347036	6032991	11815651	10041482	11354968	27.2867	n.d.	n.d.	n.d.	n.d.
188.984	7	4	5	1	0	1	189.991	0.016684	4050892	2379702	2615123	2332502	n.d.	1785517	2114469	n.d.	53.1739	2321293	3218581	2171172	3369450	3329093	4317676	25.1797	2829552	3606927	2254291	4161220	3420784	4446564	23.6648	6473312	5225025	3974535	2422718	3695045	3576392	33.5626	7167552	6910315	5553260	6343410	3760792	5838439	20.6835	2384948	1981950	n.d.	5810450
189.005	10	7	2	2	0	0	190.012	-0.0410042	n.d.	n.d.	n.d.	n.d.	n.d.	n.d.	n.d.	n.d.	n/a	n.d.	n.d.	n.d.	n.d.	n.d.	n.d.	n/a	n.d.	n.d.	n.d.	n.d.	n.d.	n.d.	n/a	n.d.	n.d.	n.d.	n.d.	n.d.	n.d.	n/a	4505939	4201086	3382655	9291526	6244013	7852411	39.0067	4897864	4305041	3377447	4959013
189.014	8	7	4	1	2	0	190.021	0.199218	n.d.	n.d.	n.d.	n.d.	n.d.	n.d.	n.d.	n.d.	n/a	n.d.	n.d.	n.d.	n.d.	n.d.	n.d.	n/a	n.d.	n.d.	n.d.	n.d.	n.d.	n.d.	n/a	n.d.	n.d.	n.d.	n.d.	n.d.	n.d.	n/a	n.d.	n.d.	n.d.	n.d.	n.d.	n.d.	n/a	n.d.	n.d.	n.d.	n.d.
189.023	10	7	4	1	0	0	190.03	0.0302768	7845615	8356314	9290102	3013496	n.d.	5455824	7020104	4005072	48.8118	n.d.	n.d.	n.d.	n.d.	n.d.	n.d.	n/a	4693779	5463985	3508340	2503783	4782738	1661574	39.1126	9630849	10789988	7744939	7427552	13322473	7217258	25.6326	56579172	60544912	47760016	126793496	97089728	120878472	40.6896	344282208	266637984	278009408	98652984
189.05	12	8	3	1	2	0	190.057	-0.138836	n.d.	n.d.	n.d.	n.d.	n.d.	n.d.	n.d.	n.d.	n/a	n.d.	n.d.	n.d.	n.d.	n.d.	n.d.	n/a	n.d.	n.d.	n.d.	n.d.	n.d.	n.d.	n/a	n.d.	n.d.	n.d.	n.d.	n.d.	n.d.	n/a	n.d.	n.d.	n.d.	n.d.	n.d.	n.d.	n/a	n.d.	n.d.	n.d.	n.d.
189.056	10	11	3	0	0	0	190.063	-0.00987011	n.d.	n.d.	n.d.	n.d.	n.d.	n.d.	n.d.	n.d.	n/a	n.d.	n.d.	n.d.	n.d.	n.d.	n.d.	n/a	n.d.	n.d.	n.d.	n.d.	n.d.	n.d.	n/a	n.d.	n.d.	n.d.	n.d.	n.d.	n.d.	n/a	n.d.	n.d.	n.d.	n.d.	n.d.	n.d.	n/a	n.d.	n.d.	n.d.	n.d.
189.059	14	8	3	1	0	0	190.066	0.00713534	n.d.	n.d.	n.d.	n.d.	n.d.	n.d.	n.d.	n.d.	n/a	n.d.	n.d.	n.d.	n.d.	n.d.	n.d.	n/a	n.d.	n.d.	n.d.	n.d.	n.d.	n.d.	n/a	n.d.	n.d.	n.d.	n.d.	n.d.	n.d.	n/a	4710021	4899249	3592110	3764794	2575456	3412910	22.5651	16368762	13827779	13498970	14325592
189.068	12	8	5	0	2	0	190.075	0.0366006	n.d.	n.d.	n.d.	n.d.	n.d.	n.d.	n.d.	n.d.	n/a	n.d.	n.d.	n.d.	n.d.	n.d.	n.d.	n/a	n.d.	n.d.	n.d.	n.d.	n.d.	n.d.	n/a	n.d.	n.d.	n.d.	n.d.	n.d.	n.d.	n/a	n.d.	n.d.	n.d.	n.d.	n.d.	n.d.	n/a	n.d.	n.d.	n.d.	n.d.
189.077	14	8	5	0	0	0	190.084	0.0086843	n.d.	n.d.	n.d.	n.d.	n.d.	n.d.	n.d.	n.d.	n/a	n.d.	n.d.	n.d.	n.d.	n.d.	n.d.	n/a	n.d.	n.d.	n.d.	n.d.	n.d.	n.d.	n/a	n.d.	n.d.	n.d.	n.d.	n.d.	n.d.	n/a	n.d.	n.d.	n.d.	n.d.	n.d.	n.d.	n/a	n.d.	n.d.	n.d.	n.d.
189.087	16	9	2	1	2	0	190.094	-0.102963	n.d.	n.d.	n.d.	n.d.	n.d.	n.d.	n.d.	n.d.	n/a	n.d.	n.d.	n.d.	n.d.	n.d.	n.d.	n/a	n.d.	n.d.	n.d.	n.d.	n.d.	n.d.	n/a	n.d.	n.d.	n.d.	n.d.	n.d.	n.d.	n/a	n.d.	n.d.	n.d.	n.d.	n.d.	n.d.	n/a	n.d.	n.d.	n.d.	n.d.
189.092	14	12	2	0	0	0	190.099	-0.0599179	n.d.	n.d.	n.d.	n.d.	n.d.	n.d.	n.d.	n.d.	n/a	n.d.	n.d.	n.d.	n.d.	n.d.	n.d.	n/a	n.d.	n.d.	n.d.	n.d.	n.d.	n.d.	n/a	n.d.	n.d.	n.d.	n.d.	n.d.	n.d.	n/a	n.d.	n.d.	n.d.	n.d.	n.d.	n.d.	n/a	n.d.	n.d.	n.d.	n.d.
189.095	18	9	2	1	0	0	190.103	-0.0400856	n.d.	n.d.	n.d.	n.d.	n.d.	n.d.	n.d.	n.d.	n/a	n.d.	n.d.	n.d.	n.d.	n.d.	n.d.	n/a	n.d.	n.d.	n.d.	n.d.	n.d.	n.d.	n/a	n.d.	n.d.	n.d.	n.d.	n.d.	n.d.	n/a	n.d.	n.d.	n.d.	n.d.	n.d.	n.d.	n/a	n.d.	n.d.	n.d.	n.d.
189.104	16	9	4	0	2	0	190.112	-0.090696	n.d.	n.d.	n.d.	n.d.	n.d.	n.d.	n.d.	n.d.	n/a	n.d.	n.d.	n.d.	n.d.	n.d.	n.d.	n/a	n.d.	n.d.	n.d.	n.d.	n.d.	n.d.	n/a	n.d.	n.d.	n.d.	n.d.	n.d.	n.d.	n/a	n.d.	n.d.	n.d.	n.d.	n.d.	n.d.	n/a	n.d.	n.d.	n.d.	n.d.
189.113	18	9	4	0	0	0	190.121	-0.0453696	n.d.	n.d.	n.d.	n.d.	n.d.	n.d.	n.d.	n.d.	n/a	n.d.	n.d.	n.d.	n.d.	n.d.	n.d.	n/a	n.d.	n.d.	n.d.	n.d.	n.d.	n.d.	n/a	n.d.	n.d.	n.d.	n.d.	n.d.	n.d.	n/a	n.d.	n.d.	n.d.	n.d.	n.d.	n.d.	n/a	n.d.	n.d.	n.d.	n.d.
189.128	18	13	1	0	0	0	190.136	-0.0866078	n.d.	n.d.	n.d.	n.d.	n.d.	n.d.	n.d.	n.d.	n/a	n.d.	n.d.	n.d.	n.d.	n.d.	n.d.	n/a	n.d.	n.d.	n.d.	n.d.	n.d.	n.d.	n/a	n.d.	n.d.	n.d.	n.d.	n.d.	n.d.	n/a	n.d.	n.d.	n.d.	n.d.	n.d.	n.d.	n/a	n.d.	n.d.	n.d.	n.d.
190.008	10	7	2	2	1	0	191.016	-0.0202465	n.d.	n.d.	n.d.	n.d.	n.d.	n.d.	n.d.	n.d.	n/a	n.d.	n.d.	n.d.	n.d.	n.d.	n.d.	n/a	n.d.	n.d.	n.d.	n.d.	n.d.	n.d.	n/a	n.d.	n.d.	n.d.	n.d.	n.d.	n.d.	n/a	n.d.	n.d.	n.d.	n.d.	n.d.	n.d.	n/a	n.d.	n.d.	n.d.	n.d.
190.026	10	7	4	1	1	0	191.033	-0.0194026	n.d.	n.d.	n.d.	n.d.	n.d.	n.d.	n.d.	n.d.	n/a	n.d.	n.d.	n.d.	n.d.	n.d.	n.d.	n/a	n.d.	n.d.	n.d.	n.d.	n.d.	n.d.	n/a	n.d.	n.d.	n.d.	n.d.	n.d.	n.d.	n/a	3667715	6293821	3946234	8665814	9708666	11020606	42.4463	26023934	24684092	27441644	7521507
190.059	10	11	3	0	1	0	191.066	-0.0311114	n.d.	n.d.	n.d.	n.d.	n.d.	n.d.	n.d.	n.d.	n/a	n.d.	n.d.	n.d.	n.d.	n.d.	n.d.	n/a	n.d.	n.d.	n.d.	n.d.	n.d.	n.d.	n/a	n.d.	n.d.	n.d.	n.d.	n.d.	n.d.	n/a	n.d.	n.d.	n.d.	n.d.	n.d.	n.d.	n/a	n.d.	n.d.	n.d.	n.d.
190.062	14	8	3	1	1	0	191.07	-0.0683197	n.d.	n.d.	n.d.	n.d.	n.d.	n.d.	n.d.	n.d.	n/a	n.d.	n.d.	n.d.	n.d.	n.d.	n.d.	n/a	n.d.	n.d.	n.d.	n.d.	n.d.	n.d.	n/a	n.d.	n.d.	n.d.	n.d.	n.d.	n.d.	n/a	n.d.	n.d.	n.d.	n.d.	n.d.	n.d.	n/a	n.d.	n.d.	n.d.	n.d.
190.095	14	12	2	0	1	0	191.103	-0.0880295	n.d.	n.d.	n.d.	n.d.	n.d.	n.d.	n.d.	n.d.	n/a	n.d.	n.d.	n.d.	n.d.	n.d.	n.d.	n/a	n.d.	n.d.	n.d.	n.d.	n.d.	n.d.	n/a	n.d.	n.d.	n.d.	n.d.	n.d.	n.d.	n/a	n.d.	n.d.	n.d.	n.d.	n.d.	n.d.	n/a	n.d.	n.d.	n.d.	n.d.
190.132	18	13	1	0	1	0	191.139	0.0206173	n.d.	n.d.	n.d.	n.d.	n.d.	n.d.	n.d.	n.d.	n/a	n.d.	n.d.	n.d.	n.d.	n.d.	n.d.	n/a	n.d.	n.d.	n.d.	n.d.	n.d.	n.d.	n/a	n.d.	n.d.	n.d.	n.d.	n.d.	n.d.	n/a	n.d.	n.d.	n.d.	n.d.	n.d.	n.d.	n/a	n.d.	n.d.	n.d.	n.d.
190.948	4	5	4	2	0	0	191.955	-0.00408489	1882277	2152188	2191421	n.d.	n.d.	n.d.	1374703	1637231	53.6608	2817092	4658515	3608282	3835011	4947204	n.d.	45.1108	4376273	5650479	3323122	2896591	2670367	3021854	31.3211	n.d.	2382267	2197913	6633058	12670940	7315216	73.9055	1505236	n.d.	n.d.	6189125	5178342	5024162	62.6171	n.d.	n.d.	n.d.	n.d.
190.984	8	6	3	2	0	0	191.991	-0.0512765	3651269	4538845	3401565	n.d.	2581733	n.d.	4928783	3099279	50.5122	8864868	12086131	9860601	12994722	21536548	20900082	38.3272	32807666	43862096	28325392	45140720	53749824	46004796	22.4772	116094760	132234072	99728568	46057088	96865280	56383792	36.8755	98360184	153829056	99580216	172449376	179576848	208985280	29.4765	13209465	14225840	15336824	25938532
191.002	8	6	5	1	0	0	192.009	0.0107067	n.d.	n.d.	n.d.	n.d.	n.d.	n.d.	n.d.	n.d.	n/a	2232819	3817347	2686473	1626161	2695347	2772738	27.3444	2452738	4402526	3478048	3933440	5455439	3581005	25.8653	5054261	6380396	4448459	2118289	6741519	2968384	39.6934	3215494	6000334	3470155	4295289	4981785	4279253	23.2911	n.d.	n.d.	n.d.	n.d.
191.021	12	7	2	2	0	0	192.028	-0.0787193	n.d.	n.d.	n.d.	n.d.	n.d.	n.d.	n.d.	n.d.	n/a	n.d.	n.d.	n.d.	n.d.	n.d.	n.d.	n/a	n.d.	n.d.	n.d.	n.d.	n.d.	n.d.	n/a	n.d.	n.d.	n.d.	n.d.	n.d.	n.d.	n/a	1572247	1653984	n.d.	3519370	3512619	2828390	52.3551	4357787	4741329	5011099	2942086
191.029	10	7	4	1	2	0	192.037	0.0364761	n.d.	n.d.	n.d.	n.d.	n.d.	n.d.	n.d.	n.d.	n/a	n.d.	n.d.	n.d.	n.d.	n.d.	n.d.	n/a	n.d.	n.d.	n.d.	n.d.	n.d.	n.d.	n/a	n.d.	n.d.	n.d.	n.d.	n.d.	n.d.	n/a	n.d.	n.d.	n.d.	n.d.	n.d.	n.d.	n/a	n.d.	n.d.	n.d.	n.d.
191.033	9	8	4	0	0	1	192.04	-0.0136678	n.d.	n.d.	n.d.	n.d.	n.d.	n.d.	n.d.	n.d.	n/a	n.d.	n.d.	n.d.	n.d.	n.d.	n.d.	n/a	n.d.	n.d.	n.d.	n.d.	n.d.	n.d.	n/a	n.d.	n.d.	n.d.	n.d.	n.d.	n.d.	n/a	n.d.	n.d.	n.d.	n.d.	n.d.	n.d.	n/a	n.d.	n.d.	n.d.	n.d.
191.038	12	7	4	1	0	0	192.046	0.0339461	n.d.	n.d.	n.d.	n.d.	n.d.	n.d.	n.d.	n.d.	n/a	n.d.	n.d.	n.d.	n.d.	n.d.	n.d.	n/a	n.d.	n.d.	n.d.	n.d.	n.d.	n.d.	n/a	5170004	5914509	4315628	1999792	4206384	2377824	38.4453	9929640	14363376	8826219	17060506	16183356	18587894	27.9854	9472939	10644962	10811819	7989911
191.054	12	11	1	1	0	0	192.061	-0.0833483	n.d.	n.d.	n.d.	n.d.	n.d.	n.d.	n.d.	n.d.	n/a	n.d.	n.d.	n.d.	n.d.	n.d.	n.d.	n/a	n.d.	n.d.	n.d.	n.d.	n.d.	n.d.	n/a	n.d.	n.d.	n.d.	n.d.	n.d.	n.d.	n/a	n.d.	n.d.	n.d.	n.d.	n.d.	n.d.	n/a	n.d.	n.d.	n.d.	n.d.
191.071	12	11	3	0	0	0	192.079	0.00162766	n.d.	n.d.	n.d.	n.d.	n.d.	n.d.	n.d.	n.d.	n/a	n.d.	n.d.	n.d.	n.d.	n.d.	n.d.	n/a	n.d.	n.d.	n.d.	n.d.	n.d.	n.d.	n/a	n.d.	n.d.	n.d.	n.d.	n.d.	n.d.	n/a	1534406	4081167	2478983	4004282	2772571	4461334	35.3535	2372170	1496896	1983307	1521334
191.075	16	8	3	1	0	0	192.082	-0.0445532	n.d.	n.d.	n.d.	n.d.	n.d.	n.d.	n.d.	n.d.	n/a	n.d.	n.d.	n.d.	n.d.	n.d.	n.d.	n/a	n.d.	n.d.	n.d.	n.d.	n.d.	n.d.	n/a	n.d.	n.d.	n.d.	n.d.	n.d.	n.d.	n/a	n.d.	n.d.	n.d.	n.d.	n.d.	n.d.	n/a	n.d.	n.d.	n.d.	n.d.
191.084	14	8	5	0	2	0	192.091	-0.0180811	n.d.	n.d.	n.d.	n.d.	n.d.	n.d.	n.d.	n.d.	n/a	n.d.	n.d.	n.d.	n.d.	n.d.	n.d.	n/a	n.d.	n.d.	n.d.	n.d.	n.d.	n.d.	n/a	n.d.	n.d.	n.d.	n.d.	n.d.	n.d.	n/a	n.d.	n.d.	n.d.	n.d.	n.d.	n.d.	n/a	n.d.	n.d.	n.d.	n.d.
191.099	14	12	2	0	2	0	192.106	-0.0157458	n.d.	n.d.	n.d.	n.d.	n.d.	n.d.	n.d.	n.d.	n/a	n.d.	n.d.	n.d.	n.d.	n.d.	n.d.	n/a	n.d.	n.d.	n.d.	n.d.	n.d.	n.d.	n/a	n.d.	n.d.	n.d.	n.d.	n.d.	n.d.	n/a	n.d.	n.d.	n.d.	n.d.	n.d.	n.d.	n/a	n.d.	n.d.	n.d.	n.d.
191.108	16	12	2	0	0	0	192.115	-0.0362309	n.d.	n.d.	n.d.	n.d.	n.d.	n.d.	n.d.	n.d.	n/a	n.d.	n.d.	n.d.	n.d.	n.d.	n.d.	n/a	n.d.	n.d.	n.d.	n.d.	n.d.	n.d.	n/a	n.d.	n.d.	n.d.	n.d.	n.d.	n.d.	n/a	n.d.	n.d.	n.d.	n.d.	n.d.	n.d.	n/a	n.d.	n.d.	n.d.	n.d.
191.988	8	6	3	2	1	0	192.995	-0.0153916	n.d.	n.d.	n.d.	n.d.	n.d.	n.d.	n.d.	n.d.	n/a	n.d.	n.d.	n.d.	n.d.	n.d.	n.d.	n/a	2558576	2760363	2515567	3016324	3950757	3439529	18.459	8281735	8842472	6088274	3448290	4873370	3252386	41.0911	7761167	10029157	6559905	13907488	11171774	12885104	27.5451	n.d.	n.d.	1405614	2333327
192.024	12	7	2	2	1	0	193.031	-0.0469629	n.d.	n.d.	n.d.	n.d.	n.d.	n.d.	n.d.	n.d.	n/a	n.d.	n.d.	n.d.	n.d.	n.d.	n.d.	n/a	n.d.	n.d.	n.d.	n.d.	n.d.	n.d.	n/a	n.d.	n.d.	n.d.	n.d.	n.d.	n.d.	n/a	n.d.	n.d.	n.d.	n.d.	n.d.	n.d.	n/a	n.d.	n.d.	n.d.	n.d.
192.033	10	7	4	1	3	0	193.04	-0.0863394	n.d.	n.d.	n.d.	n.d.	n.d.	n.d.	n.d.	n.d.	n/a	n.d.	n.d.	n.d.	n.d.	n.d.	n.d.	n/a	n.d.	n.d.	n.d.	n.d.	n.d.	n.d.	n/a	n.d.	n.d.	n.d.	n.d.	n.d.	n.d.	n/a	n.d.	n.d.	n.d.	n.d.	n.d.	n.d.	n/a	n.d.	n.d.	n.d.	n.d.
192.042	12	7	4	1	1	0	193.049	0.0235522	n.d.	n.d.	n.d.	n.d.	n.d.	n.d.	n.d.	n.d.	n/a	n.d.	n.d.	n.d.	n.d.	n.d.	n.d.	n/a	n.d.	n.d.	n.d.	n.d.	n.d.	n.d.	n/a	n.d.	n.d.	n.d.	n.d.	n.d.	n.d.	n/a	n.d.	n.d.	n.d.	n.d.	n.d.	n.d.	n/a	n.d.	n.d.	n.d.	n.d.
192.057	12	11	1	1	1	0	193.064	-0.050459	n.d.	n.d.	n.d.	n.d.	n.d.	n.d.	n.d.	n.d.	n/a	n.d.	n.d.	n.d.	n.d.	n.d.	n.d.	n/a	n.d.	n.d.	n.d.	n.d.	n.d.	n.d.	n/a	n.d.	n.d.	n.d.	n.d.	n.d.	n.d.	n/a	n.d.	n.d.	n.d.	n.d.	n.d.	n.d.	n/a	n.d.	n.d.	n.d.	n.d.
192.075	12	11	3	0	1	0	193.082	-0.0130001	n.d.	n.d.	n.d.	n.d.	n.d.	n.d.	n.d.	n.d.	n/a	n.d.	n.d.	n.d.	n.d.	n.d.	n.d.	n/a	n.d.	n.d.	n.d.	n.d.	n.d.	n.d.	n/a	n.d.	n.d.	n.d.	n.d.	n.d.	n.d.	n/a	n.d.	n.d.	n.d.	n.d.	n.d.	n.d.	n/a	n.d.	n.d.	n.d.	n.d.
192.111	16	12	2	0	1	0	193.118	-0.0920873	n.d.	n.d.	n.d.	n.d.	n.d.	n.d.	n.d.	n.d.	n/a	n.d.	n.d.	n.d.	n.d.	n.d.	n.d.	n/a	n.d.	n.d.	n.d.	n.d.	n.d.	n.d.	n/a	n.d.	n.d.	n.d.	n.d.	n.d.	n.d.	n/a	n.d.	n.d.	n.d.	n.d.	n.d.	n.d.	n/a	n.d.	n.d.	n.d.	n.d.
192.963	6	5	4	2	0	0	193.971	-0.0266164	n.d.	n.d.	n.d.	n.d.	n.d.	n.d.	n.d.	n.d.	n/a	n.d.	n.d.	n.d.	n.d.	n.d.	n.d.	n/a	n.d.	n.d.	n.d.	n.d.	n.d.	n.d.	n/a	4920270	3915863	3001802	n.d.	3361815	1732472	51.2722	5439115	4683758	4085993	4877755	3927381	4104447	12.9458	1769385	1594192	2275144	2556828
193	10	6	3	2	0	0	194.007	-0.0196166	n.d.	n.d.	n.d.	n.d.	n.d.	n.d.	n.d.	n.d.	n/a	n.d.	n.d.	n.d.	n.d.	n.d.	n.d.	n/a	4081904	4615947	3349199	5715483	5944078	4873496	20.5667	23905774	21135992	15473643	6344517	8485688	6459416	56.4605	32193196	33492496	24115208	40101340	27035512	29697056	17.9121	14935755	12651762	12053738	24740286
193.009	8	6	5	1	2	0	194.016	0.274998	n.d.	n.d.	n.d.	n.d.	n.d.	n.d.	n.d.	n.d.	n/a	n.d.	n.d.	n.d.	n.d.	n.d.	n.d.	n/a	n.d.	n.d.	n.d.	n.d.	n.d.	n.d.	n/a	4124149	3396480	2528755	1438733	4695105	2629407	37.6861	6592180	8822808	3855888	4445157	4028288	3750185	38.9495	2476499	1793786	2646386	4908998
193.018	10	6	5	1	0	0	194.025	-0.0303651	n.d.	n.d.	n.d.	n.d.	n.d.	n.d.	n.d.	n.d.	n/a	1752139	1863135	n.d.	2613865	2632469	2331273	44.0332	3086080	3288346	2823135	4659755	4834845	3625255	22.5818	9689596	7330952	4938748	4896085	6131529	4425255	31.9902	9135804	9969184	6884888	19160558	14116744	14299185	36.3141	2704348	2343618	n.d.	7800783
193.027	12	7	2	2	2	0	194.035	0.0358498	n.d.	n.d.	n.d.	n.d.	n.d.	n.d.	n.d.	n.d.	n/a	n.d.	n.d.	n.d.	n.d.	n.d.	n.d.	n/a	n.d.	n.d.	n.d.	n.d.	n.d.	n.d.	n/a	n.d.	n.d.	n.d.	n.d.	n.d.	n.d.	n/a	n.d.	n.d.	n.d.	n.d.	n.d.	n.d.	n/a	n.d.	n.d.	n.d.	n.d.
193.033	10	10	2	1	0	0	194.04	0.0125367	n.d.	n.d.	n.d.	n.d.	n.d.	n.d.	n.d.	n.d.	n/a	n.d.	n.d.	n.d.	n.d.	n.d.	n.d.	n/a	n.d.	n.d.	n.d.	n.d.	n.d.	n.d.	n/a	n.d.	n.d.	n.d.	n.d.	n.d.	n.d.	n/a	n.d.	n.d.	n.d.	n.d.	n.d.	n.d.	n/a	n.d.	n.d.	n.d.	n.d.
193.036	14	7	2	2	0	0	194.044	-0.0651691	n.d.	n.d.	n.d.	n.d.	n.d.	n.d.	n.d.	n.d.	n/a	n.d.	n.d.	n.d.	n.d.	n.d.	n.d.	n/a	n.d.	n.d.	n.d.	n.d.	n.d.	n.d.	n/a	n.d.	n.d.	n.d.	n.d.	n.d.	n.d.	n/a	n.d.	n.d.	n.d.	n.d.	n.d.	n.d.	n/a	n.d.	n.d.	n.d.	n.d.
193.039	9	8	4	0	2	1	194.047	-0.00818486	n.d.	n.d.	n.d.	n.d.	n.d.	n.d.	n.d.	n.d.	n/a	n.d.	n.d.	n.d.	n.d.	n.d.	n.d.	n/a	n.d.	n.d.	n.d.	n.d.	n.d.	n.d.	n/a	n.d.	n.d.	n.d.	n.d.	n.d.	n.d.	n/a	n.d.	n.d.	n.d.	n.d.	n.d.	n.d.	n/a	n.d.	n.d.	n.d.	n.d.
193.045	12	7	4	1	2	0	194.052	-0.305846	4458728	33974832	4591758	17633806	35549188	2318852	8770078	19857436	83.247	28999010	11411063	20222710	10711936	44588588	9929761	65.4099	1698328	8168241	5320950	25350724	17723188	11942207	74.1021	4385044	11229856	14248980	23172460	20551522	15210559	45.3132	2069717	4774970	n.d.	3112199	18311074	1925451	110.799	n.d.	n.d.	n.d.	n.d.
193.048	11	8	4	0	0	1	194.056	-0.0701949	n.d.	n.d.	n.d.	n.d.	n.d.	n.d.	n.d.	n.d.	n/a	n.d.	n.d.	n.d.	n.d.	n.d.	n.d.	n/a	n.d.	n.d.	n.d.	n.d.	n.d.	n.d.	n/a	n.d.	n.d.	n.d.	n.d.	n.d.	n.d.	n/a	n.d.	n.d.	n.d.	n.d.	n.d.	n.d.	n/a	n.d.	n.d.	n.d.	n.d.
193.051	10	10	4	0	0	0	194.058	-0.111354	n.d.	n.d.	n.d.	n.d.	n.d.	n.d.	n.d.	n.d.	n/a	n.d.	n.d.	n.d.	n.d.	n.d.	n.d.	n/a	n.d.	n.d.	n.d.	n.d.	n.d.	n.d.	n/a	n.d.	n.d.	n.d.	n.d.	n.d.	n.d.	n/a	n.d.	n.d.	n.d.	n.d.	n.d.	n.d.	n/a	n.d.	n.d.	n.d.	n.d.
193.054	14	7	4	1	0	0	194.061	-0.0993038	n.d.	n.d.	n.d.	n.d.	n.d.	n.d.	n.d.	n.d.	n/a	n.d.	n.d.	n.d.	n.d.	n.d.	n.d.	n/a	n.d.	n.d.	n.d.	n.d.	n.d.	n.d.	n/a	n.d.	n.d.	n.d.	n.d.	n.d.	n.d.	n/a	n.d.	n.d.	n.d.	n.d.	n.d.	n.d.	n/a	n.d.	n.d.	n.d.	n.d.
193.069	14	11	1	1	0	0	194.077	-0.0325686	n.d.	n.d.	n.d.	n.d.	n.d.	n.d.	n.d.	n.d.	n/a	n.d.	n.d.	n.d.	n.d.	n.d.	n.d.	n/a	n.d.	n.d.	n.d.	n.d.	n.d.	n.d.	n/a	n.d.	n.d.	n.d.	n.d.	n.d.	n.d.	n/a	n.d.	n.d.	n.d.	n.d.	n.d.	n.d.	n/a	n.d.	n.d.	n.d.	n.d.
193.078	12	11	3	0	2	0	194.085	0.000450595	n.d.	n.d.	n.d.	n.d.	n.d.	n.d.	n.d.	n.d.	n/a	n.d.	n.d.	n.d.	n.d.	n.d.	n.d.	n/a	n.d.	n.d.	n.d.	n.d.	n.d.	n.d.	n/a	n.d.	n.d.	n.d.	n.d.	n.d.	n.d.	n/a	n.d.	n.d.	n.d.	n.d.	n.d.	n.d.	n/a	n.d.	n.d.	n.d.	n.d.
193.087	14	11	3	0	0	0	194.094	0.000740599	n.d.	n.d.	n.d.	n.d.	n.d.	n.d.	n.d.	n.d.	n/a	n.d.	n.d.	n.d.	n.d.	n.d.	n.d.	n/a	n.d.	n.d.	n.d.	n.d.	n.d.	n.d.	n/a	n.d.	n.d.	n.d.	n.d.	n.d.	n.d.	n/a	3540987	3664736	1749715	9329199	5796553	6568050	52.7044	7264540	4621634	5846844	2874639
193.123	18	12	2	0	0	0	194.131	-0.0259989	n.d.	n.d.	n.d.	n.d.	n.d.	n.d.	n.d.	n.d.	n/a	n.d.	n.d.	n.d.	n.d.	n.d.	n.d.	n/a	n.d.	n.d.	n.d.	n.d.	n.d.	n.d.	n/a	n.d.	n.d.	n.d.	n.d.	n.d.	n.d.	n/a	n.d.	n.d.	n.d.	n.d.	n.d.	n.d.	n/a	n.d.	n.d.	n.d.	n.d.
193.967	6	5	4	2	1	0	194.974	-0.168395	n.d.	n.d.	n.d.	n.d.	n.d.	n.d.	n.d.	n.d.	n/a	n.d.	n.d.	n.d.	n.d.	n.d.	n.d.	n/a	n.d.	n.d.	n.d.	n.d.	n.d.	n.d.	n/a	n.d.	n.d.	n.d.	n.d.	n.d.	n.d.	n/a	n.d.	n.d.	n.d.	n.d.	n.d.	n.d.	n/a	n.d.	n.d.	n.d.	n.d.
194.003	10	6	3	2	1	0	195.01	-0.100926	n.d.	n.d.	n.d.	n.d.	n.d.	n.d.	n.d.	n.d.	n/a	n.d.	n.d.	n.d.	n.d.	n.d.	n.d.	n/a	n.d.	n.d.	n.d.	n.d.	n.d.	n.d.	n/a	n.d.	n.d.	n.d.	n.d.	n.d.	n.d.	n/a	1890747	2368684	1738339	2774667	2124066	2575299	17.8347	n.d.	n.d.	n.d.	n.d.
194.036	10	10	2	1	1	0	195.044	0.0273609	n.d.	n.d.	n.d.	n.d.	n.d.	n.d.	n.d.	n.d.	n/a	n.d.	n.d.	n.d.	n.d.	n.d.	n.d.	n/a	n.d.	n.d.	n.d.	n.d.	n.d.	n.d.	n/a	n.d.	n.d.	n.d.	n.d.	n.d.	n.d.	n/a	n.d.	n.d.	n.d.	n.d.	n.d.	n.d.	n/a	n.d.	n.d.	n.d.	n.d.
194.04	14	7	2	2	1	0	195.047	0.0474027	n.d.	n.d.	n.d.	n.d.	n.d.	n.d.	n.d.	n.d.	n/a	n.d.	n.d.	n.d.	n.d.	n.d.	n.d.	n/a	n.d.	n.d.	n.d.	n.d.	n.d.	n.d.	n/a	n.d.	n.d.	n.d.	n.d.	n.d.	n.d.	n/a	n.d.	n.d.	n.d.	n.d.	n.d.	n.d.	n/a	n.d.	n.d.	n.d.	n.d.
194.057	14	7	4	1	1	0	195.065	-0.100898	n.d.	n.d.	n.d.	n.d.	n.d.	n.d.	n.d.	n.d.	n/a	n.d.	n.d.	n.d.	n.d.	n.d.	n.d.	n/a	n.d.	n.d.	n.d.	n.d.	n.d.	n.d.	n/a	n.d.	n.d.	n.d.	n.d.	n.d.	n.d.	n/a	n.d.	n.d.	n.d.	n.d.	n.d.	n.d.	n/a	n.d.	n.d.	n.d.	n.d.
194.073	14	11	1	1	1	0	195.08	0.0137577	n.d.	n.d.	n.d.	n.d.	n.d.	n.d.	n.d.	n.d.	n/a	n.d.	n.d.	n.d.	n.d.	n.d.	n.d.	n/a	n.d.	n.d.	n.d.	n.d.	n.d.	n.d.	n/a	n.d.	n.d.	n.d.	n.d.	n.d.	n.d.	n/a	n.d.	n.d.	n.d.	n.d.	n.d.	n.d.	n/a	n.d.	n.d.	n.d.	n.d.
194.09	14	11	3	0	1	0	195.098	-0.027276	n.d.	n.d.	n.d.	n.d.	n.d.	n.d.	n.d.	n.d.	n/a	n.d.	n.d.	n.d.	n.d.	n.d.	n.d.	n/a	n.d.	n.d.	n.d.	n.d.	n.d.	n.d.	n/a	n.d.	n.d.	n.d.	n.d.	n.d.	n.d.	n/a	n.d.	n.d.	n.d.	n.d.	n.d.	n.d.	n/a	n.d.	n.d.	n.d.	n.d.
194.127	18	12	2	0	1	0	195.134	-0.0603884	n.d.	n.d.	n.d.	n.d.	n.d.	n.d.	n.d.	n.d.	n/a	n.d.	n.d.	n.d.	n.d.	n.d.	n.d.	n/a	n.d.	n.d.	n.d.	n.d.	n.d.	n.d.	n/a	n.d.	n.d.	n.d.	n.d.	n.d.	n.d.	n/a	n.d.	n.d.	n.d.	n.d.	n.d.	n.d.	n/a	n.d.	n.d.	n.d.	n.d.
194.925	4	4	3	3	0	0	195.932	0.0219315	126051160	123087048	123144200	77284432	56821364	131261392	130762872	76818040	28.469	50426800	67429576	61080896	70566320	75281544	91481752	19.9373	46250120	55252324	38564652	67029212	65168764	63776656	20.6036	53158996	48445744	38539952	36295592	55859724	40117916	18.0749	28356986	29777144	24413808	51457256	43384444	52243220	32.1649	11192770	10085339	10579964	34590900
194.958	4	8	2	2	0	0	195.965	0.505965	15217524	17297640	18588708	11324524	10760335	10443757	13133971	7881881	28.183	13086669	18648292	17929566	12834252	16412835	19562166	17.4659	11213988	16172416	9999176	16176378	19148182	19978154	26.3561	18723954	19032396	14966479	8403907	19833386	12806839	28.5369	12871063	20236566	13088397	16973062	17022616	18852658	18.1336	3803104	3856121	4061212	10581203
194.979	8	5	4	2	0	0	195.986	-0.024059	n.d.	n.d.	n.d.	n.d.	n.d.	n.d.	n.d.	n.d.	n/a	1660639	2092278	2194928	n.d.	2899637	4043465	52.0799	3642294	5429137	n.d.	8938765	9128873	8491964	51.1754	23006338	23306590	17563362	4831701	9258044	5556937	60.8041	8796586	10587432	8050847	7888153	5942956	6686022	20.4089	10154484	10421772	9539119	54388968
194.997	8	5	6	1	0	0	196.004	-0.0686165	n.d.	n.d.	n.d.	n.d.	n.d.	n.d.	n.d.	n.d.	n/a	n.d.	n.d.	n.d.	n.d.	n.d.	n.d.	n/a	n.d.	n.d.	n.d.	n.d.	n.d.	n.d.	n/a	4783762	4970862	2893810	n.d.	3496524	1750488	52.8405	4250555	5582137	3731886	3914282	3773373	5306710	18.3884	n.d.	n.d.	n.d.	n.d.
195.007	10	6	3	2	2	0	196.014	0.0746795	n.d.	n.d.	n.d.	n.d.	n.d.	n.d.	n.d.	n.d.	n/a	n.d.	n.d.	n.d.	n.d.	n.d.	n.d.	n/a	n.d.	n.d.	n.d.	n.d.	n.d.	n.d.	n/a	n.d.	n.d.	n.d.	n.d.	n.d.	n.d.	n/a	n.d.	n.d.	n.d.	n.d.	n.d.	n.d.	n/a	n.d.	n.d.	n.d.	n.d.
195.012	8	9	3	1	0	0	196.019	0.0431768	n.d.	n.d.	n.d.	n.d.	n.d.	n.d.	n.d.	n.d.	n/a	n.d.	n.d.	n.d.	n.d.	n.d.	n.d.	n/a	n.d.	n.d.	n.d.	n.d.	n.d.	n.d.	n/a	n.d.	n.d.	n.d.	n.d.	n.d.	n.d.	n/a	n.d.	n.d.	n.d.	n.d.	n.d.	n.d.	n/a	n.d.	n.d.	n.d.	n.d.
195.016	12	6	3	2	0	0	196.023	-0.00993767	n.d.	n.d.	n.d.	n.d.	n.d.	n.d.	n.d.	n.d.	n/a	n.d.	n.d.	n.d.	n.d.	n.d.	n.d.	n/a	n.d.	n.d.	n.d.	n.d.	n.d.	n.d.	n/a	n.d.	n.d.	n.d.	n.d.	n.d.	n.d.	n/a	1943243	1958730	n.d.	2278715	2792142	2582631	43.3414	2808853	3249454	3387729	2331144
195.027	9	7	5	0	0	1	196.035	-0.0337388	n.d.	n.d.	n.d.	n.d.	n.d.	n.d.	n.d.	n.d.	n/a	n.d.	n.d.	n.d.	n.d.	n.d.	n.d.	n/a	n.d.	n.d.	n.d.	n.d.	n.d.	n.d.	n/a	n.d.	n.d.	n.d.	n.d.	n.d.	n.d.	n/a	n.d.	n.d.	n.d.	n.d.	n.d.	n.d.	n/a	n.d.	n.d.	n.d.	n.d.
195.033	12	6	5	1	0	0	196.041	-0.0260468	13425589	12669227	11901029	5227179	4517840	13570093	13767892	10376921	35.1475	4533006	5333284	5165726	2554507	3200228	5552888	28.1745	51390692	58275264	40932232	10547517	11577815	11397098	71.9521	41780400	37198220	30266130	49554436	90671728	59524856	42.119	176384480	206597472	147531472	155364688	120966880	159378288	17.8561	414673440	355002432	382200928	490170656
195.049	12	10	2	1	0	0	196.056	0.020154	n.d.	n.d.	n.d.	n.d.	n.d.	n.d.	n.d.	n.d.	n/a	n.d.	n.d.	n.d.	n.d.	n.d.	n.d.	n/a	n.d.	n.d.	n.d.	n.d.	n.d.	n.d.	n/a	n.d.	n.d.	n.d.	n.d.	n.d.	n.d.	n/a	2974697	3208808	1948505	4814682	3835373	4458629	29.675	2887220	2369996	2729584	2693671
195.055	11	8	4	0	2	1	196.062	-0.00639307	n.d.	n.d.	n.d.	n.d.	n.d.	n.d.	n.d.	n.d.	n/a	n.d.	n.d.	n.d.	n.d.	n.d.	n.d.	n/a	n.d.	n.d.	n.d.	n.d.	n.d.	n.d.	n/a	n.d.	n.d.	n.d.	n.d.	n.d.	n.d.	n/a	n.d.	n.d.	n.d.	n.d.	n.d.	n.d.	n/a	n.d.	n.d.	n.d.	n.d.
195.064	13	8	4	0	0	1	196.071	-0.0513473	n.d.	n.d.	n.d.	n.d.	n.d.	n.d.	n.d.	n.d.	n/a	n.d.	n.d.	n.d.	n.d.	n.d.	n.d.	n/a	n.d.	n.d.	n.d.	n.d.	n.d.	n.d.	n/a	n.d.	n.d.	n.d.	n.d.	n.d.	n.d.	n/a	n.d.	n.d.	n.d.	n.d.	n.d.	n.d.	n/a	2366274	2773978	2904703	1448437
195.066	12	10	4	0	0	0	196.074	-0.080019	n.d.	n.d.	n.d.	n.d.	n.d.	n.d.	n.d.	n.d.	n/a	n.d.	n.d.	n.d.	n.d.	n.d.	n.d.	n/a	n.d.	n.d.	n.d.	n.d.	n.d.	n.d.	n/a	n.d.	n.d.	n.d.	n.d.	n.d.	n.d.	n/a	n.d.	n.d.	n.d.	n.d.	n.d.	n.d.	n/a	n.d.	n.d.	n.d.	n.d.
195.094	14	11	3	0	2	0	196.101	0.0255057	n.d.	n.d.	n.d.	n.d.	n.d.	n.d.	n.d.	n.d.	n/a	n.d.	n.d.	n.d.	n.d.	n.d.	n.d.	n/a	n.d.	n.d.	n.d.	n.d.	n.d.	n.d.	n/a	n.d.	n.d.	n.d.	n.d.	n.d.	n.d.	n/a	n.d.	n.d.	n.d.	n.d.	n.d.	n.d.	n/a	n.d.	n.d.	n.d.	n.d.
195.103	16	11	3	0	0	0	196.11	-0.0557553	n.d.	n.d.	n.d.	n.d.	n.d.	n.d.	n.d.	n.d.	n/a	n.d.	n.d.	n.d.	n.d.	n.d.	n.d.	n/a	n.d.	n.d.	n.d.	n.d.	n.d.	n.d.	n/a	n.d.	n.d.	n.d.	n.d.	n.d.	n.d.	n/a	2552345	3727513	2745863	6767500	5260575	7291319	43.0459	11399782	9247870	10741923	5470553
195.139	20	12	2	0	0	0	196.146	-0.0811216	n.d.	n.d.	n.d.	n.d.	n.d.	n.d.	n.d.	n.d.	n/a	n.d.	n.d.	n.d.	n.d.	n.d.	n.d.	n/a	n.d.	n.d.	n.d.	n.d.	n.d.	n.d.	n/a	n.d.	n.d.	n.d.	n.d.	n.d.	n.d.	n/a	n.d.	n.d.	n.d.	n.d.	n.d.	n.d.	n/a	n.d.	n.d.	n.d.	n.d.
195.928	4	4	3	3	1	0	196.936	0.00316442	6110909	6355527	5349744	3271069	2645847	4764452	6482895	3780826	30.4875	1984005	2769181	2966676	2976500	4060898	4315395	27.2483	2512106	1752872	1842163	2554967	2892234	2733538	19.8571	2163875	2308004	2649390	n.d.	3084688	2581365	42.6711	n.d.	n.d.	n.d.	n.d.	n.d.	n.d.	n/a	n.d.	n.d.	n.d.	n.d.
196	8	5	6	1	1	0	197.008	0.0690356	n.d.	n.d.	n.d.	n.d.	n.d.	n.d.	n.d.	n.d.	n/a	n.d.	n.d.	n.d.	n.d.	n.d.	n.d.	n/a	n.d.	n.d.	n.d.	n.d.	n.d.	n.d.	n/a	n.d.	n.d.	n.d.	n.d.	n.d.	n.d.	n/a	n.d.	n.d.	n.d.	n.d.	n.d.	n.d.	n/a	n.d.	n.d.	n.d.	n.d.
196.037	12	6	5	1	1	0	197.044	-0.0244495	n.d.	n.d.	n.d.	n.d.	n.d.	n.d.	n.d.	n.d.	n/a	n.d.	n.d.	n.d.	n.d.	n.d.	n.d.	n/a	n.d.	n.d.	n.d.	n.d.	n.d.	n.d.	n/a	2482173	2439939	2052238	2909516	6070257	3949137	45.142	12136795	13622502	10102295	9494762	9283705	9657098	16.4339	22805954	19645396	22943756	30348464
196.052	12	10	2	1	1	0	197.059	-0.0335625	n.d.	n.d.	n.d.	n.d.	n.d.	n.d.	n.d.	n.d.	n/a	n.d.	n.d.	n.d.	n.d.	n.d.	n.d.	n/a	n.d.	n.d.	n.d.	n.d.	n.d.	n.d.	n/a	n.d.	n.d.	n.d.	n.d.	n.d.	n.d.	n/a	n.d.	n.d.	n.d.	n.d.	n.d.	n.d.	n/a	n.d.	n.d.	n.d.	n.d.
196.07	12	10	4	0	1	0	197.077	-0.115556	n.d.	n.d.	n.d.	n.d.	n.d.	n.d.	n.d.	n.d.	n/a	n.d.	n.d.	n.d.	n.d.	n.d.	n.d.	n/a	n.d.	n.d.	n.d.	n.d.	n.d.	n.d.	n/a	n.d.	n.d.	n.d.	n.d.	n.d.	n.d.	n/a	n.d.	n.d.	n.d.	n.d.	n.d.	n.d.	n/a	n.d.	n.d.	n.d.	n.d.
196.088	16	11	1	1	1	0	197.096	-0.0358	n.d.	n.d.	n.d.	n.d.	n.d.	n.d.	n.d.	n.d.	n/a	n.d.	n.d.	n.d.	n.d.	n.d.	n.d.	n/a	n.d.	n.d.	n.d.	n.d.	n.d.	n.d.	n/a	n.d.	n.d.	n.d.	n.d.	n.d.	n.d.	n/a	n.d.	n.d.	n.d.	n.d.	n.d.	n.d.	n/a	n.d.	n.d.	n.d.	n.d.
196.106	16	11	3	0	1	0	197.113	-0.0869173	n.d.	n.d.	n.d.	n.d.	n.d.	n.d.	n.d.	n.d.	n/a	n.d.	n.d.	n.d.	n.d.	n.d.	n.d.	n/a	n.d.	n.d.	n.d.	n.d.	n.d.	n.d.	n/a	n.d.	n.d.	n.d.	n.d.	n.d.	n.d.	n/a	n.d.	n.d.	n.d.	n.d.	n.d.	n.d.	n/a	n.d.	n.d.	n.d.	n.d.
196.904	2	3	4	3	0	0	197.912	-0.0131028	3408131	4356260	3478201	2785484	n.d.	4126039	4820487	2206554	42.4431	n.d.	n.d.	n.d.	n.d.	n.d.	n.d.	n/a	n.d.	n.d.	n.d.	n.d.	n.d.	n.d.	n/a	n.d.	n.d.	n.d.	n.d.	n.d.	n.d.	n/a	n.d.	n.d.	n.d.	n.d.	n.d.	n.d.	n/a	n.d.	n.d.	n.d.	n.d.
196.941	6	4	3	3	0	0	197.948	-0.066416	19470882	20025284	15501016	15766250	12442940	11504245	13254438	8936761	26.3077	49273432	60971888	50994148	59136056	87935808	78122344	23.9556	116002632	151497712	98855352	223752144	212675616	191835696	31.2287	500951776	500822048	388624800	177039936	316518688	198110544	40.9733	299659392	375682080	257027328	462156832	404485568	433156672	21.2975	18061566	16037643	18532178	53587944
196.989	7	6	4	1	0	1	197.996	-0.0906091	n.d.	n.d.	n.d.	n.d.	n.d.	n.d.	n.d.	n.d.	n/a	n.d.	n.d.	n.d.	n.d.	n.d.	n.d.	n/a	n.d.	n.d.	n.d.	n.d.	n.d.	n.d.	n/a	n.d.	n.d.	n.d.	n.d.	n.d.	n.d.	n/a	n.d.	n.d.	n.d.	n.d.	n.d.	n.d.	n/a	n.d.	n.d.	n.d.	n.d.
196.995	10	5	4	2	0	0	198.002	-0.0191883	n.d.	n.d.	n.d.	n.d.	n.d.	n.d.	n.d.	n.d.	n/a	n.d.	n.d.	n.d.	n.d.	n.d.	n.d.	n/a	n.d.	n.d.	n.d.	n.d.	n.d.	n.d.	n/a	n.d.	n.d.	n.d.	n.d.	n.d.	n.d.	n/a	3309227	4542274	2362420	2117079	n.d.	1987692	52.7881	n.d.	n.d.	n.d.	n.d.
197.004	8	5	6	1	2	0	198.011	0.043588	n.d.	n.d.	n.d.	n.d.	n.d.	n.d.	n.d.	n.d.	n/a	n.d.	n.d.	n.d.	n.d.	n.d.	n.d.	n/a	n.d.	n.d.	n.d.	n.d.	n.d.	n.d.	n/a	n.d.	n.d.	n.d.	n.d.	n.d.	n.d.	n/a	n.d.	n.d.	n.d.	n.d.	n.d.	n.d.	n/a	n.d.	n.d.	n.d.	n.d.
197.004	8	4	6	0	0	2	198.012	0.00889828	n.d.	n.d.	n.d.	n.d.	n.d.	n.d.	n.d.	n.d.	n/a	n.d.	n.d.	n.d.	n.d.	n.d.	n.d.	n/a	n.d.	n.d.	n.d.	n.d.	n.d.	n.d.	n/a	n.d.	n.d.	n.d.	n.d.	n.d.	n.d.	n/a	n.d.	n.d.	n.d.	n.d.	n.d.	n.d.	n/a	n.d.	n.d.	n.d.	n.d.
197.013	10	5	6	1	0	0	198.02	0.0275109	n.d.	n.d.	n.d.	n.d.	n.d.	n.d.	n.d.	n.d.	n/a	n.d.	n.d.	n.d.	n.d.	n.d.	n.d.	n/a	18753418	23348262	16667125	n.d.	49335380	42217072	59.9605	n.d.	n.d.	n.d.	n.d.	n.d.	n.d.	n/a	24213690	23448658	17366338	n.d.	n.d.	9687676	58.7022	6376255	6159693	6495126	12874794
197.028	10	9	3	1	0	0	198.035	-0.0503482	n.d.	n.d.	n.d.	n.d.	n.d.	n.d.	n.d.	n.d.	n/a	n.d.	n.d.	n.d.	n.d.	n.d.	n.d.	n/a	n.d.	n.d.	n.d.	n.d.	n.d.	n.d.	n/a	n.d.	n.d.	n.d.	n.d.	n.d.	n.d.	n/a	5821128	7537759	6164815	11117685	7171072	9397898	25.788	6423885	6281563	6063524	7402040
197.04	12	6	5	1	2	0	198.047	0.0389261	n.d.	n.d.	n.d.	n.d.	n.d.	n.d.	n.d.	n.d.	n/a	n.d.	n.d.	n.d.	n.d.	n.d.	n.d.	n/a	n.d.	n.d.	n.d.	n.d.	n.d.	n.d.	n/a	n.d.	n.d.	n.d.	n.d.	n.d.	n.d.	n/a	n.d.	n.d.	n.d.	n.d.	n.d.	n.d.	n/a	n.d.	n.d.	n.d.	n.d.
197.043	11	7	5	0	0	1	198.05	-0.0449952	n.d.	n.d.	n.d.	n.d.	n.d.	n.d.	n.d.	n.d.	n/a	n.d.	n.d.	n.d.	n.d.	n.d.	n.d.	n/a	n.d.	n.d.	n.d.	n.d.	n.d.	n.d.	n/a	n.d.	n.d.	n.d.	n.d.	n.d.	n.d.	n/a	n.d.	n.d.	n.d.	n.d.	n.d.	n.d.	n/a	n.d.	n.d.	n.d.	n.d.
197.046	10	9	5	0	0	0	198.053	0.0103783	n.d.	n.d.	n.d.	n.d.	n.d.	n.d.	n.d.	n.d.	n/a	n.d.	n.d.	n.d.	n.d.	n.d.	n.d.	n/a	n.d.	n.d.	n.d.	n.d.	n.d.	n.d.	n/a	n.d.	n.d.	n.d.	n.d.	n.d.	n.d.	n/a	n.d.	n.d.	n.d.	n.d.	n.d.	n.d.	n/a	n.d.	n.d.	n.d.	n.d.
197.049	14	6	5	1	0	0	198.056	-0.171287	n.d.	n.d.	n.d.	n.d.	n.d.	n.d.	n.d.	n.d.	n/a	n.d.	n.d.	n.d.	n.d.	n.d.	n.d.	n/a	n.d.	n.d.	n.d.	n.d.	n.d.	n.d.	n/a	4062026	3604342	3264264	1753492	4056435	n.d.	48.1015	6807770	7465586	5937505	4918921	3875603	4808861	23.9494	4696928	3457390	3976887	5591115
197.055	12	10	2	1	2	0	198.063	-0.0407195	n.d.	n.d.	n.d.	n.d.	n.d.	n.d.	n.d.	n.d.	n/a	n.d.	n.d.	n.d.	n.d.	n.d.	n.d.	n/a	n.d.	n.d.	n.d.	n.d.	n.d.	n.d.	n/a	n.d.	n.d.	n.d.	n.d.	n.d.	n.d.	n/a	n.d.	n.d.	n.d.	n.d.	n.d.	n.d.	n/a	n.d.	n.d.	n.d.	n.d.
197.061	10	13	2	0	0	0	198.068	-0.0352379	n.d.	n.d.	n.d.	n.d.	n.d.	n.d.	n.d.	n.d.	n/a	n.d.	1538004	1665354	1600409	2624419	2357843	46.7502	n.d.	n.d.	n.d.	n.d.	n.d.	n.d.	n/a	n.d.	n.d.	n.d.	n.d.	n.d.	n.d.	n/a	n.d.	n.d.	n.d.	n.d.	n.d.	n.d.	n/a	n.d.	n.d.	n.d.	n.d.
197.064	14	10	2	1	0	0	198.071	-0.0575853	n.d.	n.d.	n.d.	n.d.	n.d.	n.d.	n.d.	n.d.	n/a	n.d.	n.d.	n.d.	n.d.	n.d.	n.d.	n/a	n.d.	n.d.	n.d.	n.d.	n.d.	n.d.	n/a	n.d.	n.d.	n.d.	n.d.	n.d.	n.d.	n/a	2043496	3399296	2077293	4401815	3283233	3505067	29.1874	8367982	8477051	7496646	6216793
197.071	13	8	4	0	2	1	198.078	-0.0457907	n.d.	n.d.	n.d.	n.d.	n.d.	n.d.	n.d.	n.d.	n/a	n.d.	n.d.	n.d.	n.d.	n.d.	n.d.	n/a	n.d.	n.d.	n.d.	n.d.	n.d.	n.d.	n/a	n.d.	n.d.	n.d.	n.d.	n.d.	n.d.	n/a	n.d.	n.d.	n.d.	n.d.	n.d.	n.d.	n/a	n.d.	n.d.	n.d.	n.d.
197.073	12	10	4	0	2	0	198.08	0.0283499	n.d.	n.d.	n.d.	n.d.	n.d.	n.d.	n.d.	n.d.	n/a	n.d.	n.d.	n.d.	n.d.	n.d.	n.d.	n/a	n.d.	n.d.	n.d.	n.d.	n.d.	n.d.	n/a	n.d.	n.d.	n.d.	n.d.	n.d.	n.d.	n/a	n.d.	n.d.	n.d.	n.d.	n.d.	n.d.	n/a	n.d.	n.d.	n.d.	n.d.
197.082	14	10	4	0	0	0	198.089	-0.0279884	n.d.	n.d.	n.d.	n.d.	n.d.	n.d.	n.d.	n.d.	n/a	n.d.	n.d.	n.d.	n.d.	n.d.	n.d.	n/a	n.d.	n.d.	n.d.	n.d.	n.d.	n.d.	n/a	n.d.	n.d.	n.d.	n.d.	n.d.	n.d.	n/a	2967543	2526095	1665916	4332967	3229489	3705787	30.2033	3771774	3553676	3526358	3013481
197.109	16	11	3	0	2	0	198.117	-0.129213	n.d.	n.d.	n.d.	n.d.	n.d.	n.d.	n.d.	n.d.	n/a	n.d.	n.d.	n.d.	n.d.	n.d.	n.d.	n/a	n.d.	n.d.	n.d.	n.d.	n.d.	n.d.	n/a	n.d.	n.d.	n.d.	n.d.	n.d.	n.d.	n/a	n.d.	n.d.	n.d.	n.d.	n.d.	n.d.	n/a	n.d.	n.d.	n.d.	n.d.
197.118	18	11	3	0	0	0	198.126	-0.0305908	n.d.	n.d.	n.d.	n.d.	n.d.	n.d.	n.d.	n.d.	n/a	n.d.	n.d.	n.d.	n.d.	n.d.	n.d.	n/a	n.d.	n.d.	n.d.	n.d.	n.d.	n.d.	n/a	n.d.	n.d.	n.d.	n.d.	n.d.	n.d.	n/a	n.d.	n.d.	n.d.	n.d.	n.d.	n.d.	n/a	4265120	4430253	4380664	2038410
197.191	26	13	1	0	0	0	198.198	-0.00511686	n.d.	n.d.	n.d.	n.d.	n.d.	n.d.	n.d.	n.d.	n/a	2603818	3099457	2258359	2416900	6051857	1398850	54.1159	n.d.	n.d.	2210951	2877354	2015465	2830598	53.3961	1401024	n.d.	n.d.	2781705	1786865	3031585	58.215	n.d.	n.d.	n.d.	n.d.	n.d.	n.d.	n/a	n.d.	n.d.	n.d.	n.d.
197.944	6	4	3	3	1	0	198.951	0.0139534	n.d.	n.d.	n.d.	n.d.	n.d.	n.d.	n.d.	n.d.	n/a	2379932	2860722	2149671	2746473	2990217	3827907	20.6024	5702812	6339356	4256495	10296118	9166679	8181111	31.1189	22359598	20378492	16219409	8671603	11405958	6979735	44.0313	15185897	13844364	11100224	23091122	14229818	16929214	25.9265	n.d.	n.d.	n.d.	n.d.
198.016	10	5	6	1	1	0	199.023	0.0904978	n.d.	n.d.	n.d.	n.d.	n.d.	n.d.	n.d.	n.d.	n/a	n.d.	n.d.	n.d.	n.d.	n.d.	n.d.	n/a	n.d.	n.d.	1600810	3507316	2212498	1690418	59.8306	n.d.	n.d.	n.d.	n.d.	n.d.	n.d.	n/a	n.d.	n.d.	n.d.	n.d.	n.d.	n.d.	n/a	n.d.	n.d.	n.d.	n.d.
198.031	10	9	3	1	1	0	199.038	-0.00494872	n.d.	n.d.	n.d.	n.d.	n.d.	n.d.	n.d.	n.d.	n/a	n.d.	n.d.	n.d.	n.d.	n.d.	n.d.	n/a	n.d.	n.d.	n.d.	n.d.	n.d.	n.d.	n/a	n.d.	n.d.	n.d.	n.d.	n.d.	n.d.	n/a	n.d.	n.d.	n.d.	n.d.	n.d.	n.d.	n/a	n.d.	n.d.	n.d.	n.d.
198.068	14	10	2	1	1	0	199.075	0.0265213	n.d.	n.d.	n.d.	n.d.	n.d.	n.d.	n.d.	n.d.	n/a	n.d.	n.d.	n.d.	n.d.	n.d.	n.d.	n/a	n.d.	n.d.	n.d.	n.d.	n.d.	n.d.	n/a	n.d.	n.d.	n.d.	n.d.	n.d.	n.d.	n/a	n.d.	n.d.	n.d.	n.d.	n.d.	n.d.	n/a	n.d.	n.d.	n.d.	n.d.
198.076	12	10	4	0	3	0	199.084	0.174892	n.d.	n.d.	n.d.	n.d.	n.d.	n.d.	n.d.	n.d.	n/a	n.d.	n.d.	n.d.	n.d.	n.d.	n.d.	n/a	n.d.	n.d.	n.d.	n.d.	n.d.	n.d.	n/a	n.d.	n.d.	n.d.	n.d.	n.d.	n.d.	n/a	n.d.	n.d.	n.d.	n.d.	n.d.	n.d.	n/a	n.d.	n.d.	n.d.	n.d.
198.085	14	10	4	0	1	0	199.093	-0.054633	n.d.	n.d.	n.d.	n.d.	n.d.	n.d.	n.d.	n.d.	n/a	n.d.	n.d.	n.d.	n.d.	n.d.	n.d.	n/a	n.d.	n.d.	n.d.	n.d.	n.d.	n.d.	n/a	n.d.	n.d.	n.d.	n.d.	n.d.	n.d.	n/a	n.d.	n.d.	n.d.	n.d.	n.d.	n.d.	n/a	n.d.	n.d.	n.d.	n.d.
198.122	18	11	3	0	1	0	199.129	-0.0558243	n.d.	n.d.	n.d.	n.d.	n.d.	n.d.	n.d.	n.d.	n/a	n.d.	n.d.	n.d.	n.d.	n.d.	n.d.	n/a	n.d.	n.d.	n.d.	n.d.	n.d.	n.d.	n/a	n.d.	n.d.	n.d.	n.d.	n.d.	n.d.	n/a	n.d.	n.d.	n.d.	n.d.	n.d.	n.d.	n/a	n.d.	n.d.	n.d.	n.d.
198.956	8	4	3	3	0	0	199.964	-0.0386517	60833992	53196440	47498624	41148768	26588130	45957364	43730348	27067350	27.3231	9773276	11604465	9870437	3889304	5217235	4798487	43.3346	18335206	21791306	14627874	11603609	10137234	8317109	36.4511	35426664	31086300	23029878	32170152	46176244	31167452	22.8138	61757268	61606660	45224820	63458108	42470592	50542908	17.1012	29300770	23428648	22721168	72521472
198.974	8	4	5	2	0	0	199.981	0.0268377	n.d.	n.d.	n.d.	n.d.	n.d.	n.d.	n.d.	n.d.	n/a	1486314	1891071	n.d.	1810342	1586914	1707814	41.7267	2657014	2526040	1945264	4236968	2903456	2888132	26.5792	6196087	4239084	2945413	1687479	3190149	2083690	48.3545	3027812	3030802	2488195	2558796	2622414	3189323	10.5376	n.d.	n.d.	n.d.	n.d.
198.989	8	8	2	2	0	0	199.997	-0.0865172	n.d.	n.d.	n.d.	n.d.	n.d.	n.d.	n.d.	n.d.	n/a	n.d.	n.d.	n.d.	n.d.	n.d.	n.d.	n/a	n.d.	n.d.	n.d.	n.d.	n.d.	n.d.	n/a	n.d.	n.d.	n.d.	n.d.	n.d.	n.d.	n/a	n.d.	1961503	n.d.	2179930	1501020	1797208	52.9961	1897280	2245702	1773743	2454298
198.996	7	6	4	1	2	1	200.003	-0.193874	n.d.	n.d.	n.d.	n.d.	n.d.	n.d.	n.d.	n.d.	n/a	n.d.	n.d.	n.d.	n.d.	n.d.	n.d.	n/a	n.d.	n.d.	n.d.	n.d.	n.d.	n.d.	n/a	n.d.	n.d.	n.d.	n.d.	n.d.	n.d.	n/a	n.d.	n.d.	n.d.	n.d.	n.d.	n.d.	n/a	n.d.	n.d.	n.d.	n.d.
199.005	9	6	4	1	0	1	200.012	-0.0309892	n.d.	n.d.	n.d.	n.d.	n.d.	n.d.	n.d.	n.d.	n/a	n.d.	n.d.	n.d.	n.d.	n.d.	n.d.	n/a	n.d.	n.d.	n.d.	n.d.	n.d.	n.d.	n/a	n.d.	n.d.	n.d.	n.d.	n.d.	n.d.	n/a	2055038	2440748	2253724	4081256	2202345	2813798	28.4852	4871246	n.d.	4804797	4962088
199.007	8	8	4	1	0	0	200.014	-0.0761832	n.d.	n.d.	n.d.	n.d.	n.d.	n.d.	n.d.	n.d.	n/a	n.d.	n.d.	n.d.	n.d.	n.d.	n.d.	n/a	n.d.	1752562	n.d.	2012356	1882043	1590367	52.2144	2331282	2587399	1931809	1694801	1885474	1375110	22.1518	2375808	2566446	n.d.	4853098	2917611	3575144	49.2319	n.d.	n.d.	n.d.	n.d.
199.028	12	5	6	1	0	0	200.035	0.0503446	n.d.	n.d.	n.d.	n.d.	n.d.	n.d.	n.d.	n.d.	n/a	n.d.	n.d.	n.d.	n.d.	n.d.	n.d.	n/a	1422498	2208003	n.d.	2593494	1903372	2526704	45.5677	5123491	3694617	2690739	1788770	2532788	1713431	44.3106	1840914	n.d.	n.d.	8827772	5873406	6363003	64.8089	n.d.	n.d.	n.d.	n.d.
199.034	10	9	3	1	2	0	200.042	-0.0659433	n.d.	n.d.	n.d.	n.d.	n.d.	n.d.	n.d.	n.d.	n/a	n.d.	n.d.	n.d.	n.d.	n.d.	n.d.	n/a	n.d.	n.d.	n.d.	n.d.	n.d.	n.d.	n/a	n.d.	n.d.	n.d.	n.d.	n.d.	n.d.	n/a	n.d.	n.d.	n.d.	n.d.	n.d.	n.d.	n/a	n.d.	n.d.	n.d.	n.d.
199.043	12	9	3	1	0	0	200.051	-0.0768174	n.d.	n.d.	n.d.	n.d.	n.d.	n.d.	n.d.	n.d.	n/a	n.d.	n.d.	n.d.	n.d.	n.d.	n.d.	n/a	n.d.	n.d.	n.d.	n.d.	n.d.	n.d.	n/a	6690223	4602662	3484864	2775023	3969345	2347555	39.0953	11468703	12583758	8268731	21613450	13278475	17221000	33.3442	14908529	11777654	12800736	10966858
199.052	10	9	5	0	2	0	200.06	0.288467	n.d.	n.d.	n.d.	n.d.	n.d.	n.d.	n.d.	n.d.	n/a	n.d.	n.d.	n.d.	n.d.	n.d.	n.d.	n/a	n.d.	n.d.	n.d.	n.d.	n.d.	n.d.	n/a	n.d.	n.d.	n.d.	n.d.	n.d.	n.d.	n/a	n.d.	n.d.	n.d.	n.d.	n.d.	n.d.	n/a	n.d.	n.d.	n.d.	n.d.
199.061	12	9	5	0	0	0	200.068	0.0318646	n.d.	n.d.	n.d.	n.d.	n.d.	n.d.	n.d.	n.d.	n/a	n.d.	n.d.	n.d.	n.d.	n.d.	n.d.	n/a	n.d.	n.d.	n.d.	n.d.	n.d.	n.d.	n/a	n.d.	n.d.	n.d.	n.d.	n.d.	n.d.	n/a	n.d.	n.d.	n.d.	n.d.	n.d.	n.d.	n/a	n.d.	n.d.	n.d.	n.d.
199.071	14	10	2	1	2	0	200.078	-0.00354145	n.d.	n.d.	n.d.	n.d.	n.d.	n.d.	n.d.	n.d.	n/a	n.d.	n.d.	n.d.	n.d.	n.d.	n.d.	n/a	n.d.	n.d.	n.d.	n.d.	n.d.	n.d.	n/a	n.d.	n.d.	n.d.	n.d.	n.d.	n.d.	n/a	n.d.	n.d.	n.d.	n.d.	n.d.	n.d.	n/a	n.d.	n.d.	n.d.	n.d.
199.076	12	13	2	0	0	0	200.084	-0.0450329	n.d.	n.d.	n.d.	n.d.	n.d.	n.d.	n.d.	n.d.	n/a	n.d.	n.d.	n.d.	n.d.	n.d.	n.d.	n/a	n.d.	n.d.	n.d.	n.d.	n.d.	n.d.	n/a	n.d.	n.d.	n.d.	n.d.	n.d.	n.d.	n/a	n.d.	n.d.	n.d.	n.d.	n.d.	n.d.	n/a	n.d.	n.d.	n.d.	n.d.
199.08	16	10	2	1	0	0	200.087	-0.0927819	n.d.	n.d.	n.d.	n.d.	n.d.	n.d.	n.d.	n.d.	n/a	n.d.	n.d.	n.d.	n.d.	n.d.	n.d.	n/a	n.d.	n.d.	n.d.	n.d.	n.d.	n.d.	n/a	n.d.	n.d.	n.d.	n.d.	n.d.	n.d.	n/a	n.d.	n.d.	n.d.	n.d.	n.d.	n.d.	n/a	3174802	3593111	3082241	2590827
199.089	14	10	4	0	2	0	200.096	-0.0715611	n.d.	n.d.	n.d.	n.d.	n.d.	n.d.	n.d.	n.d.	n/a	n.d.	n.d.	n.d.	n.d.	n.d.	n.d.	n/a	n.d.	n.d.	n.d.	n.d.	n.d.	n.d.	n/a	n.d.	n.d.	n.d.	n.d.	n.d.	n.d.	n/a	n.d.	n.d.	n.d.	n.d.	n.d.	n.d.	n/a	n.d.	n.d.	n.d.	n.d.
199.098	16	10	4	0	0	0	200.105	0.0248069	n.d.	n.d.	n.d.	n.d.	n.d.	n.d.	n.d.	n.d.	n/a	n.d.	n.d.	n.d.	n.d.	n.d.	n.d.	n/a	n.d.	n.d.	n.d.	n.d.	n.d.	n.d.	n/a	n.d.	n.d.	n.d.	n.d.	n.d.	n.d.	n/a	2486478	2474365	1808615	4519866	2452155	2532279	34.1578	2190498	1804327	1759761	3121786
199.113	16	14	1	0	0	0	200.12	-0.0857805	n.d.	n.d.	n.d.	n.d.	n.d.	n.d.	n.d.	n.d.	n/a	n.d.	n.d.	n.d.	n.d.	n.d.	n.d.	n/a	n.d.	n.d.	n.d.	n.d.	n.d.	n.d.	n/a	n.d.	n.d.	n.d.	n.d.	n.d.	n.d.	n/a	n.d.	n.d.	n.d.	n.d.	n.d.	n.d.	n/a	n.d.	n.d.	n.d.	n.d.
199.125	18	11	3	0	2	0	200.132	-0.0375091	n.d.	n.d.	n.d.	n.d.	n.d.	n.d.	n.d.	n.d.	n/a	n.d.	n.d.	n.d.	n.d.	n.d.	n.d.	n/a	n.d.	n.d.	n.d.	n.d.	n.d.	n.d.	n/a	n.d.	n.d.	n.d.	n.d.	n.d.	n.d.	n/a	n.d.	n.d.	n.d.	n.d.	n.d.	n.d.	n/a	n.d.	n.d.	n.d.	n.d.
199.134	20	11	3	0	0	0	200.141	-0.0125996	n.d.	n.d.	n.d.	n.d.	n.d.	n.d.	n.d.	n.d.	n/a	1365869	n.d.	1838326	n.d.	1921894	1857196	52.8724	n.d.	1947351	1386160	3047472	1734562	1702982	50.1147	n.d.	n.d.	n.d.	n.d.	n.d.	n.d.	n/a	2529517	2388381	1717508	3780826	n.d.	2477911	48.363	n.d.	n.d.	n.d.	n.d.
199.17	24	12	2	0	0	0	200.178	-0.0482903	12266875	16536400	4003378	11556365	8842901	5343137	5322842	9721479	46.1368	9223562	6499487	9180947	12163907	18260612	10850506	36.4478	7111320	9070324	6118605	12622671	5808448	6707044	32.624	12163606	9589650	8342828	13478229	7223470	9558155	23.3464	13073420	22660028	2660129	14872570	9469307	5109751	63.9289	2781155	1927272	3429972	5324731
199.96	8	4	3	3	1	0	200.967	-0.198685	2981897	3226864	2478015	2008584	1673507	3887901	3617496	2845586	26.8011	2054409	2882077	3009937	2267061	3379723	3234904	18.973	3480606	5926244	2883906	5651432	4202683	4208097	27.1591	12223634	12780074	9413573	4644300	11717458	7448334	32.7926	13535915	14204516	9140887	12994226	8483887	11792550	20.3187	2257574	2581801	2545439	9702004
199.989	5	5	7	0	1	1	200.997	0.568485	n.d.	n.d.	n.d.	n.d.	n.d.	n.d.	n.d.	n.d.	n/a	n.d.	n.d.	n.d.	n.d.	n.d.	n.d.	n/a	n.d.	n.d.	n.d.	n.d.	n.d.	n.d.	n/a	3221674	3929155	3353822	n.d.	2856555	1624742	48.2011	6824645	8276606	4771502	3820748	2821449	4085184	40.2139	3491777	3794884	3630394	7432847
200.008	9	6	4	1	1	1	201.015	-0.107896	n.d.	n.d.	n.d.	n.d.	n.d.	n.d.	n.d.	n.d.	n/a	n.d.	n.d.	n.d.	n.d.	n.d.	n.d.	n/a	n.d.	n.d.	n.d.	n.d.	n.d.	n.d.	n/a	n.d.	n.d.	n.d.	n.d.	n.d.	n.d.	n/a	n.d.	n.d.	n.d.	n.d.	n.d.	n.d.	n/a	n.d.	n.d.	n.d.	n.d.
200.038	10	9	3	1	3	0	201.045	0.037093	n.d.	n.d.	n.d.	n.d.	n.d.	n.d.	n.d.	n.d.	n/a	n.d.	n.d.	n.d.	n.d.	n.d.	n.d.	n/a	n.d.	n.d.	n.d.	n.d.	n.d.	n.d.	n/a	n.d.	n.d.	n.d.	n.d.	n.d.	n.d.	n/a	n.d.	n.d.	n.d.	n.d.	n.d.	n.d.	n/a	n.d.	n.d.	n.d.	n.d.
200.047	12	9	3	1	1	0	201.054	-0.0865248	n.d.	n.d.	n.d.	n.d.	n.d.	n.d.	n.d.	n.d.	n/a	n.d.	n.d.	n.d.	n.d.	n.d.	n.d.	n/a	n.d.	n.d.	n.d.	n.d.	n.d.	n.d.	n/a	n.d.	n.d.	n.d.	n.d.	n.d.	n.d.	n/a	1641397	1725615	n.d.	1984254	1907707	n.d.	52.0811	n.d.	n.d.	n.d.	n.d.
200.056	10	9	5	0	3	0	201.063	0.00543349	n.d.	n.d.	n.d.	n.d.	n.d.	n.d.	n.d.	n.d.	n/a	n.d.	n.d.	n.d.	n.d.	n.d.	n.d.	n/a	n.d.	n.d.	n.d.	n.d.	n.d.	n.d.	n/a	n.d.	n.d.	n.d.	n.d.	n.d.	n.d.	n/a	n.d.	n.d.	n.d.	n.d.	n.d.	n.d.	n/a	n.d.	n.d.	n.d.	n.d.
200.08	12	13	2	0	1	0	201.087	0.0331968	n.d.	n.d.	n.d.	n.d.	n.d.	n.d.	n.d.	n.d.	n/a	n.d.	n.d.	n.d.	n.d.	n.d.	n.d.	n/a	n.d.	n.d.	n.d.	n.d.	n.d.	n.d.	n/a	n.d.	n.d.	n.d.	n.d.	n.d.	n.d.	n/a	n.d.	n.d.	n.d.	n.d.	n.d.	n.d.	n/a	n.d.	n.d.	n.d.	n.d.
200.083	16	10	2	1	1	0	201.09	-0.0289979	n.d.	n.d.	n.d.	n.d.	n.d.	n.d.	n.d.	n.d.	n/a	n.d.	n.d.	n.d.	n.d.	n.d.	n.d.	n/a	n.d.	n.d.	n.d.	n.d.	n.d.	n.d.	n/a	n.d.	n.d.	n.d.	n.d.	n.d.	n.d.	n/a	n.d.	n.d.	n.d.	n.d.	n.d.	n.d.	n/a	n.d.	n.d.	n.d.	n.d.
200.092	14	10	4	0	3	0	201.099	-0.115067	n.d.	n.d.	n.d.	n.d.	n.d.	n.d.	n.d.	n.d.	n/a	n.d.	n.d.	n.d.	n.d.	n.d.	n.d.	n/a	n.d.	n.d.	n.d.	n.d.	n.d.	n.d.	n/a	n.d.	n.d.	n.d.	n.d.	n.d.	n.d.	n/a	n.d.	n.d.	n.d.	n.d.	n.d.	n.d.	n/a	n.d.	n.d.	n.d.	n.d.
200.101	16	10	4	0	1	0	201.108	-0.0775659	n.d.	n.d.	n.d.	n.d.	n.d.	n.d.	n.d.	n.d.	n/a	n.d.	n.d.	n.d.	n.d.	n.d.	n.d.	n/a	n.d.	n.d.	n.d.	n.d.	n.d.	n.d.	n/a	n.d.	n.d.	n.d.	n.d.	n.d.	n.d.	n/a	n.d.	n.d.	n.d.	n.d.	n.d.	n.d.	n/a	n.d.	n.d.	n.d.	n.d.
200.137	20	11	3	0	1	0	201.145	-0.115601	n.d.	n.d.	n.d.	n.d.	n.d.	n.d.	n.d.	n.d.	n/a	n.d.	n.d.	n.d.	n.d.	n.d.	n.d.	n/a	n.d.	n.d.	n.d.	n.d.	n.d.	n.d.	n/a	n.d.	n.d.	n.d.	n.d.	n.d.	n.d.	n/a	n.d.	n.d.	n.d.	n.d.	n.d.	n.d.	n/a	n.d.	n.d.	n.d.	n.d.
200.174	24	12	2	0	1	0	201.181	0.121994	n.d.	n.d.	n.d.	n.d.	n.d.	n.d.	n.d.	n.d.	n/a	n.d.	n.d.	n.d.	n.d.	n.d.	n.d.	n/a	1402956	1659276	n.d.	1681435	n.d.	1374029	52.2988	n.d.	n.d.	n.d.	n.d.	n.d.	n.d.	n/a	n.d.	n.d.	n.d.	n.d.	n.d.	n.d.	n/a	n.d.	n.d.	n.d.	n.d.
200.881	2	2	3	4	0	0	201.889	0.00125945	13575930	21521654	17019822	10332003	11556373	13790970	17802166	12071425	25.6322	5175018	7599611	7106672	3656326	5692407	4961355	25.5327	1635335	2899250	2233622	1809510	2254487	2446528	20.4496	n.d.	1851176	n.d.	1835683	5455453	2264434	70.1349	n.d.	n.d.	n.d.	n.d.	n.d.	n.d.	n/a	n.d.	n.d.	n.d.	n.d.
200.936	6	3	4	3	0	0	201.943	-0.0193097	3096614	3292708	3040730	1976334	n.d.	1839525	2970593	2007149	41.8445	n.d.	n.d.	n.d.	n.d.	n.d.	n.d.	n/a	n.d.	n.d.	n.d.	n.d.	n.d.	n.d.	n/a	1458202	n.d.	1879281	n.d.	2435467	2110237	54.1061	n.d.	n.d.	n.d.	n.d.	n.d.	n.d.	n/a	n.d.	n.d.	n.d.	n.d.
200.984	7	5	5	1	0	1	201.991	-0.0931418	n.d.	n.d.	n.d.	n.d.	n.d.	n.d.	n.d.	n.d.	n/a	n.d.	n.d.	n.d.	n.d.	n.d.	n.d.	n/a	n.d.	n.d.	n.d.	n.d.	n.d.	n.d.	n/a	n.d.	n.d.	n.d.	n.d.	n.d.	n.d.	n/a	1469959	3019211	n.d.	4172844	4306595	6155285	57.4833	3269940	2712373	n.d.	1868916
201.005	10	8	2	2	0	0	202.012	0.0066267	n.d.	n.d.	n.d.	n.d.	n.d.	n.d.	n.d.	n.d.	n/a	n.d.	n.d.	n.d.	n.d.	n.d.	n.d.	n/a	n.d.	n.d.	n.d.	n.d.	n.d.	n.d.	n/a	1648337	2291853	1546794	n.d.	1895237	n.d.	53.482	2613273	3370973	2570956	3735102	3048117	2867751	14.9167	2357575	2191175	2492875	3917574
201.011	9	6	4	1	2	1	202.019	0.0717372	n.d.	n.d.	n.d.	n.d.	n.d.	n.d.	n.d.	n.d.	n/a	n.d.	n.d.	n.d.	n.d.	n.d.	n.d.	n/a	n.d.	n.d.	n.d.	n.d.	n.d.	n.d.	n/a	n.d.	n.d.	n.d.	n.d.	n.d.	n.d.	n/a	n.d.	n.d.	n.d.	n.d.	n.d.	n.d.	n/a	n.d.	n.d.	n.d.	n.d.
201.014	8	8	4	1	2	0	202.021	0.266604	n.d.	n.d.	n.d.	n.d.	n.d.	n.d.	n.d.	n.d.	n/a	n.d.	n.d.	n.d.	n.d.	n.d.	n.d.	n/a	n.d.	n.d.	n.d.	n.d.	n.d.	n.d.	n/a	n.d.	n.d.	n.d.	n.d.	n.d.	n.d.	n/a	n.d.	n.d.	n.d.	n.d.	n.d.	n.d.	n/a	n.d.	n.d.	n.d.	n.d.
201.02	11	6	4	1	0	1	202.028	-0.0207094	n.d.	n.d.	n.d.	n.d.	n.d.	n.d.	n.d.	n.d.	n/a	n.d.	n.d.	n.d.	n.d.	n.d.	n.d.	n/a	n.d.	n.d.	n.d.	n.d.	n.d.	n.d.	n/a	n.d.	n.d.	n.d.	n.d.	n.d.	n.d.	n/a	n.d.	n.d.	n.d.	n.d.	n.d.	n.d.	n/a	2201044	1699669	n.d.	1448212
201.023	10	8	4	1	0	0	202.03	-0.0459003	n.d.	n.d.	n.d.	n.d.	n.d.	n.d.	n.d.	n.d.	n/a	n.d.	n.d.	n.d.	n.d.	n.d.	n.d.	n/a	3049080	3553695	2454916	4786523	4990726	4489520	26.3705	13244383	15613340	11923256	5924114	13141716	6406243	35.91	14117415	17865196	11218394	26776142	26301380	30533686	36.9611	6610774	6243159	6116314	7990806
201.05	12	9	3	1	2	0	202.057	0.0761452	n.d.	n.d.	n.d.	n.d.	n.d.	n.d.	n.d.	n.d.	n/a	n.d.	n.d.	n.d.	n.d.	n.d.	n.d.	n/a	n.d.	n.d.	n.d.	n.d.	n.d.	n.d.	n/a	n.d.	n.d.	n.d.	n.d.	n.d.	n.d.	n/a	n.d.	n.d.	n.d.	n.d.	n.d.	n.d.	n/a	n.d.	n.d.	n.d.	n.d.
201.056	10	12	3	0	0	0	202.063	-0.0235258	n.d.	n.d.	n.d.	n.d.	n.d.	n.d.	n.d.	n.d.	n/a	n.d.	n.d.	n.d.	n.d.	n.d.	n.d.	n/a	n.d.	n.d.	n.d.	n.d.	n.d.	n.d.	n/a	n.d.	n.d.	n.d.	n.d.	n.d.	n.d.	n/a	n.d.	n.d.	n.d.	n.d.	n.d.	n.d.	n/a	n.d.	n.d.	n.d.	n.d.
201.059	14	9	3	1	0	0	202.066	-0.0153189	n.d.	n.d.	n.d.	n.d.	n.d.	n.d.	n.d.	n.d.	n/a	n.d.	n.d.	n.d.	n.d.	n.d.	n.d.	n/a	n.d.	n.d.	n.d.	n.d.	n.d.	n.d.	n/a	n.d.	n.d.	n.d.	n.d.	n.d.	n.d.	n/a	5431878	6912522	4575734	12112493	10282980	13010005	40.8991	9687926	9560439	10098171	6748725
201.077	14	9	5	0	0	0	202.084	-0.0220662	n.d.	n.d.	n.d.	n.d.	n.d.	n.d.	n.d.	n.d.	n/a	n.d.	n.d.	n.d.	n.d.	n.d.	n.d.	n/a	n.d.	n.d.	n.d.	n.d.	n.d.	n.d.	n/a	n.d.	n.d.	n.d.	n.d.	n.d.	n.d.	n/a	n.d.	n.d.	n.d.	n.d.	n.d.	n.d.	n/a	n.d.	n.d.	n.d.	n.d.
201.092	14	13	2	0	0	0	202.099	-0.00955781	n.d.	n.d.	n.d.	n.d.	n.d.	n.d.	n.d.	n.d.	n/a	n.d.	n.d.	n.d.	n.d.	n.d.	n.d.	n/a	n.d.	n.d.	n.d.	n.d.	n.d.	n.d.	n/a	n.d.	n.d.	n.d.	n.d.	n.d.	n.d.	n/a	n.d.	1987622	n.d.	2387593	1969280	3106929	54.5082	n.d.	n.d.	n.d.	n.d.
201.095	18	10	2	1	0	0	202.103	0.0153509	n.d.	n.d.	n.d.	n.d.	n.d.	n.d.	n.d.	n.d.	n/a	n.d.	n.d.	n.d.	n.d.	n.d.	n.d.	n/a	n.d.	n.d.	n.d.	n.d.	n.d.	n.d.	n/a	n.d.	n.d.	n.d.	n.d.	n.d.	n.d.	n/a	n.d.	n.d.	n.d.	n.d.	n.d.	n.d.	n/a	n.d.	n.d.	n.d.	n.d.
201.104	16	10	4	0	2	0	202.112	-0.0487409	n.d.	n.d.	n.d.	n.d.	n.d.	n.d.	n.d.	n.d.	n/a	n.d.	n.d.	n.d.	n.d.	n.d.	n.d.	n/a	n.d.	n.d.	n.d.	n.d.	n.d.	n.d.	n/a	n.d.	n.d.	n.d.	n.d.	n.d.	n.d.	n/a	n.d.	n.d.	n.d.	n.d.	n.d.	n.d.	n/a	n.d.	n.d.	n.d.	n.d.
201.113	18	10	4	0	0	0	202.121	-0.0655203	2518966	1755575	1432169	1705370	1910353	n.d.	1434094	n.d.	50.024	n.d.	n.d.	n.d.	n.d.	n.d.	n.d.	n/a	n.d.	1581029	1594315	1649701	2139725	n.d.	52.9917	1795110	1439334	1711363	1511384	1648543	1753771	8.55934	3070579	2730040	1740064	3603355	2538770	2649731	22.6539	2273958	1885735	2227115	2699620
201.128	18	14	1	0	0	0	202.136	-0.0369217	n.d.	n.d.	n.d.	n.d.	n.d.	n.d.	n.d.	n.d.	n/a	n.d.	n.d.	n.d.	n.d.	n.d.	n.d.	n/a	n.d.	n.d.	n.d.	n.d.	n.d.	n.d.	n/a	n.d.	n.d.	n.d.	n.d.	n.d.	n.d.	n/a	n.d.	n.d.	n.d.	n.d.	n.d.	n.d.	n/a	n.d.	n.d.	n.d.	n.d.
201.15	22	11	3	0	0	0	202.157	-0.0167487	2204115	2574038	1997318	2283574	2426350	2043598	2644618	1428058	17.6636	2698175	3271887	2765379	2146390	3274190	3053348	14.9761	1914845	3045633	1849319	3444419	2520170	2569875	24.3629	2327363	3422212	2654369	2533493	2753854	2148552	16.7324	2502545	1615830	2451773	2084539	2257201	1720482	17.6318	n.d.	n.d.	n.d.	n.d.
201.987	7	5	5	1	1	1	202.995	0.0317842	n.d.	n.d.	n.d.	n.d.	n.d.	n.d.	n.d.	n.d.	n/a	n.d.	n.d.	n.d.	n.d.	n.d.	n.d.	n/a	n.d.	n.d.	n.d.	n.d.	n.d.	n.d.	n/a	n.d.	n.d.	n.d.	n.d.	n.d.	n.d.	n/a	n.d.	n.d.	n.d.	n.d.	n.d.	n.d.	n/a	n.d.	n.d.	n.d.	n.d.
202.017	8	8	4	1	3	0	203.024	0.19733	n.d.	n.d.	n.d.	n.d.	n.d.	n.d.	n.d.	n.d.	n/a	n.d.	n.d.	n.d.	n.d.	n.d.	n.d.	n/a	n.d.	n.d.	n.d.	n.d.	n.d.	n.d.	n/a	n.d.	n.d.	n.d.	n.d.	n.d.	n.d.	n/a	n.d.	n.d.	n.d.	n.d.	n.d.	n.d.	n/a	n.d.	n.d.	n.d.	n.d.
202.026	10	8	4	1	1	0	203.033	-0.066927	n.d.	n.d.	n.d.	n.d.	n.d.	n.d.	n.d.	n.d.	n/a	n.d.	n.d.	n.d.	n.d.	n.d.	n.d.	n/a	n.d.	n.d.	n.d.	n.d.	n.d.	n.d.	n/a	n.d.	n.d.	n.d.	n.d.	n.d.	n.d.	n/a	n.d.	n.d.	n.d.	n.d.	n.d.	n.d.	n/a	n.d.	n.d.	n.d.	n.d.
202.062	14	9	3	1	1	0	203.07	-0.101003	n.d.	n.d.	n.d.	n.d.	n.d.	n.d.	n.d.	n.d.	n/a	n.d.	n.d.	n.d.	n.d.	n.d.	n.d.	n/a	n.d.	n.d.	n.d.	n.d.	n.d.	n.d.	n/a	n.d.	n.d.	n.d.	n.d.	n.d.	n.d.	n/a	n.d.	n.d.	n.d.	n.d.	n.d.	n.d.	n/a	n.d.	n.d.	n.d.	n.d.
202.071	12	9	5	0	3	0	203.079	-0.0461718	n.d.	n.d.	n.d.	n.d.	n.d.	n.d.	n.d.	n.d.	n/a	n.d.	n.d.	n.d.	n.d.	n.d.	n.d.	n/a	n.d.	n.d.	n.d.	n.d.	n.d.	n.d.	n/a	n.d.	n.d.	n.d.	n.d.	n.d.	n.d.	n/a	n.d.	n.d.	n.d.	n.d.	n.d.	n.d.	n/a	n.d.	n.d.	n.d.	n.d.
202.095	14	13	2	0	1	0	203.103	0.0224201	n.d.	n.d.	n.d.	n.d.	n.d.	n.d.	n.d.	n.d.	n/a	n.d.	n.d.	n.d.	n.d.	n.d.	n.d.	n/a	n.d.	n.d.	n.d.	n.d.	n.d.	n.d.	n/a	n.d.	n.d.	n.d.	n.d.	n.d.	n.d.	n/a	n.d.	n.d.	n.d.	n.d.	n.d.	n.d.	n/a	n.d.	n.d.	n.d.	n.d.
202.117	18	10	4	0	1	0	203.124	-0.115018	n.d.	n.d.	n.d.	n.d.	n.d.	n.d.	n.d.	n.d.	n/a	n.d.	n.d.	n.d.	n.d.	n.d.	n.d.	n/a	n.d.	n.d.	n.d.	n.d.	n.d.	n.d.	n/a	n.d.	n.d.	n.d.	n.d.	n.d.	n.d.	n/a	n.d.	n.d.	n.d.	n.d.	n.d.	n.d.	n/a	n.d.	n.d.	n.d.	n.d.
202.897	4	2	3	4	0	0	203.904	-0.055506	n.d.	2097261	2932462	n.d.	1536095	1736597	3408338	2942536	53.1822	3923215	6385688	6700687	2313480	4019509	3302290	39.2063	3262007	4910124	3582239	3702599	3357360	3871966	15.7699	3277966	3052170	2725412	n.d.	2573404	n.d.	52.3293	n.d.	n.d.	n.d.	n.d.	n.d.	n.d.	n/a	n.d.	n.d.	n.d.	n.d.
202.963	5	4	6	1	0	1	203.97	-0.0109527	2773366	2531490	1744673	2463920	1642515	1501128	n.d.	n.d.	51.1212	2613313	2310731	2074561	1786297	2538344	3109830	19.1302	1608554	2716253	n.d.	3477627	2529506	1957264	48.5442	4299200	3433918	2741337	n.d.	3333650	1911759	47.9688	1932890	2050737	1388709	4126904	2696996	3488652	39.5448	n.d.	n.d.	n.d.	n.d.
202.984	8	7	3	2	0	0	203.991	-0.0634926	n.d.	n.d.	n.d.	n.d.	n.d.	n.d.	n.d.	n.d.	n/a	n.d.	n.d.	n.d.	n.d.	n.d.	n.d.	n/a	n.d.	n.d.	n.d.	n.d.	n.d.	n.d.	n/a	2900688	3526095	2012905	n.d.	2495779	n.d.	54.7387	3353707	3527490	2172596	4616394	3229749	3713950	23.0088	1515144	n.d.	1743518	1817764
203.017	8	11	2	1	0	0	204.025	-0.0162252	n.d.	n.d.	n.d.	n.d.	n.d.	n.d.	n.d.	n.d.	n/a	n.d.	n.d.	n.d.	n.d.	n.d.	n.d.	n/a	n.d.	n.d.	n.d.	n.d.	n.d.	n.d.	n/a	n.d.	n.d.	n.d.	n.d.	n.d.	n.d.	n/a	n.d.	n.d.	n.d.	n.d.	n.d.	n.d.	n/a	n.d.	n.d.	n.d.	n.d.
203.021	12	8	2	2	0	0	204.028	-0.014767	n.d.	n.d.	n.d.	n.d.	n.d.	n.d.	n.d.	n.d.	n/a	n.d.	n.d.	n.d.	n.d.	n.d.	n.d.	n/a	n.d.	n.d.	n.d.	n.d.	n.d.	n.d.	n/a	n.d.	n.d.	n.d.	n.d.	n.d.	n.d.	n/a	2940040	2857823	2163152	2957032	1760083	2295867	19.8984	5332520	3687719	5626046	4083395
203.029	10	8	4	1	2	0	204.037	0.197513	n.d.	n.d.	n.d.	n.d.	n.d.	n.d.	n.d.	n.d.	n/a	n.d.	n.d.	n.d.	n.d.	n.d.	n.d.	n/a	n.d.	n.d.	n.d.	n.d.	n.d.	n.d.	n/a	n.d.	n.d.	n.d.	n.d.	n.d.	n.d.	n/a	n.d.	n.d.	n.d.	n.d.	n.d.	n.d.	n/a	4035119	4220463	4773574	1602762
203.038	12	8	4	1	0	0	204.046	-0.045681	5204401	4887519	3707739	2141673	1765198	3488129	4922430	2231735	38.9637	8250747	10883715	7395579	9115377	15419042	14836993	31.1061	25293476	31719060	21900426	29676470	28141340	22802762	14.6877	88686072	87819256	63800724	43773212	78796112	46399624	29.3798	164168848	208308336	135233504	237373680	173541984	193545936	19.3019	179013168	149292080	158697680	227624144
203.062	10	12	3	0	2	0	204.07	0.0108243	n.d.	n.d.	n.d.	n.d.	n.d.	n.d.	n.d.	n.d.	n/a	n.d.	n.d.	n.d.	n.d.	n.d.	n.d.	n/a	n.d.	n.d.	n.d.	n.d.	n.d.	n.d.	n/a	n.d.	n.d.	n.d.	n.d.	n.d.	n.d.	n/a	n.d.	n.d.	n.d.	n.d.	n.d.	n.d.	n/a	n.d.	n.d.	n.d.	n.d.
203.066	14	9	3	1	2	0	204.073	-0.0236475	n.d.	n.d.	n.d.	n.d.	n.d.	n.d.	n.d.	n.d.	n/a	n.d.	n.d.	n.d.	n.d.	n.d.	n.d.	n/a	n.d.	n.d.	n.d.	n.d.	n.d.	n.d.	n/a	n.d.	n.d.	n.d.	n.d.	n.d.	n.d.	n/a	n.d.	n.d.	n.d.	n.d.	n.d.	n.d.	n/a	n.d.	n.d.	n.d.	n.d.
203.071	12	12	3	0	0	0	204.079	-0.0534295	n.d.	n.d.	n.d.	n.d.	n.d.	n.d.	n.d.	n.d.	n/a	n.d.	n.d.	n.d.	n.d.	n.d.	n.d.	n/a	n.d.	n.d.	n.d.	n.d.	n.d.	n.d.	n/a	n.d.	n.d.	n.d.	n.d.	n.d.	n.d.	n/a	n.d.	2127753	n.d.	5286674	3657597	3821797	58.211	n.d.	n.d.	n.d.	n.d.
203.075	16	9	3	1	0	0	204.082	-0.064853	n.d.	n.d.	n.d.	n.d.	n.d.	n.d.	n.d.	n.d.	n/a	n.d.	n.d.	n.d.	n.d.	n.d.	n.d.	n/a	n.d.	n.d.	n.d.	n.d.	n.d.	n.d.	n/a	n.d.	n.d.	n.d.	n.d.	n.d.	n.d.	n/a	n.d.	n.d.	n.d.	n.d.	n.d.	n.d.	n/a	4963927	4157526	4185069	2230768
203.092	16	9	5	0	0	0	204.1	-0.0147913	n.d.	n.d.	n.d.	n.d.	n.d.	n.d.	n.d.	n.d.	n/a	n.d.	n.d.	n.d.	n.d.	n.d.	n.d.	n/a	n.d.	n.d.	n.d.	n.d.	n.d.	n.d.	n/a	n.d.	n.d.	n.d.	n.d.	n.d.	n.d.	n/a	n.d.	n.d.	n.d.	n.d.	n.d.	n.d.	n/a	n.d.	n.d.	n.d.	n.d.
203.099	14	13	2	0	2	0	204.106	0.0917878	n.d.	n.d.	n.d.	n.d.	n.d.	n.d.	n.d.	n.d.	n/a	n.d.	n.d.	n.d.	n.d.	n.d.	n.d.	n/a	n.d.	n.d.	n.d.	n.d.	n.d.	n.d.	n/a	n.d.	n.d.	n.d.	n.d.	n.d.	n.d.	n/a	n.d.	n.d.	n.d.	n.d.	n.d.	n.d.	n/a	n.d.	n.d.	n.d.	n.d.
203.108	16	13	2	0	0	0	204.115	-0.0192656	n.d.	n.d.	n.d.	n.d.	n.d.	n.d.	n.d.	n.d.	n/a	n.d.	n.d.	n.d.	n.d.	n.d.	n.d.	n/a	n.d.	n.d.	n.d.	n.d.	n.d.	n.d.	n/a	n.d.	n.d.	n.d.	n.d.	n.d.	n.d.	n/a	n.d.	1841190	1697681	5158704	3297947	3775235	57.6989	6487155	4267891	4618506	2145548
203.129	20	10	4	0	0	0	204.136	-0.109753	n.d.	n.d.	n.d.	n.d.	n.d.	n.d.	n.d.	n.d.	n/a	n.d.	n.d.	n.d.	n.d.	n.d.	n.d.	n/a	n.d.	n.d.	n.d.	n.d.	n.d.	n.d.	n/a	n.d.	n.d.	n.d.	n.d.	n.d.	n.d.	n/a	1435231	1640503	n.d.	1927234	1441581	n.d.	52.8234	n.d.	n.d.	n.d.	n.d.
203.144	20	14	1	0	0	0	204.151	0.127702	n.d.	n.d.	n.d.	n.d.	n.d.	n.d.	n.d.	n.d.	n/a	n.d.	n.d.	n.d.	n.d.	n.d.	n.d.	n/a	n.d.	n.d.	n.d.	n.d.	n.d.	n.d.	n/a	n.d.	n.d.	n.d.	n.d.	n.d.	n.d.	n/a	n.d.	n.d.	n.d.	n.d.	n.d.	n.d.	n/a	n.d.	n.d.	n.d.	n.d.
204.021	8	11	2	1	1	0	205.028	0.0244632	n.d.	n.d.	n.d.	n.d.	n.d.	n.d.	n.d.	n.d.	n/a	n.d.	n.d.	n.d.	n.d.	n.d.	n.d.	n/a	n.d.	n.d.	n.d.	n.d.	n.d.	n.d.	n/a	n.d.	n.d.	n.d.	n.d.	n.d.	n.d.	n/a	n.d.	n.d.	n.d.	n.d.	n.d.	n.d.	n/a	n.d.	n.d.	n.d.	n.d.
204.042	12	8	4	1	1	0	205.049	-0.0319592	n.d.	n.d.	n.d.	n.d.	n.d.	n.d.	n.d.	n.d.	n/a	n.d.	n.d.	n.d.	n.d.	n.d.	n.d.	n/a	1917597	2336373	2469234	2609352	2400012	1695932	15.7819	8701166	7305998	5093541	4484105	6230129	4232065	29.1165	15880114	17351570	11150019	21062702	13246868	15729144	21.686	13425043	10220436	11287601	20500504
204.075	12	12	3	0	1	0	205.082	0.0120936	n.d.	n.d.	n.d.	n.d.	n.d.	n.d.	n.d.	n.d.	n/a	n.d.	n.d.	n.d.	n.d.	n.d.	n.d.	n/a	n.d.	n.d.	n.d.	n.d.	n.d.	n.d.	n/a	n.d.	n.d.	n.d.	n.d.	n.d.	n.d.	n/a	n.d.	n.d.	n.d.	n.d.	n.d.	n.d.	n/a	n.d.	n.d.	n.d.	n.d.
204.078	16	9	3	1	1	0	205.085	0.116318	n.d.	n.d.	n.d.	n.d.	n.d.	n.d.	n.d.	n.d.	n/a	n.d.	n.d.	n.d.	n.d.	n.d.	n.d.	n/a	n.d.	n.d.	n.d.	n.d.	n.d.	n.d.	n/a	n.d.	n.d.	n.d.	n.d.	n.d.	n.d.	n/a	n.d.	n.d.	n.d.	n.d.	n.d.	n.d.	n/a	n.d.	n.d.	n.d.	n.d.
204.096	16	9	5	0	1	0	205.103	-0.0812363	n.d.	n.d.	n.d.	n.d.	n.d.	n.d.	n.d.	n.d.	n/a	n.d.	n.d.	n.d.	n.d.	n.d.	n.d.	n/a	n.d.	n.d.	n.d.	n.d.	n.d.	n.d.	n/a	n.d.	n.d.	n.d.	n.d.	n.d.	n.d.	n/a	n.d.	n.d.	n.d.	n.d.	n.d.	n.d.	n/a	n.d.	n.d.	n.d.	n.d.
204.111	16	13	2	0	1	0	205.118	-0.0744594	n.d.	n.d.	n.d.	n.d.	n.d.	n.d.	n.d.	n.d.	n/a	n.d.	n.d.	n.d.	n.d.	n.d.	n.d.	n/a	n.d.	n.d.	n.d.	n.d.	n.d.	n.d.	n/a	n.d.	n.d.	n.d.	n.d.	n.d.	n.d.	n/a	n.d.	n.d.	n.d.	n.d.	n.d.	n.d.	n/a	n.d.	n.d.	n.d.	n.d.
204.961	7	4	4	2	0	1	205.968	0.0392514	n.d.	n.d.	n.d.	n.d.	n.d.	n.d.	n.d.	n.d.	n/a	n.d.	n.d.	n.d.	n.d.	n.d.	n.d.	n/a	n.d.	n.d.	n.d.	n.d.	n.d.	n.d.	n/a	2539414	2911954	n.d.	n.d.	1935938	1388075	56.8156	n.d.	1525476	1603804	n.d.	1914098	1705427	52.2143	n.d.	n.d.	n.d.	n.d.
204.963	6	6	4	2	0	0	205.971	-0.0202329	n.d.	n.d.	n.d.	n.d.	n.d.	n.d.	n.d.	n.d.	n/a	6623516	7996443	6875799	8605809	8845920	10029760	15.6902	17328200	17255434	12428816	15503754	12525746	10290915	20.3881	15649688	12222932	9492327	42951336	53742404	37168684	64.8502	26118782	23129702	18120030	65269524	39628916	44444884	48.3379	2789535	1592769	2670915	23474956
204.979	7	4	6	1	0	1	205.986	-0.00927413	n.d.	n.d.	n.d.	n.d.	n.d.	n.d.	n.d.	n.d.	n/a	1620007	1783462	1478434	1509884	1998699	2111180	14.9364	3450452	3998228	2259995	2955158	1666493	2762478	29.1434	6139299	4555744	3059058	2839221	5358672	3296056	32.2356	3736202	4394098	2840169	7715617	4154752	5886689	36.4572	1660844	n.d.	n.d.	3848985
205	10	7	3	2	0	0	206.007	-0.0526537	2408336	n.d.	1435052	n.d.	n.d.	1768241	1517547	1389721	55.0096	n.d.	n.d.	n.d.	n.d.	n.d.	n.d.	n/a	1404260	n.d.	1524266	1965990	n.d.	1394301	53.3144	5417907	4351984	3564162	2538436	2474208	2533192	34.7632	6229146	5675138	4487032	6414130	4213649	4846833	17.443	5318846	3628992	4164450	6580010
205.009	8	7	5	1	2	0	206.016	0.261077	n.d.	n.d.	n.d.	n.d.	n.d.	n.d.	n.d.	n.d.	n/a	n.d.	n.d.	n.d.	n.d.	n.d.	n.d.	n/a	n.d.	n.d.	n.d.	n.d.	n.d.	n.d.	n/a	2593209	2904566	2001161	n.d.	1918567	1397582	47.6239	4362401	5295241	3283839	4054073	2633367	n.d.	46.9804	5902533	5904583	6390122	6113586
205.009	8	6	5	0	0	2	206.017	0.0205844	n.d.	n.d.	n.d.	n.d.	n.d.	n.d.	n.d.	n.d.	n/a	n.d.	n.d.	n.d.	n.d.	n.d.	n.d.	n/a	n.d.	n.d.	n.d.	n.d.	n.d.	n.d.	n/a	n.d.	n.d.	n.d.	n.d.	n.d.	n.d.	n/a	n.d.	n.d.	n.d.	n.d.	n.d.	n.d.	n/a	n.d.	n.d.	n.d.	n.d.
205.015	11	5	5	1	0	1	206.022	0.0287588	n.d.	n.d.	n.d.	n.d.	n.d.	n.d.	n.d.	n.d.	n/a	n.d.	n.d.	n.d.	n.d.	n.d.	n.d.	n/a	2106223	2294830	1441845	1691314	1849431	1548361	18.0633	4283838	2266747	2396046	2127823	2029164	n.d.	51.9224	6740646	4671630	5272451	5748542	2016157	n.d.	52.1711	1457034	n.d.	1446511	6457143
205.018	10	7	5	1	0	0	206.025	0.0145646	n.d.	n.d.	n.d.	n.d.	n.d.	n.d.	n.d.	n.d.	n/a	n.d.	n.d.	n.d.	n.d.	n.d.	n.d.	n/a	n.d.	n.d.	n.d.	n.d.	n.d.	n.d.	n/a	8661952	7476733	5475728	5565649	6480750	4848213	22.296	41106088	36798096	29734276	140857152	76918944	93678848	61.3704	7786701	6052559	6204273	7524153
205.033	10	11	2	1	0	0	206.04	0.0167778	n.d.	n.d.	n.d.	n.d.	n.d.	n.d.	n.d.	n.d.	n/a	n.d.	n.d.	n.d.	n.d.	n.d.	n.d.	n/a	n.d.	n.d.	n.d.	n.d.	n.d.	n.d.	n/a	2307787	2098825	n.d.	1406940	1779193	n.d.	54.0736	4197555	3921052	2783376	10567500	6090923	7082763	48.774	8349913	6410972	7058302	3307845
205.045	12	8	4	1	2	0	206.052	-0.167022	n.d.	n.d.	n.d.	n.d.	n.d.	n.d.	n.d.	n.d.	n/a	n.d.	n.d.	n.d.	n.d.	n.d.	n.d.	n/a	n.d.	n.d.	n.d.	n.d.	n.d.	n.d.	n/a	n.d.	n.d.	n.d.	n.d.	n.d.	n.d.	n/a	n.d.	n.d.	n.d.	n.d.	n.d.	n.d.	n/a	n.d.	n.d.	n.d.	n.d.
205.048	11	9	4	0	0	1	206.056	-0.0613514	n.d.	n.d.	n.d.	n.d.	n.d.	n.d.	n.d.	n.d.	n/a	n.d.	n.d.	n.d.	n.d.	n.d.	n.d.	n/a	n.d.	n.d.	n.d.	n.d.	n.d.	n.d.	n/a	n.d.	n.d.	n.d.	n.d.	n.d.	n.d.	n/a	n.d.	n.d.	n.d.	n.d.	n.d.	n.d.	n/a	n.d.	n.d.	n.d.	n.d.
205.054	14	8	4	1	0	0	206.061	-0.0387703	n.d.	n.d.	n.d.	n.d.	n.d.	n.d.	n.d.	n.d.	n/a	2654046	2734685	1940696	n.d.	1396515	2340868	46.5434	10101899	10026058	7194705	5057487	5209844	4119333	37.5557	25883610	20654616	15685547	12963563	18793354	12599919	28.6361	76901056	74493608	54285728	57061212	35035324	42433820	29.5481	62713068	47184620	48328592	60431192
205.069	14	12	1	1	0	0	206.077	0.000219438	n.d.	n.d.	n.d.	n.d.	n.d.	n.d.	n.d.	n.d.	n/a	n.d.	n.d.	n.d.	n.d.	n.d.	n.d.	n/a	n.d.	n.d.	n.d.	n.d.	n.d.	n.d.	n/a	n.d.	n.d.	n.d.	n.d.	n.d.	n.d.	n/a	n.d.	n.d.	n.d.	n.d.	n.d.	n.d.	n/a	n.d.	n.d.	n.d.	n.d.
205.078	12	12	3	0	2	0	206.085	0.064356	n.d.	n.d.	n.d.	n.d.	n.d.	n.d.	n.d.	n.d.	n/a	n.d.	n.d.	n.d.	n.d.	n.d.	n.d.	n/a	n.d.	n.d.	n.d.	n.d.	n.d.	n.d.	n/a	n.d.	n.d.	n.d.	n.d.	n.d.	n.d.	n/a	n.d.	n.d.	n.d.	n.d.	n.d.	n.d.	n/a	n.d.	n.d.	n.d.	n.d.
205.081	16	9	3	1	2	0	206.089	0.0252095	n.d.	n.d.	n.d.	n.d.	n.d.	n.d.	n.d.	n.d.	n/a	n.d.	n.d.	n.d.	n.d.	n.d.	n.d.	n/a	n.d.	n.d.	n.d.	n.d.	n.d.	n.d.	n/a	n.d.	n.d.	n.d.	n.d.	n.d.	n.d.	n/a	n.d.	n.d.	n.d.	n.d.	n.d.	n.d.	n/a	n.d.	n.d.	n.d.	n.d.
205.085	15	10	3	0	0	1	206.092	-0.048107	n.d.	n.d.	n.d.	n.d.	n.d.	n.d.	n.d.	n.d.	n/a	n.d.	n.d.	n.d.	n.d.	n.d.	n.d.	n/a	n.d.	n.d.	n.d.	n.d.	n.d.	n.d.	n/a	n.d.	n.d.	n.d.	n.d.	n.d.	n.d.	n/a	n.d.	n.d.	n.d.	n.d.	n.d.	n.d.	n/a	n.d.	n.d.	n.d.	n.d.
205.087	14	12	3	0	0	0	206.094	-0.0178997	n.d.	n.d.	n.d.	n.d.	n.d.	n.d.	n.d.	n.d.	n/a	n.d.	n.d.	n.d.	n.d.	n.d.	n.d.	n/a	n.d.	n.d.	n.d.	n.d.	n.d.	n.d.	n/a	n.d.	n.d.	n.d.	n.d.	n.d.	n.d.	n/a	n.d.	1920454	n.d.	5706615	3420117	4077622	60.8286	3515143	2986505	3449004	2491761
205.09	18	9	3	1	0	0	206.098	0.00622652	n.d.	n.d.	n.d.	n.d.	n.d.	n.d.	n.d.	n.d.	n/a	n.d.	n.d.	n.d.	n.d.	n.d.	n.d.	n/a	n.d.	n.d.	n.d.	n.d.	n.d.	n.d.	n/a	n.d.	n.d.	n.d.	n.d.	n.d.	n.d.	n/a	n.d.	n.d.	n.d.	n.d.	n.d.	n.d.	n/a	n.d.	n.d.	n.d.	n.d.
205.114	16	13	2	0	2	0	206.122	0.0253419	n.d.	n.d.	n.d.	n.d.	n.d.	n.d.	n.d.	n.d.	n/a	n.d.	n.d.	n.d.	n.d.	n.d.	n.d.	n/a	n.d.	n.d.	n.d.	n.d.	n.d.	n.d.	n/a	n.d.	n.d.	n.d.	n.d.	n.d.	n.d.	n/a	n.d.	n.d.	n.d.	n.d.	n.d.	n.d.	n/a	n.d.	n.d.	n.d.	n.d.
205.123	18	13	2	0	0	0	206.131	-0.00270569	n.d.	n.d.	n.d.	n.d.	n.d.	n.d.	n.d.	n.d.	n/a	n.d.	n.d.	n.d.	n.d.	n.d.	n.d.	n/a	n.d.	n.d.	n.d.	n.d.	n.d.	n.d.	n/a	n.d.	n.d.	n.d.	n.d.	n.d.	n.d.	n/a	n.d.	n.d.	n.d.	n.d.	n.d.	n.d.	n/a	5159205	3822888	4412875	1403150
205.16	22	14	1	0	0	0	206.167	0.0125707	43160584	63044196	14740642	44688400	21020456	17626020	18497630	18870034	58.7348	42419116	20128938	33785124	45826300	55833844	21198676	38.8145	15624408	18959508	15835805	43186720	19506496	27193202	45.1943	19086376	24263272	19090426	56820536	20312028	25005756	53.3202	30264084	10486526	8741354	23842736	23030030	9596270	52.0177	3043396	1851462	2964201	9199532
205.967	6	6	4	2	1	0	206.974	-0.0212656	n.d.	n.d.	n.d.	n.d.	n.d.	n.d.	n.d.	n.d.	n/a	n.d.	n.d.	n.d.	n.d.	n.d.	n.d.	n/a	n.d.	n.d.	n.d.	n.d.	n.d.	n.d.	n/a	n.d.	n.d.	n.d.	n.d.	n.d.	n.d.	n/a	2170999	1861607	n.d.	3869738	2878594	2905568	48.0848	n.d.	n.d.	n.d.	n.d.
206.003	10	7	3	2	1	0	207.01	-0.111226	n.d.	n.d.	n.d.	n.d.	n.d.	n.d.	n.d.	n.d.	n/a	n.d.	n.d.	n.d.	n.d.	n.d.	n.d.	n/a	n.d.	n.d.	n.d.	n.d.	n.d.	n.d.	n/a	n.d.	n.d.	n.d.	n.d.	n.d.	n.d.	n/a	n.d.	n.d.	n.d.	n.d.	n.d.	n.d.	n/a	n.d.	n.d.	n.d.	n.d.
206.021	10	7	5	1	1	0	207.028	0.0166003	n.d.	n.d.	n.d.	n.d.	n.d.	n.d.	n.d.	n.d.	n/a	n.d.	n.d.	n.d.	n.d.	n.d.	n.d.	n/a	n.d.	n.d.	n.d.	n.d.	n.d.	n.d.	n/a	n.d.	n.d.	n.d.	n.d.	n.d.	n.d.	n/a	2899872	3386512	2681160	9632340	5964716	7666186	53.3459	n.d.	n.d.	n.d.	n.d.
206.036	10	11	2	1	1	0	207.044	0.0810537	n.d.	n.d.	n.d.	n.d.	n.d.	n.d.	n.d.	n.d.	n/a	n.d.	n.d.	n.d.	n.d.	n.d.	n.d.	n/a	n.d.	n.d.	n.d.	n.d.	n.d.	n.d.	n/a	n.d.	n.d.	n.d.	n.d.	n.d.	n.d.	n/a	n.d.	n.d.	n.d.	n.d.	n.d.	n.d.	n/a	n.d.	n.d.	n.d.	n.d.
206.057	14	8	4	1	1	0	207.065	-0.0722954	n.d.	n.d.	n.d.	n.d.	n.d.	n.d.	n.d.	n.d.	n/a	n.d.	n.d.	n.d.	n.d.	n.d.	n.d.	n/a	n.d.	n.d.	n.d.	n.d.	n.d.	n.d.	n/a	2227119	n.d.	1441175	n.d.	1879433	1748037	53.4583	6651323	6547372	4695650	3937648	2831304	3668262	33.2906	4564526	3786291	4106457	5355134
206.081	12	12	3	0	3	0	207.089	0.0155181	n.d.	n.d.	n.d.	n.d.	n.d.	n.d.	n.d.	n.d.	n/a	n.d.	n.d.	n.d.	n.d.	n.d.	n.d.	n/a	n.d.	n.d.	n.d.	n.d.	n.d.	n.d.	n/a	n.d.	n.d.	n.d.	n.d.	n.d.	n.d.	n/a	n.d.	n.d.	n.d.	n.d.	n.d.	n.d.	n/a	n.d.	n.d.	n.d.	n.d.
206.09	14	12	3	0	1	0	207.098	-0.0343539	n.d.	n.d.	n.d.	n.d.	n.d.	n.d.	n.d.	n.d.	n/a	n.d.	n.d.	n.d.	n.d.	n.d.	n.d.	n/a	n.d.	n.d.	n.d.	n.d.	n.d.	n.d.	n/a	n.d.	n.d.	n.d.	n.d.	n.d.	n.d.	n/a	n.d.	n.d.	n.d.	n.d.	n.d.	n.d.	n/a	n.d.	n.d.	n.d.	n.d.
206.094	18	9	3	1	1	0	207.101	-0.10471	n.d.	n.d.	n.d.	n.d.	n.d.	n.d.	n.d.	n.d.	n/a	n.d.	n.d.	n.d.	n.d.	n.d.	n.d.	n/a	n.d.	n.d.	n.d.	n.d.	n.d.	n.d.	n/a	n.d.	n.d.	n.d.	n.d.	n.d.	n.d.	n/a	n.d.	n.d.	n.d.	n.d.	n.d.	n.d.	n/a	n.d.	n.d.	n.d.	n.d.
206.127	18	13	2	0	1	0	207.134	0.0647175	n.d.	n.d.	n.d.	n.d.	n.d.	n.d.	n.d.	n.d.	n/a	n.d.	n.d.	n.d.	n.d.	n.d.	n.d.	n/a	n.d.	n.d.	n.d.	n.d.	n.d.	n.d.	n/a	n.d.	n.d.	n.d.	n.d.	n.d.	n.d.	n/a	n.d.	n.d.	n.d.	n.d.	n.d.	n.d.	n/a	n.d.	n.d.	n.d.	n.d.
206.163	22	14	1	0	1	0	207.17	0.026935	6450414	8229217	2431358	5827807	3434257	2847858	2914344	3761659	46.6542	5872255	2807158	6204406	6730688	8603606	3285045	39.1518	2634411	2369103	2406754	5888266	3159054	4699712	41.0542	2505467	2887001	2807524	9015808	3906009	3585425	59.6329	4864522	n.d.	1455403	3272386	4239385	n.d.	61.4511	n.d.	n.d.	n.d.	n.d.
206.961	8	6	2	3	0	0	207.969	0.00652779	3404847	3178163	3430070	1385102	n.d.	3557534	2975825	2750976	42.4004	n.d.	n.d.	n.d.	n.d.	n.d.	n.d.	n/a	n.d.	n.d.	n.d.	n.d.	n.d.	n.d.	n/a	n.d.	n.d.	n.d.	n.d.	n.d.	n.d.	n/a	n.d.	n.d.	n.d.	n.d.	n.d.	n.d.	n/a	7929619	6405915	6716866	5479239
206.979	8	6	4	2	0	0	207.986	-0.0730653	3501115	3666624	3444163	n.d.	1997408	2420395	2767965	1621580	44.2842	6856382	9757103	9438770	9750000	13536803	13173887	24.2239	15050216	20404602	12729238	23123802	23792200	21867642	23.3522	46868792	47067056	39788852	21116982	42799416	27960272	28.4455	60739684	66327644	47282904	42521904	35935876	43094752	23.7841	20443936	18794794	20268496	33087828
206.989	6	5	6	0	0	2	207.996	-0.173502	n.d.	n.d.	n.d.	n.d.	n.d.	n.d.	n.d.	n.d.	n/a	n.d.	n.d.	n.d.	n.d.	n.d.	n.d.	n/a	n.d.	n.d.	n.d.	n.d.	n.d.	n.d.	n/a	n.d.	n.d.	n.d.	n.d.	n.d.	n.d.	n/a	n.d.	n.d.	n.d.	n.d.	n.d.	n.d.	n/a	n.d.	n.d.	n.d.	n.d.
206.997	8	6	6	1	0	0	208.004	0.000420296	n.d.	n.d.	n.d.	n.d.	n.d.	n.d.	n.d.	n.d.	n/a	n.d.	n.d.	n.d.	n.d.	n.d.	n.d.	n/a	n.d.	n.d.	n.d.	n.d.	n.d.	n.d.	n/a	n.d.	n.d.	n.d.	n.d.	n.d.	n.d.	n/a	n.d.	n.d.	n.d.	n.d.	n.d.	n.d.	n/a	n.d.	n.d.	n.d.	n.d.
207.01	9	8	3	1	0	1	208.017	0.0634173	n.d.	n.d.	n.d.	n.d.	n.d.	n.d.	n.d.	n.d.	n/a	n.d.	n.d.	n.d.	n.d.	n.d.	n.d.	n/a	n.d.	n.d.	n.d.	n.d.	n.d.	n.d.	n/a	n.d.	n.d.	n.d.	n.d.	n.d.	n.d.	n/a	n.d.	n.d.	n.d.	n.d.	n.d.	n.d.	n/a	n.d.	n.d.	n.d.	n.d.
207.012	8	10	3	1	0	0	208.019	0.0253753	n.d.	n.d.	n.d.	n.d.	n.d.	n.d.	n.d.	n.d.	n/a	n.d.	n.d.	1606857	1623431	1637691	1487511	51.7484	n.d.	n.d.	n.d.	n.d.	n.d.	n.d.	n/a	n.d.	n.d.	n.d.	n.d.	n.d.	n.d.	n/a	n.d.	n.d.	n.d.	n.d.	n.d.	n.d.	n/a	n.d.	n.d.	n.d.	n.d.
207.016	12	7	3	2	0	0	208.023	-0.0344564	n.d.	n.d.	n.d.	n.d.	n.d.	n.d.	n.d.	n.d.	n/a	n.d.	n.d.	n.d.	n.d.	n.d.	n.d.	n/a	n.d.	n.d.	n.d.	n.d.	n.d.	n.d.	n/a	n.d.	n.d.	n.d.	n.d.	n.d.	n.d.	n/a	2785151	2873206	1953395	1996878	n.d.	2062586	44.385	5786943	6088007	5865966	8265073
207.024	10	7	5	1	2	0	208.032	0.232374	n.d.	n.d.	n.d.	n.d.	n.d.	n.d.	n.d.	n.d.	n/a	n.d.	n.d.	n.d.	n.d.	n.d.	n.d.	n/a	n.d.	n.d.	n.d.	n.d.	n.d.	n.d.	n/a	n.d.	n.d.	n.d.	n.d.	n.d.	n.d.	n/a	n.d.	n.d.	n.d.	n.d.	n.d.	n.d.	n/a	1852486	n.d.	2252789	2077304
[truncated: 6,278 more rows]
[truncated: 53 more columns]

## Sheet: Transformation_list
Further details on the annotation algorithm can be found in: Tziotis D, Hertkorn N, Schmitt-Kopplin P. Kendrick-Analogous Network Visualisation of Ion Cyclotron Resonance Fourier Transform Mass Spectra: Improved Options for the Assignment of Elemental Compositions and the Classification of Organic Molecular Complexity. European Journal of Mass Spectrometry 17, 415-421 (2011)
[truncated: 29 more rows]
